# Supplementary material for: Tumor evolution selectively inactivates the core microRNA machinery for immune evasion
Source: Nat Commun. 2021 Dec 1;12:7003. doi: 10.1038/s41467-021-27331-3 (PMC8636623; doi:10.1038/s41467-021-27331-3)
Supplement: Supplementary file 2 — Supplementary Dataset 1 [file 41467_2021_27331_MOESM2_ESM.xlsx]

## Sheet: Sheet1
	WT vs aCD4&aCD8		WT vs Nude		aPD-1 vs aCD4&aCD8		aPD-1 vs Nude		aPD-L1 vs aCD4&aCD8		aPD-L1 vs Nude		aPD-1 vs WT		aPD-L1 vs WT
Gene Symbol@sgRNA	log2FC	pvalue	log2FC	pvalue	log2FC	pvalue	log2FC	pvalue	log2FC	pvalue	log2FC	pvalue	log2FC	pvalue	log2FC	pvalue
B2m@ACGTAGCAGTTCAGTATGTT	-0.177693	0.693872	-0.689016	0.0955286	0.155925	0.763749	-0.358937	0.447132	-0.0440162	0.943201	-0.527503	0.366632	0.33088	0.46464	0.137818	0.79367
B2m@ACTCACTCTGGATAGCATAC	0.359734	0.584165	-0.0492003	0.935415	0.719498	0.410153	0.330228	0.696087	1.86864	0.0186597	1.50074	0.0421449	0.381235	0.581419	1.52641	0.0139923
B2m@AGTATACTCACGCCACCCAC	0.511452	0.39796	-0.708996	0.166844	1.01181	0.149949	-0.217047	0.727479	0.72649	0.294685	-0.468074	0.415068	0.491179	0.395193	0.223589	0.690536
B2m@ATATCTGACATCTCTACTTT	-0.17819	0.629302	-1.20879	0.00326701	0.450392	0.353978	-0.5676	0.265536	0.483047	0.281773	-0.511277	0.292769	0.649708	0.0945031	0.677656	0.0577657
B2m@ATTTGGATTTCAATGTGAGG	-0.462146	0.4146	-1.07889	0.0292377	0.621022	0.32262	0.00474493	0.993364	0.465745	0.461421	-0.119863	0.829376	1.081	0.0347301	0.933579	0.0699902
B2m@CTGGTGCTTGTCTCACTGAC	-0.127257	0.779963	-0.314082	0.55316	0.874357	0.137098	0.691032	0.289569	0.200309	0.711091	0.0495059	0.9347	1.00663	0.0302225	0.339314	0.420713
B2m@GAAATCCAAATGCTGAAGAA	1.52223	0.274281	-0.394392	0.720056	-0.817465	0.680869	-2.73027	0.0883537	0.21346	0.919608	-1.65959	0.350033	-2.34692	0.12797	-1.28246	0.42791
B2m@GACAAGCACCAGAAAGACCA	0.502628	0.427606	0.293295	0.577886	-0.00457581	0.995467	-0.20812	0.779443	1.1933	0.128539	1.0239	0.13447	-0.497936	0.380258	0.702986	0.201599
B2m@GTCAGATATGTCCTTCAGCA	-0.511815	0.480522	-1.44542	0.0222997	1.30795	0.106825	0.370329	0.619378	1.41656	0.0506687	0.522604	0.409843	1.83248	0.00888145	1.93527	0.00224864
B2m@TTGAATTTGAGGGGTTTCTG	-0.0434304	0.927084	-1.47105	0.000541136	-0.0225021	0.968476	-1.44246	0.00407046	0.375645	0.483783	-1.00519	0.0395111	0.0254186	0.95484	0.444917	0.285279
Jak1@ACTGGAGTATCTGTTTGCAC	-1.38856	4.99e-07	-2.2912	9.95362e-14	0.116935	0.711594	-0.778421	0.0242777	1.31055	0.0015925	0.447808	0.309764	1.50811	6.53e-08	2.71491	1.21311e-14
Jak1@CAGACTCCTTTATTACAATG	-1.75305	2.05e-05	-2.0045	1.41287e-06	0.391948	0.457797	0.152109	0.775507	1.71078	0.00114373	1.495	0.00529202	2.15175	4.18e-06	3.46798	3.34125e-14
Jak1@CATTCTTACCAAGTAACTCA	-1.31269	0.0321682	-2.19398	8.21565e-06	0.276433	0.678977	-0.604363	0.279128	1.18334	0.0790101	0.336329	0.559434	1.59164	0.00274678	2.50673	1.58069e-06
Jak1@CGATGCCATTCGAATGACAG	-2.44236	9.21e-09	-1.97822	1.31676e-08	-0.594901	0.216179	-0.121874	0.76561	-0.522045	0.227028	-0.0226565	0.947563	1.85578	8.42e-07	1.93108	2.43077e-09
Jak1@GAACCAACCAGATTGGACCG	-1.15134	0.00935094	-1.58942	0.000203404	-0.134936	0.722805	-0.56012	0.110488	1.23393	0.00425833	0.834128	0.0408034	1.02483	0.0161554	2.39203	1.18156e-07
Jak1@TCCGAACCGAATCATCACTG	-2.50273	1.6e-14	-2.63357	1.3196e-23	-0.633971	0.0908385	-0.758308	0.0176574	0.203435	0.577197	0.110731	0.720194	1.87202	1.74e-09	2.71701	1.97843e-20
Jak1@TCCGGCTCCACTACCGCATG	-1.60491	2.73e-08	-1.99225	1.33974e-16	-0.299563	0.353725	-0.673895	0.014291	0.530609	0.0977711	0.172275	0.541429	1.31723	9.89e-08	2.13826	6.40211e-19
Jak1@TGAATAAATCCATCAGACAG	-1.52952	3.15e-05	-2.21352	1.26511e-09	0.54312	0.228924	-0.132645	0.765224	0.649541	0.0976551	-0.00686071	0.985893	2.08277	4.9e-07	2.18329	2.1003e-09
Jak1@TGCTGTCAGCCTAAGCCTCG	-2.22698	2.13e-17	-2.5221	1.25189e-24	-0.529133	0.0888107	-0.810517	0.00679552	0.374486	0.286805	0.124799	0.716162	1.70942	1.37e-10	2.61842	3.53781e-19
Jak1@TTGCCAGAGAGATGTCCCGG	-1.7001	5.16e-05	-1.50869	0.000285655	-0.434628	0.291633	-0.223246	0.585721	0.538115	0.154392	0.780714	0.0364259	1.29416	0.0031981	2.25465	6.96825e-08
Jak2@AAGTCCTAGATAAAGCACAT	-1.65687	0.000156394	-1.1923	0.00332044	-0.707996	0.161489	-0.220427	0.642978	0.635514	0.250032	1.14385	0.0295809	0.964004	0.00613926	2.3108	1.74648e-09
Jak2@AGATCTCACCAACATTACAG	-0.950396	0.0473262	-0.97339	0.0308494	0.600787	0.281476	0.589378	0.2602	0.317108	0.517182	0.337371	0.459679	1.55912	0.000667062	1.27735	0.00160212
Jak2@ATGGAGAATACAACCTCAGC	-1.24803	0.00203435	-1.56924	8.56161e-05	0.371033	0.355254	0.0564041	0.885898	0.346768	0.403151	0.0690456	0.864717	1.6327	6.64e-06	1.61413	1.74267e-05
Jak2@ATTATAATAACTGGAAACGG	-1.11512	0.00226834	-1.38328	0.000661054	0.350584	0.420264	0.0994905	0.833544	1.4579	0.000429391	1.22845	0.00688687	1.47804	0.00013818	2.58128	1.13611e-12
Jak2@CAGATACGGAGTGTCCCGTG	-1.14942	0.000252522	-1.20019	9.21261e-05	0.402674	0.155836	0.362777	0.194483	1.3294	5.84043e-05	1.31757	6.41008e-05	1.5625	2.11e-07	2.49236	4.80827e-14
Jak2@CGGGTATTACAGACTAACTG	-1.8984	1.08e-06	-1.52128	8.55365e-05	-0.0625916	0.873518	0.335437	0.388346	0.426849	0.273878	0.845219	0.0287478	1.85334	3.6e-06	2.33906	3.33525e-09
Jak2@GAGTATCTGAAGTTTCCAAG	-0.713416	0.0535202	-1.25437	0.001068	0.742511	0.0644398	0.207569	0.613244	1.34623	0.00177747	0.835559	0.0593183	1.45618	4.82e-06	2.06655	6.90739e-10
Jak2@GGAGAAAGACCAGACTCCAC	-1.19954	0.000134264	-1.45697	2.51686e-06	0.424321	0.245591	0.18157	0.614122	0.906798	0.00863492	0.68745	0.041783	1.64261	2.08e-06	2.12015	1.19725e-10
Jak2@TATATTATGGAAACTTGGAG	-0.690513	0.0305283	-1.18341	0.00155812	0.670643	0.0476237	0.193948	0.621155	0.933817	0.00447018	0.476622	0.219242	1.37144	3.17e-06	1.63397	1.50362e-08
Jak2@TCTTCAGGAGAGAATACCAT	-0.85646	0.00689386	-1.48678	5.78001e-06	1.07344	0.000297665	0.443465	0.150252	0.986179	0.00238136	0.386592	0.249969	1.93085	1.09e-12	1.85064	2.64594e-10
Kmt2d@AAATGGCTGTTGATCCCATG	-0.00158715	0.996931	0.66038	0.0999689	-0.504629	0.334268	0.158327	0.768408	-0.200248	0.721371	0.497912	0.373828	-0.499487	0.213398	-0.183864	0.673735
Kmt2d@AGGGGGAACCTAGTGCTTGG	0.0499377	0.891663	0.441276	0.302696	-0.504377	0.293521	-0.102762	0.853293	0.129258	0.782743	0.557206	0.286344	-0.542997	0.162073	0.0949726	0.803214
Kmt2d@GAAGCAGGTGAGTCTTCCCG	0.125844	0.712135	-0.0372138	0.913547	0.0044136	0.991373	-0.138175	0.733591	0.283315	0.494637	0.151594	0.71448	-0.107354	0.709721	0.164989	0.582678
Kmt2d@GGGGATGGACAGCCCGACGA	-0.811524	0.0872036	0.892682	0.0246363	-1.23993	0.0595935	0.463456	0.470056	-1.59346	0.00665486	0.123965	0.823413	-0.420263	0.390617	-0.793347	0.0531416
Kmt2d@GTTCACCATTAATACCCCCA	0.592487	0.057804	1.15225	0.000791715	0.0807454	0.845456	0.644505	0.146661	0.0351532	0.934148	0.626632	0.167881	-0.504442	0.102351	-0.550274	0.094926
Kmt2d@TCGGGCCGGACTAACATCCG	0.338621	0.304933	0.0586594	0.832681	0.0976644	0.80351	-0.177239	0.604282	-0.0828158	0.825128	-0.330638	0.309388	-0.23543	0.397165	-0.412233	0.122914
Kmt2d@TGGCTATGGTGTCTAACCAA	0.925049	0.0104395	0.391074	0.251	0.378954	0.477863	-0.144236	0.776035	0.691021	0.187316	0.188717	0.706874	-0.534023	0.174564	-0.230089	0.554717
Kmt2d@TGGGTACCACAACTCGACCT	0.611583	0.0900265	0.409325	0.289969	0.742175	0.181348	0.550897	0.334319	0.65366	0.140317	0.487604	0.296622	0.140219	0.75949	0.0560743	0.881597
Kmt2d@TGTGACCTCTATGCAACCCA	0.25799	0.468509	0.861689	0.0127349	-0.273491	0.573477	0.340826	0.485008	-0.00439641	0.992408	0.635098	0.166254	-0.511894	0.150679	-0.251659	0.455935
Kmt2d@TGTGCACCGCAAGTCTCGGA	0.374003	0.282549	1.29163	0.000851022	-0.393277	0.495747	0.548039	0.388433	-0.587011	0.197615	0.364025	0.476584	-0.751782	0.0933135	-0.94787	0.00411157
Cd274@AGTGACCACCAACCCGTGAG	-2.2686	3.1e-06	-2.52841	4.57403e-07	-0.279295	0.447989	-0.545182	0.159925	0.956243	0.0405663	0.727007	0.126326	1.99369	1.79e-05	3.23007	5.82795e-10
Cd274@CTCAGCACAGCAACTTCAGG	-2.46818	9.87e-14	-2.73551	5.81231e-11	-0.193046	0.560753	-0.451097	0.279181	-0.111113	0.759311	-0.348323	0.433985	2.27966	2.06e-10	2.36731	4.48575e-10
Cd274@CTGGATCCACGGAAATTCTC	-0.707277	0.025546	-0.170549	0.619824	0.0568374	0.894572	0.611151	0.177494	-0.311232	0.396029	0.254445	0.521839	0.784333	0.0308306	0.399973	0.202845
Cd274@CTTGACGTCTGTGATCTGAA	-2.93911	7.44e-09	-2.58918	8.62176e-08	-0.589144	0.1732	-0.246687	0.546639	0.250819	0.626405	0.634038	0.190194	2.3528	8.69e-07	3.20331	1.9926e-09
Cd274@GAACTAATATGTCAGGCCGA	-2.98051	7.48e-10	-2.65335	1.52334e-08	-0.423812	0.255178	-0.088845	0.796196	-0.0105982	0.982453	0.346009	0.45744	2.5685	7.71e-09	2.97833	8.03016e-09
Cd274@GCCTGCTGTCACTTGCTACG	-2.75616	1.09e-23	-2.59694	3.60581e-20	-0.120158	0.58734	0.0474257	0.834046	0.306116	0.394564	0.491109	0.180871	2.64411	8.86e-23	3.06909	3.35933e-17
Cd274@GCTTGCGTTAGTGGTGTACT	-3.09618	3.12e-14	-2.56188	2.07614e-10	-0.275247	0.360414	0.264858	0.356516	-0.0163803	0.971175	0.552873	0.215159	2.82139	1.19e-15	3.09648	1.18346e-11
Cd274@GTATGGCAGCAACGTCACGA	-2.87274	7.87e-14	-2.73415	1.19266e-12	-0.404585	0.149277	-0.269436	0.327565	-0.230339	0.524424	-0.0673148	0.849378	2.46087	2.85e-11	2.64708	2.21488e-10
Cd274@TCCAAAGGACTTGTACGTGG	-1.93761	3.56e-06	-2.78887	9.83106e-11	0.0192585	0.951063	-0.828764	0.0106011	0.995624	0.00553658	0.164656	0.653081	1.9624	4.97e-07	2.93691	1.05379e-12
Cd274@TGCTGCATAATCAGCTACGG	-2.8725	5.99e-07	-2.69167	6.06965e-06	-0.610435	0.121853	-0.428403	0.307926	-0.145959	0.705983	0.0619489	0.881867	2.26781	6.34e-05	2.72947	7.0035e-07
Pdcd1@AGCCCCTCGCCCAAACCAGA	0.472612	0.0549727	-0.173122	0.463631	0.905066	0.00110432	0.266863	0.31583	0.490538	0.128997	-0.127685	0.682087	0.443136	0.0411376	0.02411	0.924904
Pdcd1@ATGTGGAAGTCATGCCTGTT	-0.400388	0.158246	-0.231366	0.416413	-0.582361	0.0710891	-0.407238	0.215649	-0.524802	0.124654	-0.317447	0.356529	-0.168658	0.451208	-0.111874	0.636407
Pdcd1@CAATACAGGGATACCCACTA	-0.114397	0.609335	0.347206	0.0847077	-0.486914	0.134906	-0.0186103	0.952285	0.029948	0.930294	0.52255	0.109493	-0.362899	0.10546	0.155658	0.518544
Pdcd1@CAGCTTGTCCAACTGGTCGG	0.106045	0.61193	0.14034	0.511584	-0.122242	0.620533	-0.0781608	0.756043	-0.121402	0.616866	-0.0569261	0.818087	-0.216676	0.327888	-0.220721	0.300306
Pdcd1@CCAGGCTGGGTAGAAGGTGA	-0.510112	0.0461292	-0.457742	0.209511	-0.252196	0.470183	-0.185332	0.676355	-0.55922	0.12927	-0.481325	0.295715	0.262234	0.343229	-0.0457195	0.878629
Pdcd1@GACACACGGCGCAATGACAG	-0.0243178	0.899286	-0.0281564	0.887851	0.199714	0.481213	0.207388	0.470087	-0.00182428	0.994543	0.0292402	0.914727	0.231202	0.260501	0.0347289	0.856058
Pdcd1@GCACCCCAAGGCAAAAATCG	-0.304791	0.220301	-0.0532177	0.866016	-0.212617	0.429244	0.0365046	0.915267	-0.383814	0.3689	-0.0981621	0.835783	0.100281	0.655914	-0.0693583	0.846339
Pdcd1@TGCAGTTGAGCTGGCAATCA	0.0594748	0.741448	-0.0435673	0.78683	0.241663	0.364465	0.148882	0.560136	0.419038	0.150384	0.344968	0.214897	0.196524	0.335722	0.367605	0.0953224
Pdcd1@TGGTATCATGAGTGCCCTAG	-0.151756	0.569227	-0.0670199	0.787199	-0.0819026	0.832016	0.0189974	0.959276	-0.0801691	0.799639	0.0419502	0.890373	0.083484	0.777736	0.08316	0.719834
Pdcd1@TTGGCTCAAACCATTACAGA	-0.18997	0.527281	0.382689	0.229253	-0.213488	0.531782	0.367418	0.311642	0.521574	0.147072	1.1255	0.00271757	-0.0111112	0.969533	0.724801	0.0186209
1700030J22Rik@ACTCACAGCTTCCTCCCACC	-0.168417	0.239563	0.16117	0.299764	0.0163521	0.930675	0.350911	0.0809761	-0.0993735	0.557684	0.263952	0.157696	0.191978	0.212365	0.0778637	0.563102
1700030J22Rik@AGCTCTGAGAAGAACTGGAG	-0.0730709	0.862736	-0.165405	0.689833	-0.0535298	0.911783	-0.136216	0.773544	-0.155243	0.721844	-0.216597	0.613102	0.0341971	0.928843	-0.0820161	0.814653
1700030J22Rik@CAAAGAAGAAAGTGAAAAGG	-0.121406	0.768546	-0.0720289	0.863657	-0.256794	0.532446	-0.190185	0.645663	-0.044021	0.91043	0.0287209	0.942983	-0.129344	0.732792	0.0771949	0.833942
1700030J22Rik@CCAACCTCCAAGAGGGACCG	-0.0660116	0.813188	0.424285	0.155206	-0.0083189	0.979763	0.492511	0.161236	0.421705	0.304101	0.949905	0.0276729	0.0698216	0.794058	0.494101	0.137712
1700030J22Rik@GAAAAGCTCTCCCCACAACT	-0.284203	0.239205	-0.316603	0.155055	-0.138734	0.664793	-0.164057	0.586812	-0.206863	0.47254	-0.201659	0.453503	0.152206	0.508092	0.0901255	0.640566
1700030J22Rik@GCCCGAGACAGTTAGCAGCA	0.0122999	0.952072	0.0341244	0.862783	-0.0367906	0.90052	-0.00628611	0.982648	-0.0284915	0.916812	0.025802	0.921752	-0.0356446	0.869118	-0.0281988	0.882272
1700030J22Rik@GGAGTTTATCTGGTGCATGG	0.00090755	0.997683	-0.147589	0.595106	0.576231	0.16858	0.44282	0.258936	0.478251	0.283146	0.352352	0.401856	0.583382	0.073384	0.479517	0.177163
1700030J22Rik@GGTGGAAAAAGACGATTGTA	0.724143	0.0551955	-0.199029	0.618072	-0.139164	0.757993	-1.06951	0.016472	0.244961	0.589754	-0.649484	0.160809	-0.860644	0.0170619	-0.469554	0.211059
1700030J22Rik@GTCCGGACGAGAAAAGTGAA	-0.0695838	0.8314	-0.0123177	0.9698	-0.440861	0.307599	-0.370279	0.386064	-0.197082	0.63375	-0.104105	0.802706	-0.357611	0.292469	-0.123019	0.708872
1700030J22Rik@TGCATTCCCACCGACGTGCA	0.302286	0.195025	0.146958	0.564862	0.321257	0.30463	0.172517	0.599573	0.2898	0.268228	0.167413	0.558273	0.0215678	0.93086	-0.00286453	0.988646
Adipor1@AACATCTGGACACATCTGCT	-0.0255376	0.902014	0.0543777	0.786766	-0.185831	0.497833	-0.0947613	0.725865	0.0875666	0.744556	0.200268	0.451984	-0.153623	0.438012	0.117762	0.535498
Adipor1@ATGGCATGGTGGGCTTGCAG	0.00482559	0.984071	-0.399258	0.088575	0.282873	0.281425	-0.113304	0.655439	0.197457	0.458925	-0.177421	0.490374	0.287065	0.181622	0.196113	0.372365
Adipor1@GACAACGACTACCTGCTACA	-0.627537	0.0103802	-0.621239	0.00391983	-0.385327	0.174883	-0.374669	0.148363	-0.332126	0.286837	-0.29746	0.307795	0.24561	0.279436	0.294295	0.237097
Adipor1@GAGACCAAATATGTACTTCA	-0.163905	0.663581	-0.00788076	0.985244	0.443976	0.364796	0.588771	0.266588	-0.198954	0.604726	-0.00858171	0.984362	0.612738	0.146211	-0.0197383	0.954236
Adipor1@GGAAACAGTTTACCTTGGCT	0.215539	0.496825	0.236282	0.373454	-0.0954973	0.825037	-0.0682361	0.863204	0.140337	0.71483	0.188936	0.584092	-0.308527	0.308768	-0.0737093	0.772288
Adipor1@GTAGATGAGCCGCGGCTGTG	-0.0149429	0.958037	-0.0173322	0.947835	-0.147534	0.651585	-0.14608	0.637766	0.169479	0.636395	0.198393	0.566484	-0.122845	0.647547	0.192333	0.519435
Adipor1@TAACAGAGAAGCTGACACAG	0.458021	0.0647694	-0.208677	0.375126	0.395919	0.148586	-0.26495	0.304066	0.29696	0.396275	-0.346965	0.293804	-0.0595903	0.788439	-0.158972	0.573681
Adipor1@TCTACTGCTCCCCACAGCCG	-0.124804	0.594641	-0.278556	0.219014	-0.202248	0.516001	-0.35228	0.247362	-0.425688	0.0900783	-0.549549	0.0235318	-0.0714993	0.783777	-0.295921	0.156134
Adipor1@TGTAGGTCTGGGAGGGACGT	0.394256	0.182088	-0.0709553	0.77319	-0.114467	0.738319	-0.563213	0.0562257	-0.0913405	0.787497	-0.525075	0.0734674	-0.492807	0.0603231	-0.478657	0.0630822
Adipor1@TGTCTACTGTCATTCAGAGA	-0.356839	0.35888	0.0559247	0.890402	-0.613812	0.170122	-0.191076	0.681528	-0.236	0.648659	0.20049	0.707777	-0.250529	0.525167	0.132267	0.767358
Akap9@ACTGCTGATGAGTTACTAGG	-0.349795	0.26215	0.293552	0.274485	-0.15275	0.710861	0.494511	0.198219	-0.197876	0.624924	0.479338	0.196432	0.202799	0.473108	0.166587	0.540538
Akap9@AGCATGTGGACATACCTGCT	0.00647701	0.978092	0.151352	0.581313	-0.320026	0.249357	-0.169927	0.590434	0.16346	0.637697	0.343406	0.36156	-0.323867	0.118552	0.173154	0.520307
Akap9@AGCTAGAGTCAGACCAACGC	0.186313	0.443982	0.331486	0.223191	0.275721	0.506567	0.431752	0.320598	0.20585	0.539967	0.382195	0.290046	0.105244	0.751233	0.0292498	0.910006
Akap9@GACGTTAAAAGACAAGACAT	-0.650785	0.030847	0.0963974	0.743336	-0.825441	0.0213714	-0.0668539	0.85206	-0.914198	0.0152243	-0.137606	0.716515	-0.166568	0.509605	-0.261438	0.337995
Akap9@GCAAATTTGCCAAACAGCAT	0.553596	0.0475479	-0.314101	0.21795	0.437996	0.22858	-0.424747	0.205588	0.227048	0.473889	-0.613114	0.0371588	-0.10893	0.714205	-0.323646	0.220138
Akap9@GCAAGTCGGCAGACTCGAGG	-0.216847	0.535576	-0.597328	0.109973	-0.0666636	0.865287	-0.431326	0.293209	-0.055096	0.879243	-0.40168	0.299324	0.1613	0.638282	0.171934	0.594348
Akap9@GCAGCAACTTAAACTCACAA	0.732717	0.108634	-0.0665439	0.851268	-0.568076	0.321148	-1.35249	0.00365559	0.836664	0.166514	0.065881	0.899943	-1.29252	0.00145593	0.115832	0.79728
Akap9@GGCTGCCTCCGAATCCAGAA	0.539451	0.253226	1.74213	0.000248855	-0.308149	0.4219	0.909909	0.0197478	-0.55685	0.22794	0.686786	0.145213	-0.828299	0.02992	-1.07855	0.0158941
Akap9@TTTCTGAAGACGCGTAAGGG	-0.345759	0.245717	0.0341031	0.907986	-0.508234	0.124566	-0.123057	0.712115	-0.367147	0.259783	0.0467861	0.88597	-0.160423	0.578017	-0.0164757	0.953821
Akap9@TTTCTGATAGATTCGAAGTG	0.0139347	0.963378	0.487916	0.123542	-0.335797	0.278724	0.145761	0.661376	0.456897	0.320633	0.971223	0.041056	-0.344399	0.194735	0.457058	0.235848
Ankrd52@AATGTCCTTTAACTGCCTAG	0.845784	0.014198	0.887911	0.0134267	1.1496	0.00460693	1.19175	0.00490383	1.0768	0.00194011	1.15343	0.00161726	0.306202	0.364561	0.24108	0.417313
Ankrd52@ACAGTCAATCTCGCTACCTG	0.912975	0.00284414	1.41167	4.54489e-05	0.79243	0.0387978	1.30617	0.00213817	1.07407	0.00912693	1.61147	0.00037912	-0.104733	0.689371	0.177185	0.546264
Ankrd52@ACAGTCGGCCTCATTGACAC	1.04444	0.00199671	1.33285	8.12858e-05	1.41171	0.00045344	1.71768	1.56906e-05	1.52156	0.00066716	1.85211	3.47459e-05	0.389666	0.132472	0.494774	0.114168
Ankrd52@AGGCTCCACTGAGTGTGTGG	1.02301	0.00564866	0.516821	0.179457	0.7841	0.0923072	0.290282	0.532777	1.05834	0.0149116	0.582223	0.190434	-0.228406	0.509319	0.0412434	0.901099
Ankrd52@CTACACCATGCAGTACACAG	-0.564918	0.217962	0.619304	0.194629	-0.483531	0.34096	0.70984	0.190794	-0.929843	0.0501835	0.27955	0.584605	0.0905975	0.83545	-0.369643	0.369393
Ankrd52@GCTATCGAGCTTGTGAACGC	1.5853	0.00514057	1.88056	0.00116725	1.13822	0.0498008	1.44002	0.0250465	1.80166	0.00108217	2.136	0.000158116	-0.435667	0.378774	0.232507	0.621354
Ankrd52@GGCCATTATGAATGGCCATG	0.446298	0.234486	-0.0823111	0.800107	0.443111	0.263761	-0.0790672	0.815283	0.153985	0.747651	-0.339032	0.438876	0.000634659	0.998277	-0.280696	0.450956
Ankrd52@GGTCTGTACCTCGTTTCGGG	1.01671	0.0281774	1.37683	0.00295041	1.49404	0.0077384	1.85741	0.00109988	1.6941	0.00417093	2.09718	0.000382543	0.487172	0.244292	0.698609	0.11608
Ankrd52@TGGGTTTGACATCAACACAC	2.16602	0.00418148	1.19932	0.0416192	1.84559	0.025054	0.902492	0.229326	2.19209	0.0084259	1.25211	0.0838577	-0.296301	0.600699	0.029572	0.959353
Ankrd52@TGTAAAGATCGAAAGGGCTA	1.65602	0.000390984	1.95652	1.2656e-06	1.5278	0.00902521	1.83371	0.000785613	1.68207	0.0113984	2.02849	0.00113872	-0.122727	0.720917	0.0507405	0.906405
Arap2@AAAAGACGAAGAATTACAGG	-0.0216699	0.957019	-0.782934	0.0263388	-0.00505246	0.991047	-0.757062	0.050647	0.39234	0.350858	-0.34925	0.341478	0.0169487	0.9607	0.4155	0.194462
Arap2@ACAGAACACTGTACATCCAT	-0.181051	0.510957	-0.551772	0.052892	0.398206	0.249858	0.0349097	0.921468	-0.0624106	0.854775	-0.398084	0.258581	0.588832	0.0139471	0.12886	0.586152
Arap2@AGCTTACCTGAAACTCCGGT	-0.100042	0.71738	0.0203148	0.952897	-0.323463	0.33706	-0.18623	0.640223	-0.630581	0.161285	-0.471751	0.344453	-0.208057	0.446918	-0.522749	0.165394
Arap2@ATGGACAGAGACAATAGCCA	-0.771434	0.00596217	-0.240542	0.367931	-0.34791	0.262525	0.181809	0.540655	-0.683223	0.0352577	-0.132839	0.676353	0.425405	0.113907	0.088017	0.753084
Arap2@CAGAAGCCGAATCCTGTGCA	-0.112381	0.581499	-0.0171158	0.923199	-0.120799	0.63362	-0.0229236	0.921387	-0.188033	0.450061	-0.064919	0.7776	-0.00412002	0.982269	-0.068246	0.706242
Arap2@CTACAAAATCAATTCCAGGG	0.0712649	0.857624	0.00224102	0.994774	0.0912097	0.851695	0.0402049	0.926593	0.166929	0.754787	0.132861	0.788649	0.0372031	0.911075	0.106858	0.781212
Arap2@GGAACACTCTATGCCGGTGT	0.429013	0.201415	-0.00440087	0.990202	0.610362	0.133072	0.183162	0.663817	0.073116	0.868581	-0.334999	0.460975	0.187186	0.571175	-0.352826	0.327595
Arap2@GGACTGTGGATATCGCCGTG	-0.169103	0.430396	-0.107289	0.601478	-0.36366	0.141882	-0.291584	0.220554	-0.083854	0.775851	0.0070758	0.979972	-0.185936	0.331071	0.0949726	0.678835
Arap2@TCAAAATGAGCATCGTACTG	0.0652032	0.749899	0.0457957	0.831673	0.151388	0.567825	0.147164	0.590175	0.155111	0.581082	0.169192	0.55666	0.097198	0.612564	0.0973656	0.632427
Arap2@TGCCTTGCTGGAATCTTCTG	-0.281761	0.169166	-0.390763	0.0668155	-0.131611	0.560998	-0.233911	0.322081	0.352928	0.222388	0.277376	0.349986	0.160755	0.389188	0.646463	0.0066249
Arhgap5@AAGTGCTCAGAAGGTCGAAT	-0.334219	0.162091	0.00713165	0.979945	-0.681819	0.0228995	-0.334621	0.323498	-1.02627	0.00407096	-0.653642	0.091457	-0.338486	0.136735	-0.684811	0.0144225
Arhgap5@ACTAAATGGATCGCCACACA	-0.21834	0.32164	-0.516773	0.0128255	-0.352482	0.121167	-0.640208	0.00295784	-0.117759	0.61283	-0.387243	0.0842227	-0.122575	0.512968	0.108815	0.572653
Arhgap5@CAAATGTTGGATAAAACTCG	-0.552983	0.129557	-1.03975	0.00399952	-0.110228	0.809872	-0.584163	0.199286	-0.345881	0.283737	-0.801923	0.0116565	0.444597	0.294537	0.211536	0.523818
Arhgap5@CATTAATTCTTGCTAATCAG	-0.251608	0.282302	-0.246239	0.322831	-0.938516	0.00107542	-0.922569	0.00198511	-0.61617	0.023272	-0.580355	0.040234	-0.681175	0.00823981	-0.360401	0.141491
Arhgap5@CATTTCCTGAAACTCTTCTT	-0.195481	0.433338	-0.141014	0.565831	0.164762	0.552086	0.226	0.4069	0.0275516	0.922653	0.107621	0.697827	0.364586	0.118269	0.228644	0.335135
Arhgap5@CTGCAGCCTTTAAACCACAT	-0.102471	0.689501	-0.770212	0.0130836	0.21538	0.438742	-0.434195	0.190855	-0.0509775	0.882136	-0.686778	0.0729165	0.329337	0.114169	0.0622965	0.815186
Arhgap5@GCATATAGAGCAACTCAAAC	-0.382663	0.390901	-0.289463	0.522379	0.392019	0.510822	0.505121	0.401186	-0.507895	0.277309	-0.387486	0.415189	0.783454	0.0970997	-0.12316	0.735523
Arhgap5@TACATTTGTACCGATCAGCT	-0.493985	0.0866571	-0.23084	0.353697	-0.952239	0.00462567	-0.684872	0.0238019	-0.490814	0.129521	-0.190024	0.504229	-0.455039	0.0796765	0.0193542	0.936818
Arhgap5@TATCATGATACAAGCGTACG	-0.500254	0.0454101	-1.13825	3.31902e-06	-0.755326	0.0060862	-1.38443	1.82415e-07	-0.208949	0.477476	-0.819995	0.00400063	-0.252875	0.31489	0.293502	0.26821
Arhgap5@TCAGTATCATAGGCAAACTG	0.0649781	0.789744	-0.608333	0.0543561	-0.0219864	0.937802	-0.694034	0.0488436	0.100046	0.722963	-0.539861	0.122113	-0.0736277	0.757367	0.0438839	0.853823
Atf2@ACATACCGGAGTTTCTGTAG	0.245066	0.325757	0.424017	0.127709	-0.121423	0.697068	0.0721931	0.831354	0.356063	0.289265	0.561158	0.123035	-0.359746	0.0852022	0.114342	0.626359
Atf2@ACGTAATGACAGTGTCATTG	-0.0655169	0.781486	-0.477833	0.0409484	-0.106299	0.710797	-0.514171	0.0683914	0.039784	0.888143	-0.33585	0.225315	-0.0332852	0.884403	0.11319	0.61139
Atf2@ATTTGAAAATGAATTCAAGA	0.368605	0.493969	-0.201974	0.691172	0.753143	0.234278	0.19723	0.746723	0.870502	0.201825	0.324845	0.615009	0.400545	0.405823	0.504392	0.335388
Atf2@CAACACCCTCCAGTTACCAA	-0.192512	0.463584	-0.719099	0.00556725	0.140104	0.640195	-0.381589	0.195005	0.113584	0.735417	-0.374926	0.262409	0.342859	0.172297	0.316453	0.261569
Atf2@CATCACTGGTAGTCGACTCG	-0.231985	0.288684	0.242977	0.214091	-0.0477617	0.874367	0.443812	0.121153	-0.0279985	0.925673	0.475564	0.0927907	0.197107	0.41543	0.212178	0.371679
Atf2@CTGGGTGATTACAGTACTTG	-0.0298393	0.914951	0.150479	0.675678	-0.361121	0.377134	-0.154374	0.743857	-0.577114	0.13203	-0.357901	0.431787	-0.310758	0.352097	-0.532021	0.0936942
Atf2@GCTTGTTCGGCCAGTCACCA	0.0227706	0.910415	0.0630508	0.749821	-0.0123785	0.969377	0.0426373	0.893681	-0.0796708	0.795239	-0.010498	0.972372	-0.0232926	0.927547	-0.0950471	0.694528
Atf2@GGACGAACGATAGCTGATGT	0.368305	0.205535	-0.125777	0.653001	0.0823158	0.809927	-0.404751	0.227757	0.176082	0.643431	-0.284703	0.440902	-0.281272	0.208147	-0.182077	0.481097
Atf2@TGCAGGAATAGCAACGGGCA	-0.253551	0.388533	0.331464	0.238649	-0.256255	0.407515	0.338034	0.251621	0.130078	0.710938	0.736106	0.0295034	-0.00309071	0.989709	0.383195	0.16583
Atf2@TGTTGTAGAAACAACTCACC	-0.63329	0.00205748	-0.122816	0.529672	-0.608309	0.0267619	-0.0829566	0.757459	-0.443732	0.145349	0.0975605	0.746453	0.0377552	0.857079	0.191756	0.414407
Atpaf1@CAGGTGGCGGGTCTCTACCG	0.30788	0.23299	0.170066	0.505698	0.077359	0.801189	-0.0473825	0.876688	-0.0712405	0.825264	-0.183791	0.565541	-0.222475	0.405653	-0.375229	0.179851
Atpaf1@CCCCTTCTACGACCGCTACC	-0.0632697	0.711975	-0.0270304	0.891891	0.0768519	0.739461	0.127015	0.61172	0.036372	0.889297	0.102677	0.714248	0.147493	0.376249	0.106467	0.581447
Atpaf1@GATGGTGAAAGACAAAACTG	0.0170974	0.959126	-0.473468	0.144987	0.494459	0.167973	0.00733901	0.982668	0.690433	0.0825236	0.230206	0.548668	0.477374	0.103783	0.683542	0.0373039
Atpaf1@GGCGGCGGTAGTGTCCGCTG	-0.254581	0.253355	0.0455812	0.845909	-0.0936239	0.698512	0.220532	0.380615	-0.293376	0.304563	0.0425823	0.886159	0.173216	0.379283	-0.0286679	0.90039
Atpaf1@GGGAACACGCGCAACTGTGC	0.442456	0.241088	-0.113497	0.733929	0.436291	0.299391	-0.118134	0.751237	0.312976	0.465745	-0.209572	0.58592	-0.00281506	0.992822	-0.122893	0.7054
Atpaf1@GGGGCACGCTCCACCCGCAG	0.472013	0.0943411	-0.231994	0.381221	0.353414	0.282846	-0.347895	0.262177	0.357782	0.340925	-0.315844	0.374647	-0.114241	0.635115	-0.110655	0.690975
Atpaf1@GGTAGTGCACAAAGAAACTG	0.357834	0.217131	0.616605	0.0507393	0.387616	0.407674	0.652947	0.178027	-0.202711	0.635508	0.0832108	0.854153	0.0322837	0.930781	-0.553211	0.113848
Atpaf1@GTATTTCAGACAGATGCCTT	0.00483103	0.985638	0.407468	0.130148	-0.261915	0.325459	0.149547	0.580998	-0.143413	0.627498	0.298037	0.320744	-0.256719	0.267977	-0.134126	0.595699
Atpaf1@TATTTCAGACAGATGCCTTG	-0.297918	0.129076	-0.0733614	0.725392	0.23492	0.372619	0.47058	0.0791625	-0.023475	0.923855	0.235543	0.3535	0.541121	0.00783117	0.285635	0.127608
Atpaf1@TGAGTTCCGAAAGCAGCCAG	-0.259018	0.271141	0.243436	0.295532	-0.255742	0.430245	0.262796	0.420615	-0.243782	0.366607	0.291806	0.276528	0.0159177	0.948664	0.0248471	0.89868
Cmtr2@AACAATTTAGCAGGTACATG	0.0157727	0.957733	-0.432963	0.144462	0.219841	0.614574	-0.222609	0.60473	0.103434	0.776023	-0.311503	0.385706	0.205066	0.561913	0.101031	0.734171
Cmtr2@AACACCATCCTAGATAGCAG	-0.295875	0.449358	0.699796	0.0871526	0.535664	0.203851	1.5466	0.000417721	-0.203893	0.643088	0.826386	0.0731907	0.841025	0.0177218	0.106647	0.771617
Cmtr2@AACTGCCACTCATTATCGAG	0.0715908	0.800316	-0.517471	0.0283504	0.872927	0.0145238	0.291819	0.350702	0.997126	0.0232379	0.437109	0.283181	0.805821	0.000904486	0.935569	0.00410921
Cmtr2@AGAGAGACTCAATAATCTAA	0.211526	0.670194	-0.32759	0.483572	0.805136	0.187157	0.290081	0.619671	0.905725	0.0893153	0.40865	0.421011	0.610314	0.234361	0.713687	0.115579
Cmtr2@CAGCCTGAATCCATACCACG	0.430123	0.184556	0.0609097	0.829917	1.14509	0.00149031	0.785003	0.0130598	0.810551	0.0312847	0.469546	0.168824	0.71779	0.00325883	0.388928	0.142317
Cmtr2@CCACAGGAGAAGCTCTCCGT	0.0848022	0.729945	-0.0169167	0.944871	1.0386	0.000389473	0.948303	0.00114987	0.728933	0.0398417	0.660876	0.0616869	0.963118	2.49e-05	0.658182	0.0183583
Cmtr2@GAACACACCGTCTATCATCC	0.00819394	0.976468	-0.0957839	0.697449	0.295424	0.434709	0.199088	0.576968	0.59735	0.128557	0.520183	0.159054	0.287152	0.307672	0.59335	0.0432381
Cmtr2@GATGGCAGCTTCGATTGCCA	0.706601	0.057233	-0.147546	0.699891	1.36957	0.000298731	0.524491	0.176013	1.17045	0.00202202	0.350592	0.370511	0.676698	0.0328799	0.472785	0.146605
Cmtr2@GTAAGCCACTCGATAATGAG	0.299822	0.264764	-0.491145	0.125642	0.45642	0.133752	-0.335892	0.353274	0.508412	0.143813	-0.245159	0.535845	0.16445	0.48324	0.225055	0.414051
Cmtr2@TGTCAAAAAGGCCGTGAACG	0.29865	0.275608	0.207571	0.418274	0.498323	0.159636	0.416626	0.221251	0.356604	0.26145	0.291056	0.338681	0.203158	0.420149	0.0614039	0.781085
Cpsf1@AACAACACCTCCTTAACCAA	0.42056	0.670644	1.78987	0.0670233	1.587	0.230896	2.98186	0.0216599	0.918958	0.59283	2.33746	0.177518	1.20745	0.188683	0.528446	0.665582
Cpsf1@AATTGAAGTTTATGGCAGTG	-0.219002	0.546425	0.0417859	0.907502	0.582182	0.258802	0.846617	0.0964109	0.708874	0.0985478	0.99138	0.0183526	0.813235	0.0544071	0.922528	0.00917218
Cpsf1@AGCACTCATGATAACCACAT	0.301456	0.677945	0.616339	0.436688	0.975859	0.211119	1.32128	0.127221	0.622014	0.544305	0.98021	0.363418	0.700276	0.320946	0.342226	0.696958
Cpsf1@CAATGCTCATCTATGGCACG	-0.785719	0.126956	0.103914	0.85232	-0.383032	0.590129	0.507575	0.503471	-0.364728	0.581384	0.558896	0.420561	0.3899	0.522446	0.423588	0.460737
Cpsf1@CCGAGCGTTTCACTTTGACA	-0.353704	0.560039	-0.705702	0.182832	-0.439088	0.555651	-0.776065	0.259621	-0.991973	0.181891	-1.30261	0.0439191	-0.0742404	0.899297	-0.616303	0.292709
Cpsf1@CCTGGGCTCAGAAACGAGGT	0.956521	0.165542	0.395472	0.558924	0.623809	0.503732	0.0697426	0.940088	0.275924	0.71656	-0.261342	0.719371	-0.316584	0.659597	-0.677508	0.221178
Cpsf1@GCAGGACACGTGCTCCATTG	-0.425899	0.337275	0.761159	0.0689685	0.376886	0.522294	1.55719	0.00757991	-0.335198	0.535931	0.896416	0.0870375	0.795588	0.0652046	0.108278	0.775314
Cpsf1@GGATATTTATGGCTATTCGG	2.46234	0.0631732	1.18848	0.324994	2.10374	0.262693	0.823468	0.618921	2.11491	0.298802	0.86937	0.639607	-0.371287	0.740746	-0.34824	0.780845
Cpsf1@GGCGCCTGCAAGCTGCACAC	-1.37535	0.0674147	-0.976064	0.184156	-1.24515	0.12618	-0.863754	0.28611	-0.453929	0.601878	-0.00332246	0.996878	0.0993434	0.87575	0.9443	0.164421
Cpsf1@TAGCCGGGAAGACTCAACCA	1.37046	0.132243	2.3502	0.0712407	0.528816	0.667037	1.50484	0.357283	0.80362	0.569203	1.81473	0.331246	-0.817837	0.392893	-0.578405	0.597185
Desi1@ATCCTTGTGTACAACTATAG	-0.0262541	0.946618	-0.0797501	0.815931	-0.204191	0.632615	-0.253254	0.499798	0.0626123	0.875271	0.039715	0.909424	-0.174931	0.59694	0.0964137	0.755088
Desi1@CACCTCTATAGTTGTACACA	-0.165623	0.523769	-0.598389	0.011427	0.356799	0.237024	-0.0676539	0.808253	0.146117	0.63271	-0.260196	0.356515	0.535024	0.0280308	0.315935	0.198585
Desi1@CCAGACTCTGTGGTTGATGT	0.273817	0.251531	0.16178	0.531623	0.324719	0.314336	0.214599	0.528759	0.418402	0.175239	0.341461	0.294897	0.0611646	0.799322	0.152068	0.506622
Desi1@CCGGAACAGAGACTCCCCCA	-0.00863706	0.969465	0.391248	0.0429368	-0.253509	0.320313	0.147141	0.526485	-0.196901	0.530355	0.237889	0.422351	-0.23911	0.211057	-0.175071	0.469354
Desi1@CGGCTCAGCCCCATCATGCT	-0.119401	0.573725	-0.114819	0.572754	0.216367	0.408521	0.231843	0.365024	-0.280543	0.310018	-0.246145	0.35583	0.350213	0.0689314	-0.153702	0.445753
Desi1@CGGTATTTCCAGCTGTACCC	-0.11457	0.725297	-0.205964	0.376186	0.112357	0.783525	0.0430118	0.897089	-0.230563	0.566399	-0.286821	0.369413	0.255725	0.315727	-0.102363	0.677114
Desi1@TACGTGTACGACCTGTCCAA	0.267294	0.338711	0.139309	0.609277	0.232525	0.517738	0.116833	0.742323	0.385715	0.321529	0.284624	0.465557	-0.022783	0.92948	0.117346	0.68502
Desi1@TCGTACACGTAGAGCTTCAC	-0.20696	0.323238	-0.184925	0.45425	-0.100836	0.664545	-0.0699299	0.793421	-0.242843	0.325679	-0.191854	0.495161	0.116005	0.542268	-0.0291208	0.886176
Desi1@TGGAATACCTGTCCTCCCTG	0.0229735	0.890904	0.459541	0.0107996	-0.16961	0.481503	0.279265	0.27482	-0.183098	0.487054	0.286471	0.300733	-0.182119	0.311123	-0.196214	0.319728
Desi1@TGTTACAGTTGTGTTCAAAG	-0.706971	0.0588657	0.0631874	0.873164	-0.817227	0.037723	-0.0448933	0.915557	-0.82839	0.0535595	-0.0190926	0.966549	-0.0922815	0.764964	-0.107783	0.755998
Dhtkd1@AATCAACAATCACATCCTTG	0.426238	0.0728926	0.159955	0.476523	0.484578	0.099076	0.23025	0.414382	-0.138454	0.646963	-0.374373	0.197763	0.0678872	0.758414	-0.554158	0.0131887
Dhtkd1@AGAAGCATGTGTCACCACCT	-0.0569844	0.813214	-0.20568	0.357367	0.359114	0.178294	0.217913	0.383541	0.332651	0.321762	0.219035	0.49169	0.42345	0.0499263	0.399936	0.138899
Dhtkd1@CAAGGCAAGTGTCTCTGCGG	-0.398057	0.190692	-0.0462913	0.877644	-0.353924	0.250521	0.00349714	0.990993	-0.0830961	0.802682	0.297391	0.372165	0.0513589	0.842315	0.324756	0.245219
Dhtkd1@CGCTGCATCCCCAACCTGAG	0.486125	0.0204564	-0.253508	0.229714	0.431246	0.0990131	-0.298996	0.24338	0.118304	0.685492	-0.592568	0.0334462	-0.0466861	0.827043	-0.36351	0.118001
Dhtkd1@GATGGGGACTACTCCCCGAA	0.141731	0.673799	0.208095	0.510843	0.57457	0.0920525	0.653668	0.0368288	0.0636965	0.844996	0.156384	0.607328	0.449603	0.1235	-0.070455	0.799994
Dhtkd1@GATGTCGGTTATACCGCCAT	-0.0516972	0.852905	0.330216	0.250951	0.10092	0.743709	0.491711	0.127659	0.392657	0.306176	0.811123	0.0401443	0.158704	0.491708	0.461677	0.120531
Dhtkd1@GCTGGTTATTGACAATTAGA	-0.0401955	0.915739	-0.971101	0.0117959	1.33599	0.00450456	0.416736	0.382211	0.552943	0.270731	-0.35577	0.480801	1.37915	0.000413457	0.599213	0.145933
Dhtkd1@GTGGGACAGGACATCACCAA	-0.13246	0.655596	0.112513	0.687003	-0.257937	0.535484	-0.00744593	0.98533	-0.36901	0.30223	-0.0968144	0.777278	-0.125751	0.697103	-0.232333	0.393116
Dhtkd1@TGCCAGTGGACTCATGACCC	0.402515	0.0202107	0.185259	0.281252	0.614718	0.0128027	0.403248	0.0966995	0.126761	0.583775	-0.0588358	0.797302	0.220268	0.263193	-0.266681	0.144966
Dhtkd1@TTCACAGGACTGTTAAACCT	0.295354	0.213872	-0.0944113	0.673432	0.0443204	0.865788	-0.33465	0.173686	0.372555	0.153596	0.0168359	0.945214	-0.236146	0.265849	0.0862341	0.683838
Dnajc19@AATTTCTTTCAGGCATTCGG	0.435835	0.397893	0.6716	0.217084	0.0523864	0.9306	0.296282	0.648511	-0.0557536	0.927112	0.214791	0.734995	-0.363366	0.459513	-0.486633	0.322279
Dnajc19@CAGCATTAATATTAGGTGTA	0.0522958	0.811313	-0.15664	0.447386	-0.0834663	0.781159	-0.279698	0.331109	-0.225639	0.399844	-0.398036	0.118261	-0.123745	0.622	-0.268603	0.220844
Dnajc19@CCAGCACAGTGGTAGCAGTC	0.43323	0.125215	0.151284	0.63105	0.702736	0.0202131	0.433282	0.193053	0.463367	0.211106	0.217922	0.588848	0.276882	0.265741	0.0462792	0.881287
Dnajc19@GGGTTGACCATTGCTGCTGC	0.0732664	0.740289	0.00477803	0.986478	0.159109	0.512708	0.100763	0.74048	-0.250587	0.345318	-0.288849	0.365001	0.0931278	0.649411	-0.317905	0.140882
Dnajc19@TCATGGCTTGTAAAACATAA	0.151905	0.700933	-0.267578	0.57173	-0.60209	0.269298	-0.992031	0.0956152	0.327109	0.540376	-0.05916	0.920499	-0.734316	0.0982348	0.18748	0.667573
Dnajc19@TCTTTCAGGCATTCGGTGGT	0.121337	0.565182	0.151995	0.506748	0.322413	0.214037	0.361427	0.19	0.190688	0.484993	0.252638	0.377005	0.207254	0.326136	0.0785944	0.719247
Dnajc19@TGAACCCAAAATGACAAAAC	0.221694	0.571295	-0.352118	0.393365	0.105733	0.828868	-0.46195	0.358638	0.414757	0.488693	-0.125598	0.836187	-0.112542	0.754975	0.200319	0.664603
Dnajc19@TTAGCCCTACTGCCAATAAA	-0.149634	0.636185	0.0727995	0.833451	-0.423483	0.26471	-0.18562	0.648175	0.245509	0.47225	0.503922	0.179996	-0.268891	0.429512	0.41	0.19294
Dnajc19@TTCGGTGGTGGGTACTACAG	0.14313	0.71088	-0.0690094	0.855165	0.912168	0.0379786	0.706986	0.0965031	0.193972	0.672437	0.00980124	0.982542	0.7802	0.0301357	0.0571816	0.880446
Dnajc19@TTTACAAGCCATGAAGCATG	0.116998	0.674074	0.416837	0.0917276	-0.0342119	0.922234	0.26732	0.416384	0.136804	0.723691	0.45824	0.213284	-0.152104	0.485431	0.0194726	0.940028
Eif5a@AAATGTCAATGCCAACCAGA	-0.258627	0.703406	-0.817553	0.23712	0.708634	0.370252	0.149234	0.855007	-1.52662	0.0866084	-2.06158	0.0176119	0.962504	0.161209	-1.26902	0.100954
Eif5a@ACTTCGAAGACTGGCAAGCA	0.0522885	0.940571	1.12097	0.14773	0.638587	0.429977	1.73062	0.0534185	-0.685798	0.531871	0.434175	0.720257	0.617097	0.371672	-0.732618	0.422828
Eif5a@AGGTGATTCTAACCTTGGCA	0.954443	0.151818	0.473069	0.505431	-0.342356	0.690749	-0.814555	0.365081	-0.0520658	0.947224	-0.490177	0.540334	-1.28558	0.0495674	-0.989599	0.085955
Eif5a@AGTCATTCCGTTTGATGTTG	0.118171	0.623818	0.203112	0.438233	0.358877	0.180746	0.458334	0.114428	0.194706	0.619353	0.31359	0.441313	0.25377	0.245972	0.0859155	0.786608
Eif5a@CATCCATATTATGAGTTGAC	0.7481	0.366977	0.422372	0.465681	-0.2694	0.797751	-0.567686	0.502455	-0.702494	0.523623	-0.978711	0.267817	-0.99764	0.1083	-1.43338	0.0290683
Eif5a@CTTCGAGACAGGAGATGCAG	0.902112	0.649745	-2.40179	0.107347	1.5499	0.450517	-1.75321	0.229967	1.86637	0.297901	-1.38518	0.275243	0.64621	0.675906	1.00037	0.467567
Eif5a@GACATCTCGACGATCTTACA	1.70599	0.332706	0.0476837	0.977682	-0.309182	0.901979	-1.98985	0.400431	0.933851	0.664174	-0.673995	0.748981	-2.03816	0.299129	-0.755281	0.652847
Eif5a@GCAGGGATAGGTACCCATCC	0.432883	0.373213	-0.380841	0.347446	-0.0296415	0.959899	-0.827351	0.101666	0.925356	0.123653	0.133529	0.800064	-0.443162	0.285603	0.499035	0.245451
Eif5a@TGCTCAGCATTACGTAAGAA	-0.557659	0.115642	-0.390326	0.279162	-0.28145	0.471789	-0.114643	0.774729	-0.556151	0.197594	-0.360672	0.407573	0.273153	0.410953	0.00905641	0.979984
Eif5a@TGTACACAGGTCCATCTGGT	0.565396	0.621957	-0.998909	0.37424	2.2393	0.15838	0.703501	0.64295	1.64248	0.259399	0.104982	0.940156	1.67873	0.129457	1.07934	0.290184
Eno1@AACATCCTGGAGAACAAAGA	0.569453	0.457349	1.16958	0.234844	-1.00812	0.475592	-0.407558	0.802238	-1.10523	0.362583	-0.471903	0.750411	-1.59157	0.141142	-1.66223	0.0622539
Eno1@ACCGCAGCTCGGAAGAGACC	0.00392306	0.992148	0.29006	0.465421	-0.180807	0.706133	0.122298	0.797816	-0.495243	0.266794	-0.177972	0.690511	-0.170322	0.686843	-0.492526	0.216846
Eno1@CATCCATGCCAATGACAACC	0.26534	0.54423	0.168931	0.701672	-0.0920602	0.83701	-0.186674	0.674385	0.307337	0.486669	0.24946	0.576177	-0.345758	0.392657	0.0572803	0.887754
Eno1@CCTGCAGAAAGTGAATGTTG	0.154261	0.599514	-0.0419207	0.896925	-0.0508086	0.894224	-0.241212	0.55536	-0.0884602	0.801753	-0.248145	0.512078	-0.194167	0.518406	-0.227097	0.416146
Eno1@CCTTACCCTTCCCCATGAAG	0.193854	0.690414	0.846763	0.0926968	0.241032	0.628616	0.907765	0.0793811	-0.0538696	0.902675	0.629234	0.170459	0.0580413	0.899515	-0.236657	0.575015
Eno1@CGGGAAGGACGCCACCAATG	-0.284298	0.352485	0.100049	0.766007	-0.0789471	0.845796	0.306403	0.480938	-0.0989914	0.794621	0.323471	0.428325	0.218511	0.50384	0.199326	0.516101
Eno1@CGGGAGTGATGTACCTGCTG	0.316561	0.285416	-0.100972	0.712502	0.47188	0.218975	0.0735014	0.841579	-0.0306269	0.923657	-0.418053	0.164126	0.171313	0.582656	-0.342151	0.190429
Eno1@GTTGATCACATTGAAAGCCT	-0.17506	0.746426	-0.264633	0.617771	-0.510414	0.573444	-0.574485	0.530295	-0.0628539	0.933542	-0.116613	0.873803	-0.31887	0.649257	0.117962	0.83478
Eno1@TGACCAGGTTGTCATTGGCA	0.511911	0.163023	0.587269	0.109577	0.232347	0.589417	0.324723	0.456976	0.08406	0.84307	0.20306	0.638211	-0.263652	0.454396	-0.413175	0.243753
Eno1@TTCCGGGAAGCCATGCGCAT	0.317722	0.43006	-0.197867	0.600552	0.392921	0.462837	-0.125142	0.806698	0.331391	0.507265	-0.150051	0.747353	0.0790231	0.8453	0.0221436	0.951653
Ercc6l2@AACACTGCGCTTGTGTCTGG	-0.0516948	0.819116	-0.301941	0.182588	0.155185	0.606356	-0.0893188	0.765839	-0.0451839	0.877837	-0.258446	0.372642	0.214057	0.338177	0.0213479	0.919951
Ercc6l2@AAGCATAAAATCTATTACTG	0.0106969	0.977833	-0.91103	0.0391875	0.675374	0.205203	-0.243944	0.670191	0.720127	0.136783	-0.175183	0.739268	0.681124	0.125629	0.713401	0.0799883
Ercc6l2@AAGGATGAATTGGATACCTG	-0.171189	0.523802	-0.319507	0.289411	-0.339836	0.346938	-0.476745	0.223118	-0.353037	0.235606	-0.468347	0.15754	-0.16145	0.594104	-0.172227	0.488816
Ercc6l2@ATCATCAAATATAAGACTTC	-0.204226	0.638464	-0.53585	0.242527	-0.90443	0.0795948	-1.23309	0.0200015	0.419697	0.316376	0.124258	0.780727	-0.69812	0.109315	0.639582	0.073389
Ercc6l2@ATCCTGCTACCTAAAAGTCC	-0.1209	0.676439	-0.121201	0.643363	-0.171158	0.582977	-0.16379	0.569359	-0.752278	0.0305245	-0.717119	0.0290226	-0.0367149	0.878915	-0.622049	0.0231983
Ercc6l2@CCTCTACAGACACTACATAG	0.198793	0.52379	0.294029	0.378475	-0.0392041	0.939197	0.0690418	0.896869	-0.566652	0.113148	-0.441617	0.246956	-0.229198	0.580177	-0.759463	0.00778157
Ercc6l2@CGTACCAAGACTCTTATCAA	0.0312285	0.916945	0.363041	0.251775	-0.488768	0.169161	-0.148772	0.693557	-0.132735	0.675458	0.226031	0.506544	-0.508551	0.113443	-0.156841	0.590833
Ercc6l2@CTGTTACAGACCAACTCACG	-0.0852026	0.714469	-0.169673	0.473487	0.235626	0.458842	0.170324	0.594839	0.155334	0.555363	0.103491	0.699377	0.335941	0.197643	0.245065	0.257028
Ercc6l2@GGTACTTGCGAGATTACCAA	-0.394435	0.30147	0.568889	0.154709	0.350362	0.372943	1.32162	0.00159565	-0.0665863	0.871991	0.924616	0.0342158	0.753537	0.0339818	0.333193	0.369678
Ercc6l2@TTCTGTTACAGACCAACTCA	0.483991	0.0938628	0.0568599	0.822527	0.345023	0.406944	-0.0672022	0.861471	0.00978052	0.977436	-0.395267	0.208278	-0.133422	0.669972	-0.468793	0.0611114
Fam98a@AAAGTTCCGCCTAATCATGT	-0.360543	0.191407	-0.33355	0.181318	-0.621767	0.0831003	-0.59293	0.079747	-0.430154	0.179487	-0.371496	0.21082	-0.249986	0.325791	-0.0604202	0.779437
Fam98a@AACATAGTTATATTGGCTGG	-0.120617	0.711306	-0.151411	0.626658	-0.0176871	0.965734	-0.0383594	0.923399	0.230429	0.593505	0.226324	0.588519	0.107184	0.720761	0.354896	0.263539
Fam98a@AGCTCTGTCAGACCAGCCAA	-0.170472	0.560858	-0.481313	0.117673	-0.111841	0.756275	-0.411093	0.2718	-0.35715	0.327858	-0.631536	0.0967224	0.0686954	0.811583	-0.171003	0.564586
Fam98a@AGGATCACGACTCACCCAGT	-0.172921	0.511736	0.00646786	0.981588	-0.509174	0.140604	-0.318934	0.375937	-0.303343	0.47181	-0.0986652	0.82068	-0.335077	0.217452	-0.125931	0.711371
Fam98a@CACCCCCAGAGATGCCACCG	-0.157445	0.404118	0.0223793	0.914145	-0.316171	0.292665	-0.122234	0.697024	0.263097	0.425205	0.469055	0.166543	-0.152187	0.517841	0.424696	0.0979622
Fam98a@CTTTGACAAGTCTTGTCTGG	0.119467	0.660567	-0.5526	0.035903	0.225099	0.536171	-0.438484	0.218837	0.0389713	0.903608	-0.595423	0.0603106	0.121481	0.67115	-0.07033	0.781226
Fam98a@GAGGATCACGACTCACCCAG	0.121516	0.606758	-0.254984	0.263151	-0.0920895	0.764015	-0.459083	0.125763	-0.0107881	0.97082	-0.350213	0.21804	-0.202884	0.360282	-0.118633	0.571947
Fam98a@GCAGAGTTTGGTAAACTCCG	0.207956	0.572316	-0.839928	0.0349853	0.235569	0.679225	-0.807599	0.156179	0.287017	0.551113	-0.726256	0.146483	0.0337638	0.942308	0.089327	0.820973
Fam98a@TGAACTTACTGAGCAAAAGG	-0.0432978	0.928865	0.179022	0.773187	0.564998	0.380675	0.804312	0.295127	0.141756	0.802713	0.398428	0.564509	0.625467	0.25157	0.194394	0.686445
Fam98a@TGAGGTGAGTGGGCTACTTG	0.0610088	0.809799	-0.515469	0.043635	0.678081	0.0951003	0.0993918	0.804819	0.212379	0.467356	-0.335663	0.258529	0.621914	0.0525103	0.156389	0.493043
Gm14326@CCACATTGGTTCCATTCATA	0.0880653	0.666524	-0.611917	0.0060124	0.238274	0.382237	-0.451604	0.114225	0.225347	0.431918	-0.445754	0.136962	0.160646	0.418428	0.142263	0.499484
Gm14326@CCCTATGAATGGAACCAATG	0.184895	0.802723	-1.60121	0.0390978	0.167101	0.843096	-1.58522	0.0696088	-1.08464	0.356041	-2.83451	0.0112525	0.0184521	0.978362	-1.24666	0.190146
Gm14326@GAACTTCACTCGGGATGAGT	0.311654	0.626247	0.124701	0.847249	0.716895	0.276947	0.531271	0.439177	0.87799	0.225036	0.719055	0.312667	0.413826	0.463054	0.581503	0.338435
Gm14326@GAGAGTATAGAATACTGCAA	0.373189	0.286175	-0.0965769	0.787105	-0.039163	0.938351	-0.483371	0.333035	0.0796723	0.845718	-0.352914	0.391917	-0.391002	0.321083	-0.286174	0.365569
Gm14326@GAGAGTATAGATTACTGTAA	0.332294	0.438495	0.307422	0.489258	-0.0164349	0.969041	-0.0283366	0.948214	-0.118934	0.757367	-0.110842	0.783923	-0.347865	0.416496	-0.44956	0.270231
Gm14326@GAGGTCACCACTGCTTACAA	-0.747705	0.00172858	-0.515848	0.0475019	-0.65838	0.0175298	-0.411461	0.161191	-0.614682	0.0439159	-0.351742	0.273004	0.0987224	0.666195	0.146264	0.562475
Gm14326@GGAAAAGCCTTTGTAAGCAG	-0.599611	0.0808292	-0.997824	0.00377824	-0.466343	0.266611	-0.858034	0.0414853	-0.187079	0.633367	-0.547459	0.167209	0.135942	0.677451	0.427915	0.153632
Gm14326@TATGTCTTCGCTCATGTATG	0.184775	0.39397	-0.00588093	0.981173	0.450038	0.0424199	0.257969	0.321311	0.107739	0.6683	-0.0507534	0.854559	0.270013	0.164294	-0.0695348	0.739906
Gm14326@TATGTGTTTGCTTATGCATT	-0.0474128	0.832123	-0.335184	0.111723	0.0785936	0.797141	-0.196174	0.503468	-0.303613	0.345452	-0.553166	0.073894	0.132912	0.574508	-0.245484	0.32405
Gm14326@TCCACATTGGTTCCATTCAT	0.0301667	0.885631	0.29614	0.216285	0.0555135	0.812037	0.332107	0.207517	0.328249	0.202488	0.626424	0.0267235	0.0354161	0.862412	0.306555	0.160152
Gm5141@AAACATATAAGTATACATAC	0.273484	0.495231	0.487004	0.287288	0.849035	0.0254945	1.07011	0.0153511	-0.634452	0.218764	-0.394819	0.483367	0.582328	0.0768884	-0.904158	0.0407083
Gm5141@AACCATATAAGGATACATAG	0.256486	0.503032	0.552254	0.199744	0.531855	0.273564	0.832941	0.114939	0.865127	0.0943002	1.18463	0.0334789	0.285991	0.470654	0.615221	0.147832
Gm5141@AAGATTACAATGATGTGAAA	0.0928355	0.829406	-0.173996	0.69703	0.472459	0.385775	0.232784	0.67196	0.0420867	0.933015	-0.184594	0.718825	0.397136	0.353733	-0.0448777	0.908679
Gm5141@CAGTATGAATATAAACAATG	0.823897	0.0505154	-0.152605	0.758008	0.391777	0.446494	-0.570444	0.311244	0.48663	0.327936	-0.449242	0.4247	-0.428804	0.314995	-0.327875	0.438683
Gm5141@CCATGTTGAGTATATTCAGA	0.509223	0.257727	0.674674	0.168609	0.945474	0.0730513	1.12789	0.0486094	0.13571	0.767737	0.339232	0.502304	0.456281	0.35063	-0.363013	0.417496
Gm5141@GATGCAGTGAATAACTTCAG	0.461306	0.172225	0.474684	0.187492	0.843613	0.0767125	0.858492	0.0824036	0.222764	0.599697	0.27421	0.539464	0.389966	0.278492	-0.225679	0.482006
Gm5141@GTAATCTCCAAAATCATAGA	-0.186786	0.808849	-0.697939	0.325424	-0.068908	0.935293	-0.554452	0.487592	-0.938835	0.402374	-1.40777	0.178057	0.141057	0.823787	-0.751334	0.389142
Gm5141@GTACATAAAAGAGCACAAAC	-0.129458	0.837215	-0.219568	0.720416	-0.524365	0.46988	-0.591173	0.419587	0.113519	0.875375	0.0637314	0.926958	-0.380979	0.51924	0.263397	0.652688
Gm5141@TAAAGCACTGAGGTTCCTGT	0.504148	0.0510341	0.16897	0.565574	0.275494	0.479048	-0.0465236	0.910775	0.530837	0.17618	0.229989	0.583088	-0.216057	0.479797	0.0359181	0.906608
Gm5141@TTTGGGCATGACTGTGAGCA	0.0358401	0.858019	0.236204	0.339009	0.0839653	0.73083	0.292783	0.309597	0.297306	0.212927	0.531351	0.0611531	0.0559745	0.777047	0.274834	0.143247
Got1@ACGCCGAGGTTAACCTTGCG	-0.15017	0.462084	-0.276709	0.177377	-0.0829721	0.787935	-0.205508	0.505804	0.280065	0.308067	0.184092	0.499562	0.071708	0.770138	0.438761	0.0374654
Got1@AGACCTAGAGAAAGATGCGT	-0.569877	0.0439542	-0.0987286	0.729588	-0.352186	0.286576	0.12322	0.712721	-0.270086	0.447387	0.229908	0.523392	0.220539	0.412677	0.305556	0.29683
Got1@CCGAATGTCCTTAAAACCGG	-0.317371	0.24862	-0.225237	0.391795	-0.226515	0.472035	-0.119782	0.694421	-0.153432	0.696134	-0.02915	0.939714	0.104028	0.628979	0.171585	0.557808
Got1@CCGACCCGACTCCAGAGCAG	0.0985813	0.629971	0.356787	0.0557581	-0.0455505	0.855409	0.227594	0.333978	0.0907633	0.744993	0.382921	0.150606	-0.126083	0.478234	-0.00124781	0.995072
Got1@CTCACTACTGGCAAAACCCA	-0.14005	0.719101	-0.687372	0.048201	0.162679	0.732983	-0.382649	0.384592	-0.0396487	0.933344	-0.574008	0.191023	0.308284	0.40109	0.0942913	0.798803
Got1@GATCCCCGCAAGGTTAACCT	-0.0316804	0.909389	0.458234	0.0556393	0.0954899	0.774476	0.588558	0.0537145	0.227858	0.494626	0.759209	0.0125855	0.129975	0.560115	0.276025	0.206535
Got1@GGACAAAGATGGAGAACTCG	-0.101709	0.761698	-0.516782	0.0766229	0.0158153	0.96887	-0.38705	0.291415	-0.223011	0.556362	-0.604271	0.0702856	0.127153	0.695747	-0.113441	0.709108
Got1@GGCTGTTGTCCCCAAGAACT	0.186334	0.518977	-0.463468	0.0951282	0.18805	0.572365	-0.459902	0.156	0.587028	0.0849928	-0.0331372	0.919884	0.00119582	0.996145	0.409257	0.109682
Got1@TTCTCCTTAGATGAGAGAGT	0.318097	0.315417	0.291009	0.331726	0.369418	0.404141	0.34022	0.428191	0.104849	0.797473	0.101224	0.798537	0.0402993	0.906748	-0.216718	0.496471
Got1@TTCTTAGGGCGATGGTACAA	-0.486819	0.0888144	-0.139412	0.682427	-0.365861	0.260477	-0.00992028	0.979411	-0.0457312	0.900032	0.328797	0.428205	0.120812	0.607563	0.446523	0.0921776
Gpr155@AATCAGGCGACTGAAGAAGT	0.0405242	0.901715	0.0208129	0.955487	0.665248	0.19942	0.668909	0.221769	0.0268535	0.943273	0.046251	0.912778	0.655307	0.120184	-0.00390269	0.989956
Gpr155@ACACACAATGAAAAACACGG	-0.447457	0.332668	0.578666	0.22982	-1.26529	0.0592627	-0.228769	0.752308	-0.0575102	0.90977	1.01148	0.0546183	-0.813969	0.137317	0.405775	0.304892
Gpr155@ATAACCTCAACACAGGCCAA	0.174709	0.567218	0.135284	0.670423	-0.0301243	0.9314	-0.0631986	0.860149	-0.526457	0.122032	-0.529114	0.13309	-0.201644	0.505018	-0.692402	0.0187472
Gpr155@ATGCTGACAGATGATCACCA	0.146684	0.411675	-0.107627	0.565584	-0.0588287	0.812659	-0.309429	0.223366	0.170292	0.441738	-0.0522137	0.818073	-0.19826	0.320975	0.034562	0.843564
Gpr155@CAATATCATAACCTCAACAC	-0.596774	0.0787572	-0.320716	0.294813	-0.429058	0.337118	-0.142912	0.734078	-0.753497	0.0508438	-0.448552	0.209803	0.178866	0.613095	-0.144702	0.636952
Gpr155@CCACAGATAGGTGCTGTACA	0.302155	0.24637	0.101552	0.665935	0.459796	0.174039	0.275618	0.383554	0.26096	0.410019	0.0891469	0.760411	0.175134	0.491949	-0.0343223	0.881598
Gpr155@CTTATGATGCTAAACCCCAT	-0.189928	0.487665	0.140589	0.581723	-0.115024	0.659114	0.220378	0.359097	-0.178907	0.577234	0.177561	0.555017	0.0827538	0.706428	0.0177174	0.946413
Gpr155@TAGCCACTCCTGGAGCCACA	-0.723228	0.0293007	-0.263638	0.391972	-0.713055	0.039237	-0.249725	0.433914	-0.522403	0.18152	-0.0228029	0.950931	0.0217573	0.929075	0.212041	0.462345
Gpr155@TCCTCAAACGCAGTGCTTCC	-0.353293	0.106368	-0.57831	0.00608953	-0.207249	0.460323	-0.415888	0.129847	-0.224513	0.467141	-0.417288	0.169018	0.157206	0.469693	0.136025	0.571364
Gpr155@TTCTGAATGGCATACGCCAG	0.118183	0.614213	0.279224	0.252993	0.108614	0.73988	0.275045	0.410028	-0.0312563	0.917979	0.158789	0.610292	-0.00112304	0.996501	-0.138819	0.55164
Gstz1@AAGAGACTCGGCCTATCCCA	-0.0864008	0.772805	0.0594968	0.832256	-0.355565	0.261638	-0.195028	0.524447	0.369801	0.309649	0.556163	0.111633	-0.252984	0.308634	0.476134	0.101012
Gstz1@ACAGCAGGGAAGTACTGCGT	0.441121	0.177377	-0.0934013	0.776449	-0.0155651	0.964598	-0.534853	0.134598	0.155806	0.615797	-0.340765	0.281423	-0.44127	0.181351	-0.270567	0.369603
Gstz1@ATTTCTGACCTCATCGCTAG	-0.395859	0.101728	-0.222353	0.483953	-0.159577	0.553049	0.0164394	0.962292	-0.230642	0.514082	-0.0237823	0.954423	0.239966	0.281793	0.178089	0.545913
Gstz1@CCTGTCTGTCCTGAAGCAAG	0.579198	0.0300464	0.331908	0.209861	0.343858	0.265839	0.10053	0.747419	0.406473	0.251766	0.183326	0.604652	-0.229468	0.346639	-0.170039	0.552566
Gstz1@GAAGTACTGCGTAGGAGATG	-0.211939	0.424271	-0.908275	0.0150152	-0.144152	0.622157	-0.840161	0.0374519	-0.231321	0.423047	-0.889911	0.024384	0.0787625	0.74584	-0.00725075	0.975616
Gstz1@GCTGGATGCCACTAGCGATG	0.371708	0.154161	0.431018	0.0927608	0.229931	0.479646	0.302279	0.348654	0.784567	0.0356789	0.86413	0.0188238	-0.132144	0.552429	0.411409	0.122483
Gstz1@GTCAGAAATCATGCGCACGA	-0.351402	0.262849	0.125952	0.731929	-0.0891109	0.862203	0.399582	0.469409	-0.859539	0.0570201	-0.344651	0.487366	0.272121	0.509717	-0.495505	0.169212
Gstz1@TAACAGTGCCTAACCTGAAG	-0.602274	0.051194	0.0909026	0.711468	-0.748656	0.0337116	-0.0555049	0.855284	-0.344357	0.356306	0.381365	0.237951	-0.148775	0.520307	0.267434	0.282343
Gstz1@TAATGACTCACCGTTAAAGC	-0.10121	0.800321	0.228123	0.544524	-0.602753	0.193618	-0.267792	0.551039	-0.200796	0.675342	0.159891	0.727825	-0.499451	0.172725	-0.0878478	0.817104
Gstz1@TCTACTCACTGACTGGACAA	-0.305041	0.339396	-0.0693791	0.800599	-0.171952	0.651405	0.0750864	0.82538	-0.163803	0.71551	0.100767	0.809133	0.140803	0.595151	0.147265	0.660928
Hebp1@AGAAACTGAAAGTCTGGTTC	0.0532659	0.849554	-0.364128	0.206669	-0.144916	0.653226	-0.562663	0.0894992	-0.0986977	0.744858	-0.479642	0.124501	-0.194136	0.476824	-0.137786	0.599054
Hebp1@AGGGGGCAAGTTTGCTACTG	-0.245713	0.289106	0.407053	0.0777899	-0.303251	0.317719	0.358842	0.248972	-0.52577	0.0876845	0.164123	0.601508	-0.0515288	0.826503	-0.268623	0.266918
Hebp1@CCAATTTCAAGGCAGCCCAC	-0.0464734	0.811873	0.113725	0.610398	0.0725998	0.778189	0.244058	0.389666	0.152047	0.568369	0.345891	0.229969	0.130436	0.544695	0.209027	0.33754
Hebp1@CCCAAGATCATGAAGTATGT	-0.0667404	0.784148	-0.150677	0.519379	0.0790555	0.798628	-0.00200383	0.99471	0.0343785	0.911236	-0.0145539	0.960816	0.147477	0.532092	0.11167	0.625433
Hebp1@CCCACATACTTCATGATCTT	0.27684	0.173847	-0.245802	0.190841	0.281324	0.254137	-0.227646	0.325281	0.577948	0.0482844	0.091001	0.746434	0.0218458	0.908748	0.309312	0.17706
Hebp1@CCGGTGCTTAGAACCTGCCA	-0.223353	0.315919	0.247246	0.27046	-0.222295	0.34677	0.25897	0.281379	-0.162454	0.522075	0.344251	0.179277	0.00968407	0.962311	0.0711919	0.743833
Hebp1@GAAACACGGCAAAAGAGACA	-0.335424	0.411667	0.244658	0.521152	-0.379709	0.457943	0.201673	0.683173	-0.660574	0.188379	-0.0435292	0.927999	-0.0446116	0.91304	-0.313762	0.427175
Hebp1@GTGGGTGGCACCAATGACAA	0.270743	0.334338	-0.0867859	0.731981	-0.106027	0.745921	-0.453273	0.127993	0.329193	0.443839	6.50756e-05	0.999873	-0.373313	0.110563	0.0665865	0.83986
Hebp1@TGATGAGAGTGTGAAGATCG	0.251408	0.419461	-0.365078	0.353806	0.0858716	0.79612	-0.511274	0.221297	0.155016	0.683606	-0.429725	0.347701	-0.149922	0.575024	-0.0861706	0.784657
Hebp1@TTCACAGGCTCTTTCCTCAT	-0.375396	0.12894	-0.0705196	0.739696	-0.622587	0.0308898	-0.304616	0.235373	-0.412414	0.142474	-0.0742861	0.766086	-0.233519	0.27546	-0.025108	0.902497
Impa1@AAGAGTGACTTGGTAATGTC	0.16889	0.517357	-0.43678	0.10533	0.0434944	0.889158	-0.541643	0.0825812	0.201347	0.537713	-0.369031	0.269211	-0.109136	0.625406	0.0412555	0.863331
Impa1@AATGGGGTCAATGACCCACG	-0.373771	0.29973	-0.250002	0.45649	-0.411057	0.294005	-0.274715	0.45088	-0.245426	0.558316	-0.0839451	0.832368	-0.0299377	0.919049	0.141345	0.661759
Impa1@ACTATGCAGTAATCCTCGCG	-0.363094	0.0902199	-0.0880333	0.67701	-0.49904	0.0136493	-0.210047	0.285289	-0.309958	0.155353	-0.00300861	0.988707	-0.126387	0.485482	0.0629174	0.737297
Impa1@AGAACGATCCGTAAAGTCTC	-0.335921	0.199131	-0.202528	0.434379	-0.749114	0.0193351	-0.598326	0.0620514	-0.330713	0.365627	-0.173414	0.634403	-0.400079	0.12184	0.00666968	0.982062
Impa1@AGTTAGTCGTTCCATCAATG	0.539872	0.0471702	-0.364027	0.186876	0.897474	0.0184081	0.0143326	0.969695	0.618592	0.0624336	-0.252498	0.453882	0.372612	0.18783	0.0865823	0.721103
Impa1@CAGAAGAGGTACCTGTGACA	-0.32497	0.161727	-0.322309	0.132435	-0.373143	0.303427	-0.3673	0.29861	-0.305103	0.285316	-0.276907	0.313548	-0.0368979	0.896918	0.0203831	0.922915
Impa1@GAACGACTAACTTCGTGCAT	0.18317	0.382532	-0.670913	0.00703226	0.226815	0.391553	-0.610826	0.0387605	0.48604	0.0769502	-0.335149	0.275381	0.054861	0.794676	0.312761	0.15333
Impa1@GACATACCTCTTTATTCACA	-0.968124	0.00351944	-0.568462	0.0721552	-1.00815	0.00352003	-0.587067	0.0739133	-0.511362	0.281128	-0.0772036	0.868626	-0.0232742	0.936319	0.474238	0.236347
Impa1@GTCAGTAACTGTTACCAAGT	0.804525	0.0217273	-0.305983	0.387217	1.25009	0.00719732	0.142941	0.753306	0.741687	0.0749555	-0.32745	0.430152	0.460673	0.199813	-0.0487047	0.882011
Impa1@GTGGAAGATAAGATGTACAC	-0.310719	0.253584	0.348792	0.214952	-0.377492	0.173297	0.293461	0.312619	-0.436933	0.226763	0.248354	0.501094	-0.0558098	0.815421	-0.119725	0.697967
Ino80d@AACACCAGCCTACCAATGCA	-0.28217	0.135433	0.159375	0.41844	-0.352869	0.0971273	0.101754	0.648319	-0.194767	0.444489	0.282488	0.287254	-0.0563787	0.74789	0.0992137	0.63592
Ino80d@AGACCCCTTTGCTTTCAACG	0.0387109	0.892491	-0.14584	0.612977	-0.209503	0.467001	-0.38231	0.188085	0.0490107	0.872459	-0.0992109	0.744697	-0.238566	0.275217	0.0215147	0.926284
Ino80d@AGCATGTAGTGGAACAGTGA	-0.274499	0.423963	-0.33235	0.288392	-0.534991	0.198327	-0.605591	0.125517	-0.141384	0.745705	-0.16692	0.68265	-0.265598	0.341836	0.141881	0.633075
Ino80d@AGTGCAAAGTTGGGTCACCC	0.476142	0.05027	0.0313624	0.890569	0.262148	0.281792	-0.177492	0.435145	0.393526	0.155913	-0.0243307	0.925603	-0.206669	0.371994	-0.0845593	0.736674
Ino80d@CGGCTTATACAAGACAAGTG	0.354714	0.25506	0.327036	0.358729	-0.163484	0.643768	-0.186721	0.640718	0.16951	0.631164	0.165146	0.677587	-0.512501	0.0992157	-0.182981	0.558345
Ino80d@CTTCGCCATATCAAGTCGCA	-0.752865	0.0135599	-0.124141	0.704867	0.37529	0.297399	1.01625	0.00767412	0.364051	0.419388	1.02629	0.0287947	1.14415	0.00045427	1.1269	0.00394688
Ino80d@GAGAGAAGTTACAGCTTGCA	0.236471	0.267441	0.187391	0.335898	0.116971	0.660444	0.0713787	0.774997	-0.0976044	0.743198	-0.105917	0.706958	-0.114023	0.519527	-0.320701	0.114062
Ino80d@GCTTTATCCCGAAAAAAGAG	-0.536634	0.545826	-0.0610153	0.955068	-1.34854	0.310578	-0.871815	0.569412	-0.844221	0.495257	-0.328175	0.821933	-0.825113	0.468225	-0.28383	0.789814
Ino80d@GGCATGCTGAGGTTCCCTTG	0.0942603	0.615163	0.444203	0.0181115	0.29362	0.24059	0.663883	0.00844502	0.32237	0.182166	0.706243	0.00421365	0.216796	0.238947	0.23829	0.176927
Ino80d@TTTGGCATGTTCTTCACACA	0.0347668	0.892814	0.547986	0.0104346	0.194308	0.507223	0.728165	0.00375086	-0.275923	0.401091	0.27703	0.346977	0.179396	0.425119	-0.301775	0.237963
Itgb5@ATCGCACTGGATGGAAAACT	-0.717785	0.046407	-0.481818	0.0825837	-0.203804	0.618828	0.0236837	0.943915	-0.94976	0.0273942	-0.679296	0.0584298	0.517595	0.0132694	-0.221903	0.351775
Itgb5@CACTTACCCAATACACGGAT	-0.436201	0.220126	-0.209243	0.502774	-0.539723	0.169372	-0.307981	0.388824	-0.415192	0.406088	-0.148973	0.753228	-0.0956203	0.758376	0.0316896	0.937187
Itgb5@CAGAGTCGACAGCTTCAACG	0.158963	0.403598	-0.111538	0.550726	0.468973	0.061911	0.206605	0.403543	0.424746	0.118114	0.187884	0.488198	0.316756	0.10521	0.274962	0.199914
Itgb5@CGCATCAAACCCCCCCTCGG	0.340451	0.203363	-0.464433	0.0179985	0.289736	0.399544	-0.510964	0.0745159	0.0513071	0.8855	-0.735494	0.0131939	-0.0477634	0.824445	-0.292564	0.201246
Itgb5@CTACAGGGTAGTCCTCCACC	0.0885214	0.675587	-0.123114	0.643914	0.0135107	0.958203	-0.192439	0.534926	0.164077	0.578711	-0.0140516	0.966847	-0.0634665	0.769305	0.0844548	0.729131
Itgb5@GAACCACTATATGCTCTACA	0.959535	0.026892	0.967433	0.0155611	1.07287	0.0478021	1.09436	0.0346469	0.726815	0.124451	0.779925	0.080374	0.121441	0.770024	-0.219769	0.547435
Itgb5@GCATATCTTACCCTGGTCAG	-0.0244121	0.93105	-0.160123	0.591121	-0.0773301	0.780235	-0.203283	0.50125	0.100915	0.745886	0.00597174	0.985558	-0.0366457	0.894169	0.143396	0.628865
Itgb5@GGGAATGGAACATACACCTG	-0.0856159	0.818265	-0.171228	0.664272	0.357138	0.522807	0.280267	0.623008	0.52549	0.371778	0.484536	0.421606	0.442981	0.341707	0.635936	0.199312
Itgb5@TGATCCACCCAAAATGTGCC	-0.00785776	0.968724	-0.0643244	0.807786	-0.181478	0.466686	-0.235523	0.44357	0.202746	0.411463	0.177868	0.561256	-0.1745	0.388906	0.218256	0.271082
Itgb5@TGCTGAGAGGTAGGTTCCGG	-0.0764184	0.805549	0.00590231	0.97735	-0.410541	0.244812	-0.325146	0.203651	-0.0884827	0.81476	0.0324385	0.91053	-0.330618	0.0756811	0.00535645	0.980087
Krt16@AATCCCACAGACTCCCCCAG	-0.393666	0.0943458	0.0112997	0.95647	-0.676826	0.00984557	-0.266579	0.267732	-0.413314	0.11587	0.0248454	0.916597	-0.282998	0.153944	-0.00779523	0.967813
Krt16@AGATCCGGGACTGGTACCAG	-0.356038	0.246452	-0.324715	0.288768	-0.405653	0.315199	-0.360666	0.366332	-0.110523	0.765554	-0.0521879	0.88858	-0.0419709	0.887967	0.250494	0.362091
Krt16@AGTGAACTGTGCATTCTCCT	-0.19918	0.33557	-0.350187	0.0924416	-0.101975	0.698842	-0.245321	0.352728	0.01087	0.973369	-0.105434	0.74423	0.104881	0.594019	0.223073	0.378237
Krt16@CAGCCAGGATGGAGGACATG	-0.0518678	0.829108	-0.210985	0.458041	-0.453008	0.13625	-0.601176	0.076276	-0.128115	0.676228	-0.258561	0.446379	-0.393314	0.0958951	-0.0692155	0.771629
Krt16@CTTGAGGGGTCAGACTGGTG	0.249567	0.227999	0.0860317	0.664992	0.269298	0.314602	0.112763	0.665012	0.134024	0.646751	0.000729931	0.997926	0.0261036	0.894964	-0.109673	0.607403
Krt16@GAACTGTGCATTCTCCTGGG	0.259692	0.42411	0.0882255	0.757142	0.126826	0.719979	-0.0318734	0.919517	0.496609	0.208064	0.343723	0.336347	-0.125367	0.649249	0.235442	0.449371
Krt16@GGACTTGGTAGTGGATTTGG	-0.171363	0.558447	0.311126	0.311972	0.0261026	0.943287	0.524986	0.172439	-0.173462	0.613748	0.339069	0.352283	0.213197	0.487867	0.00483641	0.986865
Krt16@GGAGGCCTGGTTCCTGAGAA	-0.890605	0.00831898	-1.14181	0.00164158	-0.215381	0.604657	-0.456043	0.295941	-0.54642	0.150204	-0.767829	0.0572397	0.685855	0.0380705	0.352814	0.242375
Krt16@TGTCCAGGTAGGTGGCCAGG	-0.285091	0.478186	0.384274	0.333807	-0.045165	0.935178	0.632818	0.256797	-0.327334	0.470892	0.370015	0.417854	0.24866	0.579424	-0.0377875	0.918473
Krt16@TTCTTGCGGCAGTCCGTGGA	0.0263572	0.913625	-0.441302	0.0700018	0.0967086	0.764725	-0.354934	0.266075	0.576553	0.10948	0.142881	0.687965	0.0871401	0.713646	0.564198	0.0370176
Lmo7@AAGATGATATGTCCTACCGA	-0.599786	0.0397197	-0.392625	0.129999	-0.202088	0.540938	0.00452521	0.988067	0.0138784	0.969622	0.240458	0.471256	0.394826	0.112004	0.612627	0.0265491
Lmo7@ACAAACACGAGGATAACAGG	-0.297742	0.281781	-0.3893	0.148157	-0.0362101	0.914325	-0.12367	0.708813	0.152832	0.592377	0.0956377	0.731457	0.265889	0.345981	0.462547	0.0560508
Lmo7@AGACTTACTTGACGGTGACT	-0.239633	0.308569	-0.183741	0.401704	0.236124	0.440593	0.294332	0.310626	-0.142699	0.591371	-0.0575794	0.815111	0.474674	0.0581503	0.10352	0.625742
Lmo7@CAAAATTATATCTCGTTCCA	-0.0977456	0.701123	0.0679693	0.778844	0.0133545	0.968006	0.193573	0.549554	-0.106118	0.728141	0.0912995	0.756797	0.118315	0.625744	-1.58709e-05	0.999942
Lmo7@CCAGGCTTGAAACTGATGGG	0.0939058	0.707331	0.371061	0.107648	-0.0323138	0.910842	0.251673	0.359586	0.172654	0.565236	0.484181	0.0947208	-0.120642	0.579615	0.0848449	0.707426
Lmo7@GAGAGAAGCTGAAATCCGAG	0.136684	0.585007	-0.0331513	0.910393	-0.229152	0.521049	-0.392549	0.317119	0.277247	0.395321	0.143474	0.694911	-0.355679	0.186549	0.153032	0.535213
Lmo7@GGTCATAGCCACAGAAGATG	-0.531806	0.0419446	-0.407077	0.235276	-0.472956	0.110774	-0.340941	0.372046	-0.477177	0.151468	-0.31691	0.435514	0.0617244	0.784893	0.0650271	0.798346
Lmo7@GTAGAACCTCGAGATTCCCT	-0.194758	0.420798	-0.591196	0.00966116	-0.0648766	0.821442	-0.460919	0.0939107	-0.0179251	0.958022	-0.373873	0.255399	0.135289	0.547024	0.193812	0.472034
Lmo7@TGAAGGATGATCTGTATGTG	0.0136061	0.950813	0.117916	0.625982	0.021249	0.939722	0.136423	0.646291	0.256101	0.342694	0.390632	0.170543	0.0177807	0.934534	0.252296	0.211347
Lmo7@TTCGTAGCATCAGTCGAACA	0.0512134	0.863662	0.460804	0.125666	-0.490862	0.170108	-0.0641525	0.861759	-0.28207	0.378082	0.159777	0.624894	-0.531949	0.0874008	-0.324684	0.252369
Mkrn3@AAGGCTTGCATTGTCAATCT	0.247477	0.323597	0.507836	0.0219009	0.0260634	0.93577	0.288669	0.335955	0.173392	0.583347	0.461664	0.107874	-0.220579	0.374689	-0.0631345	0.792587
Mkrn3@ACCCGATGCCTGCTGCAGAG	0.243	0.178016	0.0663113	0.693083	0.25063	0.245219	0.084185	0.675545	0.198074	0.335442	0.0528587	0.789485	0.0206816	0.902466	-0.0366698	0.819853
Mkrn3@ACTCTCACGACCTTTCTGGG	-0.264667	0.147502	-0.263182	0.121915	0.066168	0.80135	0.0756277	0.765112	0.0602413	0.80701	0.0998171	0.676933	0.34029	0.0868564	0.339105	0.0604153
Mkrn3@CGCAGCATGGACAAAGTGTG	0.226951	0.263294	0.124588	0.561799	0.423746	0.173438	0.332194	0.301085	0.213506	0.422895	0.149191	0.590046	0.210253	0.396643	-0.00258301	0.990019
Mkrn3@CGGCAAAGCGGCAGCGGCAT	0.439445	0.0599502	0.385799	0.137369	0.138435	0.609821	0.0934939	0.749465	0.543807	0.0833191	0.521614	0.116554	-0.29606	0.154191	0.108258	0.658034
Mkrn3@GAGCCTCGGGACCATGCGGG	-0.0729905	0.811036	-0.0583283	0.867692	0.173263	0.606593	0.19955	0.602461	-0.0428702	0.908282	0.00784338	0.984907	0.252927	0.350233	0.0423095	0.886589
Mkrn3@GCGGGGGGACCATGCGACCT	-0.156406	0.516494	-0.127762	0.545579	-0.0470875	0.887726	-0.0141381	0.963572	0.077026	0.790361	0.128701	0.622913	0.117252	0.64103	0.232749	0.260497
Mkrn3@GGAGAAATATGCGACATGTG	-0.083844	0.774734	-0.206766	0.436755	0.252499	0.443655	0.140137	0.644918	-0.196785	0.562431	-0.296413	0.355451	0.342506	0.135963	-0.112059	0.643622
Mkrn3@TCAGCAGCCGAGCCAATCAG	-0.18395	0.230274	-0.212656	0.354181	-0.0487749	0.819119	-0.0814759	0.771724	-0.287929	0.158283	-0.284962	0.294787	0.139746	0.422586	-0.0953802	0.558377
Mkrn3@TCTGGTCCGGAGCGCAACAG	-0.172277	0.397555	0.00751372	0.968193	-0.0369347	0.884609	0.156734	0.514003	-0.233378	0.343516	-0.0225194	0.922575	0.146089	0.436849	-0.0530952	0.767724
Mllt3@AACTTTCAATAACCCCACGG	-0.321627	0.268073	0.22538	0.416952	-0.114029	0.770996	0.439785	0.258067	-0.385043	0.335399	0.19745	0.61719	0.210227	0.464469	-0.0504026	0.865041
Mllt3@AAGGAAAAAGAGTAGCTCGG	0.543089	0.120452	-0.332157	0.403104	-0.224448	0.603922	-1.10598	0.0159494	0.819103	0.121028	-0.0108911	0.984306	-0.765809	0.027189	0.281356	0.514663
Mllt3@ACTTACTCACCGTCACCAGT	-0.0386569	0.864094	-0.0633289	0.821986	-0.150147	0.626978	-0.171751	0.632307	0.176746	0.531303	0.178112	0.588824	-0.100522	0.695332	0.22085	0.338924
Mllt3@CTTTAGAAGAAAGTTGCTGA	0.281204	0.339158	0.103803	0.69722	0.319407	0.363189	0.145985	0.654912	0.424045	0.199892	0.285502	0.352659	0.042834	0.879682	0.154058	0.561511
Mllt3@GCACGAACACCATCCAGTCG	0.365836	0.158072	0.210723	0.285999	0.484021	0.105535	0.341141	0.162918	0.0335408	0.909912	-0.0929314	0.699745	0.130342	0.522213	-0.327364	0.0935557
Mllt3@GGAAGATTTGTTGTGATCCC	0.0940224	0.649781	0.0123633	0.952464	-0.119927	0.661204	-0.186669	0.492262	-0.344495	0.269916	-0.389744	0.209492	-0.19749	0.272755	-0.424813	0.0561067
Mllt3@GTAGAAGAGTCCGGGTACGC	-0.0653282	0.795458	-0.0814833	0.78159	-0.452794	0.114498	-0.462416	0.15456	-0.0572248	0.856783	-0.038538	0.913006	-0.380429	0.0944247	0.0195875	0.93871
Mllt3@TCCACGATGTCATCAAACGG	0.100897	0.593779	0.124285	0.583327	-0.0780883	0.770966	-0.0446054	0.879702	0.097258	0.674596	0.150659	0.565052	-0.167842	0.446484	0.0046683	0.979646
Mllt3@TTCTTCTAAAGTCCTCCGTG	0.339677	0.154703	0.50669	0.0533955	0.109684	0.668938	0.282016	0.316719	0.0131121	0.958382	0.210592	0.436238	-0.222969	0.3406	-0.316646	0.153883
Mllt3@TTTGTGAGGCTTTGAAAAAC	-0.29154	0.324912	0.396122	0.192055	-0.252405	0.47134	0.443102	0.229068	-0.255446	0.430281	0.472979	0.1613	0.0488964	0.864404	0.0523464	0.84415
Mrps16@AAAACTAGTTGCCCTCAACC	0.818935	0.143603	0.392646	0.465504	1.31041	0.0678206	0.915766	0.194843	0.555855	0.459343	0.179024	0.80039	0.515993	0.307677	-0.249455	0.626039
Mrps16@AATGCGGTAAAAAGGCCGGT	-0.161536	0.847783	1.55832	0.0848149	-0.954417	0.378735	0.739253	0.539351	-0.849619	0.450894	0.908923	0.474556	-0.81894	0.357002	-0.661528	0.471953
Mrps16@CCACAAATCGGCCATCCCTG	0.300963	0.539381	0.357076	0.414357	0.337616	0.571979	0.410212	0.466915	0.814558	0.148121	0.891403	0.0808082	0.0502573	0.903306	0.515451	0.176314
Mrps16@CCGGCATTGGATTGGCTGTG	0.795538	0.114383	0.0265816	0.954442	1.19522	0.041035	0.43677	0.434759	0.792086	0.203827	0.0460278	0.934948	0.403725	0.307558	-0.0034535	0.993374
Mrps16@GATCCACTACCCAACAGTCA	0.585553	0.153151	1.27094	0.00296568	0.422727	0.42146	1.12995	0.0404104	1.19672	0.0453815	1.92874	0.00196229	-0.140358	0.706631	0.617683	0.166498
Mrps16@GCCACCCAAAGCAAGGCGTA	0.00712663	0.991271	-0.972634	0.0892098	0.525797	0.485188	-0.443024	0.523406	1.01674	0.151162	0.0722723	0.907974	0.520618	0.410243	1.02852	0.0845449
Mrps16@GGCCGATTTGTGGAGCAGTT	0.0488449	0.895468	0.453573	0.204794	-0.37528	0.40909	0.0328954	0.941406	-0.683992	0.145147	-0.263414	0.568602	-0.418761	0.19949	-0.736237	0.0327679
Mrps16@GGCTCACCTCTCTAAGCCTA	0.17563	0.781006	0.318048	0.607776	0.361243	0.604731	0.495586	0.470818	-0.564195	0.452518	-0.381575	0.604411	0.194177	0.748879	-0.715677	0.272729
Mrps16@GGTTAGGTGGCCTCCGTGGT	0.306481	0.466622	0.835805	0.0785752	0.685213	0.170086	1.23022	0.0249087	0.453382	0.336068	1.02066	0.0512097	0.384719	0.29359	0.157276	0.64354
Mrps16@TGCTCACAACAAGTGCCCCA	0.930192	0.15936	1.67277	0.0405842	0.437344	0.586675	1.20907	0.215232	-0.198326	0.822542	0.577518	0.58553	-0.474471	0.394195	-1.11412	0.0616061
Nlrp4e@AAGGATCCTTGAAAAGAGCA	0.155851	0.671889	0.0227353	0.949756	0.429718	0.2892	0.302511	0.443569	-0.234247	0.589104	-0.341358	0.428441	0.277333	0.39019	-0.393366	0.262936
Nlrp4e@AGACCTCCTGGATAGATGGG	1.00516	0.0416137	0.985445	0.0802474	1.14126	0.0459395	1.11408	0.0850455	1.00857	0.140594	1.02385	0.161746	0.124446	0.777953	0.00892414	0.986557
Nlrp4e@CACCAAACTGAAAATTTCCT	-0.319846	0.395668	0.473266	0.104131	-0.826348	0.0542616	-0.0301626	0.932807	-0.516127	0.294956	0.292576	0.5061	-0.501078	0.0944587	-0.204466	0.578536
Nlrp4e@CAGGATATTCTGGGTTGACA	0.245841	0.420239	0.222421	0.399809	-0.0333084	0.933869	-0.0553187	0.882661	-0.0894456	0.816719	-0.0786819	0.823655	-0.271727	0.367644	-0.320132	0.263076
Nlrp4e@CCTCCACCCATCTATCCAGG	0.0469953	0.840791	0.259933	0.279416	0.308407	0.395078	0.536662	0.147079	0.396355	0.14923	0.638821	0.02595	0.278508	0.333887	0.353708	0.088061
Nlrp4e@CTTGGATATTGGGCACTGTG	-0.202568	0.358449	-0.149336	0.55487	-0.115656	0.685094	-0.0547219	0.860647	-0.247383	0.377334	-0.160274	0.60003	0.0891615	0.692739	-0.0357677	0.868462
Nlrp4e@GAGCTTCAAGAACAGATAGA	-0.592056	0.251079	0.269015	0.610788	-0.447624	0.463678	0.458001	0.465159	-0.628831	0.273499	0.280735	0.634391	0.171433	0.734612	-0.0263431	0.955941
Nlrp4e@TAAAGAAAGTCAAAATACAG	-0.657335	0.146078	-0.464171	0.279189	-0.925835	0.088521	-0.717697	0.168302	-0.627144	0.227984	-0.406606	0.414169	-0.256977	0.572302	0.0411348	0.923654
Nlrp4e@TGACACATTTGTGTTTGCTG	-0.12478	0.523276	0.465144	0.0246904	-0.355617	0.177284	0.247479	0.378825	0.00813033	0.976964	0.622018	0.0343555	-0.222189	0.286718	0.133902	0.54324
Nlrp4e@TGATATGTCTGAATGGGAGT	-0.238964	0.483856	0.471301	0.0516925	0.113699	0.797782	0.824482	0.0283981	-0.261104	0.493088	0.473468	0.108696	0.354903	0.249039	-0.0244786	0.917915
Nol3@AAGAGCGTCAGAGCAAGAGG	-0.56221	0.17169	-0.541094	0.185952	-1.14481	0.0431846	-1.10436	0.0499797	-0.601698	0.330161	-0.567259	0.354262	-0.571979	0.202559	-0.0421338	0.93162
Nol3@CAGAGACCATTGACCGGGAA	-0.325838	0.263438	0.235846	0.300142	-0.29233	0.402716	0.285634	0.331103	-0.552951	0.120495	0.0394528	0.895896	0.0438503	0.829417	-0.21921	0.2941
Nol3@CCCATCAGAGACCATTGACC	-0.2025	0.22908	-0.0632941	0.680571	-0.224972	0.314645	-0.0778082	0.716736	0.0338977	0.905579	0.206577	0.452042	-0.0164648	0.919457	0.245895	0.25032
Nol3@CCTGGGATTGGCAGCACGTG	0.418312	0.0763653	0.138769	0.572721	0.700871	0.0642214	0.422344	0.268268	0.340848	0.231873	0.0914809	0.753297	0.283628	0.353919	-0.0686994	0.766495
Nol3@CTTCGTACTCGGGCCCAGTG	0.416238	0.0455534	-0.0541558	0.815238	0.261385	0.256922	-0.194999	0.434499	0.281917	0.376299	-0.155728	0.636319	-0.141118	0.47548	-0.127599	0.626812
Nol3@GAGACATTGCAGGCTGACTC	-0.181669	0.472614	-0.306793	0.282664	0.163488	0.599651	0.0558151	0.869657	-0.0686924	0.812469	-0.160001	0.61963	0.355213	0.174286	0.122263	0.615079
Nol3@GGCATGAAGGGTCATAGCTG	0.349011	0.174496	-0.0371277	0.873775	-0.0578877	0.853126	-0.425734	0.144686	-0.0123475	0.970761	-0.36153	0.258093	-0.389884	0.101546	-0.346646	0.186015
Nol3@GGTGCGCCGCCTACTGCTGT	-0.112191	0.670694	0.205427	0.408743	-0.000751	0.997849	0.325137	0.209751	-0.0588926	0.823149	0.283665	0.243063	0.117361	0.622567	0.0576853	0.793685
Nol3@TGGCATGCGCACTGTTTGCT	0.417838	0.025655	0.305005	0.135191	0.160206	0.509871	0.0559939	0.826934	0.379537	0.0673987	0.298989	0.181263	-0.251749	0.196473	-0.0311178	0.851006
Nol3@TGGGTGCTTCTGGCGTCCAG	0.197387	0.384579	0.0949852	0.70361	-0.303513	0.273024	-0.393689	0.179471	-0.128263	0.686656	-0.204332	0.537917	-0.491931	0.0312044	-0.318072	0.226163
NonTargetingControlGuideForMouse_0002@GCTTTCACGGAGGTTCGACG	-0.453924	0.141032	-0.173016	0.496149	-0.0375333	0.912912	0.244507	0.395218	-0.214876	0.51895	0.101972	0.712526	0.421987	0.106549	0.249298	0.321446
NonTargetingControlGuideForMouse_0003@ATGTTGCAGTTCGGCTCGAT	-0.0572581	0.810203	-0.197927	0.335395	0.110172	0.681949	-0.0181919	0.937932	0.140256	0.604352	0.0353731	0.879987	0.182324	0.378403	0.209298	0.302325
NonTargetingControlGuideForMouse_0004@ACGTGTAAGGCGAACGCCTT	0.501574	0.188499	-0.406925	0.251083	0.136335	0.729971	-0.762745	0.0382845	0.520623	0.196529	-0.351207	0.349012	-0.355735	0.297974	0.0286112	0.934181
NonTargetingControlGuideForMouse_0005@GACTCCGGGTACTAAATGTC	0.379969	0.157029	-0.379111	0.182539	0.080942	0.812131	-0.660778	0.0578008	0.647634	0.042662	-0.0777665	0.813352	-0.286966	0.25799	0.278259	0.237998
NonTargetingControlGuideForMouse_0006@CCGCGCCGTTAGGGAACGAG	-0.2606	0.230826	-0.157703	0.54135	-0.319656	0.338448	-0.207328	0.569542	-0.242769	0.399571	-0.106658	0.74173	-0.0502835	0.848273	0.0281503	0.897168
NonTargetingControlGuideForMouse_0007@ATTGTTCGACCGTCTACGGG	-0.0402615	0.868694	-0.0971294	0.708339	0.289224	0.394382	0.220824	0.532374	0.140816	0.660484	0.117356	0.721087	0.325234	0.166435	0.192167	0.361563
NonTargetingControlGuideForMouse_0008@ACCCATCGGGTGCGATATGG	-0.353102	0.230504	0.22762	0.433371	-0.641038	0.0258297	-0.0548772	0.849932	-0.508897	0.0957127	0.107991	0.722113	-0.283786	0.237835	-0.145902	0.563042
NonTargetingControlGuideForMouse_0009@CGGGCGTCACCTGCTAGTAA	0.370417	0.133966	-0.0296914	0.897353	0.395672	0.19533	-0.000547986	0.99848	0.364643	0.242457	-0.00957412	0.974048	0.0281089	0.878052	-0.00190886	0.99189
NonTargetingControlGuideForMouse_0010@GCTTCTACTCGCAACGTATT	-0.362134	0.265272	-0.514763	0.0371393	-0.0450213	0.908244	-0.193534	0.546112	-0.467589	0.191838	-0.604378	0.0308627	0.324759	0.188752	-0.111059	0.596731
NonTargetingControlGuideForMouse_0011@TACAGTTATACGTCGCGGTG	0.24616	0.334462	0.208641	0.417278	0.156895	0.580817	0.125068	0.657428	-0.301152	0.321181	-0.310903	0.30567	-0.0805531	0.754287	-0.541339	0.0416556
NonTargetingControlGuideForMouse_0012@AAGCACAAGAACGGTCCGCC	0.077727	0.683385	-0.444508	0.0491029	-0.0133994	0.951533	-0.52336	0.0372819	0.0106877	0.965337	-0.4767	0.0801934	-0.0799142	0.658181	-0.0560595	0.776691
NonTargetingControlGuideForMouse_0013@CAGCCACCGCACCGGCGTAA	-0.0569467	0.772285	-0.271348	0.164255	-0.0731456	0.738492	-0.282902	0.192082	0.168838	0.50137	-0.0105158	0.966304	-0.0128969	0.944199	0.238684	0.252031
NonTargetingControlGuideForMouse_0014@GTCAAGCCGAACGCTGCCGG	0.350687	0.234379	-0.0480458	0.858928	-0.0546489	0.872707	-0.441828	0.168908	-0.119817	0.719315	-0.480998	0.124191	-0.393557	0.126123	-0.455816	0.0717503
NonTargetingControlGuideForMouse_0015@CCTTAGACCGGGTGTACCTC	0.0479394	0.789431	0.170969	0.316766	0.00824537	0.973657	0.145037	0.552856	0.127201	0.666874	0.282497	0.334403	-0.0329109	0.857217	0.0829908	0.709421
NonTargetingControlGuideForMouse_0016@AAGTCTATGCGGGGCTCGTA	-0.395778	0.245355	-0.136726	0.672053	-0.114167	0.748986	0.154248	0.647402	0.28392	0.482618	0.576142	0.135823	0.29134	0.329095	0.690071	0.0405136
Npat@AAACTTTCACCAATCCCAGG	0.0134411	0.977077	0.317793	0.468041	0.841182	0.214597	1.16615	0.0766888	0.296762	0.581812	0.623623	0.215645	0.844341	0.0977877	0.287856	0.450431
Npat@ACATTAGACTGACTGACAGT	-0.759906	0.0842707	-0.695941	0.0488392	-1.1032	0.0242398	-1.03017	0.010629	-0.578458	0.217499	-0.501349	0.191476	-0.341391	0.317578	0.168335	0.603895
Npat@ACCACACACTCTCTCAGATC	0.673761	0.364708	0.577854	0.39899	-0.105979	0.9188	-0.213089	0.83347	-0.872646	0.511175	-0.937789	0.471853	-0.795726	0.313785	-1.53006	0.130912
Npat@ACGTCAATTGATGAACTGCT	-0.271535	0.375942	0.0398098	0.892582	-0.113248	0.771726	0.217673	0.566405	-0.144783	0.694234	0.200924	0.580203	0.178615	0.536554	0.138723	0.61342
Npat@AGTACTTTGGGACAAAAGCT	-1.23084	0.0417888	-0.475862	0.408943	-0.972799	0.157883	-0.217963	0.750524	-0.567619	0.332274	0.214551	0.687237	0.248323	0.685911	0.669004	0.203432
Npat@ATTCAGCAGAGCTTCCTCTT	-0.520175	0.00805163	-0.0422713	0.838231	-0.601075	0.0340878	-0.118117	0.687869	-0.630514	0.0111411	-0.118144	0.649011	-0.0779734	0.736228	-0.1007	0.620833
Npat@CTGTTGTATCTGTTGAAGTA	0.00380127	0.989672	0.471861	0.112422	0.551428	0.242482	1.03366	0.031922	0.230698	0.485933	0.732662	0.0316762	0.567896	0.143652	0.236354	0.395975
Npat@GCCCAATTTCAACTCCAGTG	-0.287173	0.410354	-0.267573	0.450684	0.0611806	0.886193	0.0909279	0.832215	0.231179	0.574851	0.274186	0.510896	0.349671	0.310683	0.517862	0.122525
Npat@TAAAACTAGCAACTCAACAG	0.2547	0.490406	0.241113	0.483599	0.510389	0.299335	0.495079	0.294609	1.06394	0.0529567	1.05942	0.0459627	0.257029	0.508981	0.803548	0.0651807
Npat@TGATAGGATGTACAAAATGG	-0.132215	0.734605	0.412827	0.281726	-0.334308	0.552246	0.237579	0.673557	-0.566094	0.311481	0.0145448	0.979263	-0.182905	0.675362	-0.420607	0.332201
Ntmt1@ACTGTGGCGCTGGTATTGGA	0.0938293	0.756525	-0.0487965	0.84651	-0.324011	0.291648	-0.463116	0.0737509	-0.318965	0.315676	-0.426295	0.108234	-0.413189	0.0868469	-0.404204	0.101172
Ntmt1@AGGAAGGCCCAAACAAGACA	-0.608552	0.068611	-0.587876	0.0645221	-0.468633	0.221513	-0.438827	0.235165	-0.991254	0.00752675	-0.934807	0.00872665	0.155319	0.556267	-0.371593	0.155261
Ntmt1@ATGTCGACCACCCTGAAGAG	-0.320437	0.132737	-0.211101	0.366698	-0.613643	0.0397642	-0.494742	0.114523	-0.42425	0.112472	-0.281918	0.321987	-0.278986	0.254073	-0.0988373	0.645009
Ntmt1@CCAAAGCCAAGACCTACCTG	0.0267323	0.89099	0.0272658	0.90629	-0.170305	0.42542	-0.161328	0.516688	-0.102392	0.611562	-0.0715955	0.765264	-0.193468	0.318883	-0.122423	0.502693
Ntmt1@CCAGGTGCTGATCCGTCAGG	-0.228888	0.502598	-0.111639	0.729868	-0.0109786	0.977251	0.129153	0.727834	-0.109196	0.738987	0.0356795	0.90856	0.232021	0.495196	0.126649	0.674692
Ntmt1@CTGGATCCAGATCACGTCAT	-0.166887	0.453527	-0.204123	0.275337	-0.528006	0.0561285	-0.556675	0.0229223	-0.301962	0.246265	-0.311116	0.171587	-0.35162	0.0665503	-0.129131	0.454635
Ntmt1@GAAGCAGATCCCACCCACGG	-0.0472849	0.815304	-0.138595	0.530635	0.225614	0.449302	0.143946	0.642511	-0.32913	0.254397	-0.390463	0.193548	0.279214	0.202841	-0.274244	0.188601
Ntmt1@GGAGCTGTTGAGGTCGATGT	-0.0714442	0.813851	0.0572103	0.845529	0.0825198	0.811651	0.222072	0.513658	0.170213	0.615283	0.326132	0.325039	0.163567	0.588681	0.244137	0.415553
Ntmt1@TGAGGAACTACTTCTGCTGT	-0.41664	0.0488821	-0.563956	0.00781777	0.141165	0.535141	0.00380847	0.986778	0.0783021	0.805435	-0.0362046	0.90975	0.566567	0.00412639	0.508364	0.0593341
Ntmt1@TTGGACTGTGGCGCTGGTAT	-0.170683	0.468168	-0.454576	0.0614693	-0.0260526	0.923315	-0.308377	0.273084	-0.249633	0.372641	-0.508435	0.0772924	0.15448	0.447235	-0.0755908	0.719675
Osgep@ACATTGAGCAGATGGCAAAG	6.02805	0.00329286	-2.98018	0.03928	6.58076	0.0381225	-2.40391	0.245074	2.55612	0.519449	-6.37131	0.012723	0.605876	0.70259	-3.45023	0.0898981
Osgep@ACGATCCAGGCAGTTTCCCA	-1.21252	0.131432	2.90771	0.00165124	-1.58047	0.129433	2.54798	0.0441408	-3.00106	0.0191356	1.14663	0.490699	-0.35863	0.662085	-1.78968	0.0929123
Osgep@ACTGCAGGAGGCGCTAACAG	1.55297	0.221351	0.181832	0.882423	2.28491	0.215174	0.914841	0.598329	1.56459	0.367824	0.196204	0.906608	0.716573	0.590124	-0.000615291	0.999611
Osgep@AGAAACTATTGATATCGCCG	0.497412	0.364402	0.846534	0.124848	0.715244	0.270229	1.06507	0.109587	-0.166419	0.791047	0.231566	0.716622	0.222177	0.68106	-0.647381	0.20298
Osgep@AGCTGTTGTTGCCCGTACAG	-0.441215	0.746057	-1.6692	0.117037	0.727982	0.60229	-0.525021	0.632077	-0.246308	0.885974	-1.43149	0.301949	1.16653	0.327767	0.217277	0.882528
Osgep@AGGGATTCTGTCTTTCATTG	-0.241245	0.711211	0.71607	0.310884	-0.840385	0.288738	0.123398	0.889012	-1.00292	0.243256	-0.00724759	0.994006	-0.593776	0.378931	-0.740463	0.309855
Osgep@GAAACTATTGATATCGCCGT	2.14094	0.0865582	0.243423	0.780387	-0.567922	0.796431	-2.44511	0.145111	1.77313	0.223569	-0.0858848	0.934307	-2.68129	0.0489388	-0.360241	0.657366
Osgep@GCCGTGACGTAAGTGCGCCG	-1.2159	0.350806	0.627813	0.662024	-2.19545	0.14309	-0.323194	0.843385	-1.63935	0.420029	0.256963	0.909776	-0.948097	0.490733	-0.377636	0.834642
Osgep@TGCATAGGCCACATTGAAAT	-0.435395	0.140349	-0.514723	0.068606	-0.211627	0.511269	-0.28196	0.363622	0.42851	0.229937	0.387383	0.257963	0.232476	0.369995	0.879595	0.0023446
Osgep@TGTGAGCGGAGGAAATACCC	0.511559	0.62241	-0.101442	0.921091	0.947198	0.419122	0.343741	0.767093	0.866405	0.452837	0.280958	0.802377	0.432511	0.690959	0.34136	0.750539
Pabpc1@AAAGTAATGACAGATGAAAG	0.966583	0.193024	-0.0987958	0.888705	1.46674	0.132435	0.415487	0.658607	0.211062	0.847134	-0.81826	0.420049	0.507044	0.526733	-0.734692	0.404902
Pabpc1@AGCTACATACAGTGGCTTCG	0.503217	0.69893	-1.10721	0.29754	2.43239	0.139628	0.830165	0.545734	0.605133	0.697108	-0.969141	0.450293	1.92446	0.125425	0.108065	0.928504
Pabpc1@CGTACGCGTAGCCCAAGGAG	-1.9204	0.0163824	-1.69965	0.0480308	-0.820316	0.353563	-0.595077	0.52603	-1.7269	0.068555	-1.47281	0.14257	1.11284	0.216214	0.217544	0.824555
Pabpc1@CTTCATGGCAGCTATCCCAC	-0.580464	0.146251	-0.0676057	0.87032	0.161141	0.752769	0.682715	0.195945	-0.64009	0.166877	-0.0911359	0.849266	0.746637	0.0941003	-0.0445495	0.914165
Pabpc1@GCAAGCCAGTACGCATCATG	-0.190693	0.694925	-0.260445	0.584753	0.601687	0.309771	0.534576	0.355612	-0.1171	0.813304	-0.151711	0.752439	0.798819	0.138396	0.0831248	0.858236
Pabpc1@GTTCACGTACGCGTAGCCCA	-0.91523	0.278124	-1.53189	0.0562727	-0.899419	0.220548	-1.51633	0.0294166	-0.756363	0.343206	-1.32839	0.0674273	0.00893475	0.991091	0.175891	0.834695
Pabpc1@TATAGGTAATGATGGAGGGT	0.875376	0.231682	-0.278525	0.687873	0.343154	0.706025	-0.791105	0.358782	0.308613	0.75652	-0.83108	0.363685	-0.51253	0.444786	-0.577667	0.433593
Pabpc1@TGGACGAGCTCAGAAAAAAG	1.23813	0.426379	0.55692	0.74388	-0.561735	0.811504	-1.23245	0.615832	0.766743	0.707861	0.114658	0.959454	-1.78538	0.352469	-0.455676	0.782969
Pabpc1@TGGACGATTTAAATCTCGGA	0.978264	0.014693	0.130007	0.731057	0.543082	0.365622	-0.307967	0.588398	1.18705	0.0264624	0.365982	0.471302	-0.440394	0.310363	0.210316	0.583396
Pabpc1@TGTGATGAAAATGGCTCCAA	0.594271	0.255439	-0.113735	0.822597	1.24495	0.0901489	0.543477	0.449478	0.553265	0.353234	-0.131328	0.815065	0.648755	0.240865	-0.0410978	0.921184
Pnpla8@AAGGCTTGTACGCCTTCAGT	0.59001	0.193897	-0.119341	0.790189	-0.0311857	0.94982	-0.740288	0.120682	0.390805	0.498111	-0.271437	0.631098	-0.609559	0.131834	-0.179304	0.705132
Pnpla8@ACTCTCTGTGCACATTGACA	0.357349	0.0753377	0.35727	0.0946157	-0.17376	0.478318	-0.165571	0.51631	0.231777	0.333623	0.262837	0.288755	-0.52332	0.00372933	-0.114519	0.510274
Pnpla8@AGTAATACAGAGCTTTGGGT	0.198896	0.59469	0.466968	0.166175	0.296831	0.473395	0.576672	0.121164	-0.564003	0.191008	-0.268927	0.499705	0.105539	0.728829	-0.759073	0.021371
Pnpla8@CATGCCGCTGGATGAATGTG	-0.0839069	0.777393	-0.683269	0.00383819	-0.163018	0.657481	-0.743832	0.0174098	-0.203895	0.626514	-0.769025	0.0405824	-0.0625142	0.793085	-0.107769	0.715351
Pnpla8@CGAATCCTCACCATTGATGG	-0.141248	0.554704	-0.150951	0.475603	-0.432286	0.114473	-0.435365	0.0797657	-0.246193	0.386182	-0.228107	0.375871	-0.289205	0.132797	-0.0990139	0.61571
Pnpla8@CTTAGCACTTCTGCTCCCAA	-0.210026	0.352454	-0.270441	0.212564	-0.424022	0.108967	-0.472703	0.0653463	0.0629218	0.850153	0.0350022	0.915246	-0.198443	0.280306	0.279309	0.26287
Pnpla8@GAAGGCGTACAAGCCTTAGT	-0.303781	0.342837	-0.860032	0.0250727	-0.437275	0.238481	-0.979829	0.0244326	0.0643256	0.849517	-0.450463	0.273949	-0.118101	0.70408	0.382304	0.175389
Pnpla8@GAATGACTCTCCAAATCTGG	-0.47115	0.223759	0.213105	0.489585	-0.556987	0.214462	0.117733	0.759064	-0.906942	0.0291311	-0.18434	0.585567	-0.0965593	0.76284	-0.423638	0.133025
Pnpla8@TTCTCCAGGCCCTGACACCG	0.435905	0.015394	0.152407	0.429895	0.111102	0.621112	-0.167432	0.477233	0.111337	0.604051	-0.14073	0.528882	-0.320776	0.0859828	-0.316781	0.0697902
Pnpla8@TTTCTTAATATTCGAGAACT	-0.86464	0.0566286	-0.403619	0.309383	-1.44908	0.00299769	-0.9866	0.023572	-1.32642	0.0130232	-0.827488	0.0865699	-0.585274	0.11033	-0.440144	0.277126
Rabl6@AGACACCTAGAGACAGCTGA	-0.796462	0.0147929	-0.466945	0.176318	-0.399167	0.305101	-0.0647377	0.873941	-0.496517	0.133346	-0.136261	0.697506	0.397971	0.212374	0.304449	0.263816
Rabl6@AGAGATGATACTGCGACGCT	-0.67366	0.0077546	-0.551427	0.0223902	-0.455956	0.128486	-0.331306	0.257222	-0.478991	0.0877244	-0.324729	0.22339	0.224561	0.357748	0.205584	0.355852
Rabl6@ATCAGTGCAGCAGGAAACCG	-0.216533	0.392768	-0.541423	0.0567816	-0.705314	0.0238721	-1.02958	0.00253694	-0.119586	0.705948	-0.411192	0.22888	-0.485988	0.0385406	0.104848	0.659291
Rabl6@CAGCACACACACCGGCACAT	0.166805	0.39361	0.115888	0.532838	-0.0372642	0.876517	-0.0749272	0.747445	0.266424	0.261496	0.245153	0.288548	-0.189822	0.34433	0.106482	0.590585
Rabl6@CCAGTGAAGATTGTGATCCG	-0.540155	0.00977334	-0.632338	0.00194157	-0.66581	0.014295	-0.745934	0.00533265	-0.53058	0.0398882	-0.585455	0.0219942	-0.114114	0.625444	0.0188987	0.9313
Rabl6@CTTCCAGGAAGCTTCGGTCA	-0.273338	0.285439	-0.705582	0.00619911	-0.0124983	0.964827	-0.439904	0.12342	-0.212892	0.473277	-0.611043	0.0394551	0.260902	0.316104	0.07051	0.789436
Rabl6@GACATAGAAGACCAGACACA	-0.375175	0.159145	-0.313526	0.202573	-0.163115	0.676377	-0.0929877	0.804461	-0.57081	0.0698581	-0.47029	0.113881	0.224165	0.489616	-0.183993	0.484675
Rabl6@TAAGGAAAGTGTAAAAAACG	-0.195623	0.439746	-0.346264	0.198623	-0.198654	0.545242	-0.339572	0.323136	0.131746	0.708409	0.00754177	0.983478	0.00439638	0.98674	0.33368	0.246511
Rabl6@TCATTCTACCAGACGATGTG	-0.364045	0.141574	-0.0505939	0.819059	-0.120634	0.719021	0.208074	0.505876	-0.563091	0.114193	-0.215941	0.524856	0.257384	0.29283	-0.192555	0.459821
Rabl6@TGTTTGACATCACTAAGCAG	0.095627	0.755403	-0.244013	0.394274	0.0123072	0.971001	-0.324962	0.309845	0.598233	0.0528701	0.286048	0.317734	-0.0728476	0.797142	0.508302	0.0486643
Recql@AAGTGCTGAAGACTTTACTG	0.0750531	0.805123	0.054458	0.82659	0.79395	0.0927008	0.792095	0.0703587	-0.132748	0.7059	-0.121508	0.692376	0.736125	0.0347569	-0.199007	0.400725
Recql@AGAAAGCCTATGAAGCCGGG	-0.360868	0.346485	-0.365619	0.324614	-0.0972648	0.8212	-0.0977649	0.813846	-0.23155	0.653135	-0.207902	0.679285	0.262205	0.480357	0.139129	0.750368
Recql@AGAATTACTATCAAGAGAGC	0.0366368	0.936866	-0.26875	0.562123	0.057854	0.896331	-0.227002	0.6106	0.0778274	0.838814	-0.198855	0.610405	0.0335355	0.937573	0.0384432	0.922586
Recql@AGACCAAGGTTCATACACAG	-0.385957	0.148675	0.19816	0.537094	-0.17104	0.624136	0.417975	0.297417	-0.626802	0.0578192	-0.0103254	0.978455	0.219905	0.416387	-0.233277	0.362657
Recql@AGAGAAAGTCAGTCCTGACA	-0.55052	0.0519261	-0.628721	0.0155557	-0.182047	0.615071	-0.253346	0.458356	-0.249244	0.465729	-0.297313	0.349416	0.381627	0.147362	0.312206	0.201982
Recql@ATACCGTCTGAGCACAGCGC	-0.577244	0.00970957	0.0341526	0.873301	-0.137948	0.638114	0.483286	0.0862557	-0.169481	0.562556	0.470204	0.0938966	0.451083	0.0419891	0.415584	0.0555636
Recql@ATGCTTCCAGCTCTAAGGTA	-0.47303	0.0814938	-0.0797552	0.817104	-0.498359	0.13133	-0.099269	0.804435	-0.248233	0.4485	0.175925	0.659777	-0.0228394	0.930862	0.233392	0.375634
Recql@TGACCACTGTGTATGAACCT	-0.00918506	0.961383	-0.207588	0.383255	-0.217622	0.390888	-0.413982	0.158551	0.0133121	0.961397	-0.160182	0.605238	-0.202909	0.317278	0.0287609	0.895054
Recql@TGCAGTCAGCCCCATCAGTG	-0.101383	0.659873	0.102367	0.543879	-0.187678	0.477613	0.0222575	0.916559	0.0287277	0.914395	0.268505	0.199011	-0.0797943	0.629443	0.141376	0.373314
Recql@TTGTCAAGCTAATTAATGGA	-0.0906098	0.797578	-0.158704	0.653215	-0.418352	0.226463	-0.475837	0.171893	-0.516006	0.151372	-0.556712	0.125218	-0.314143	0.280559	-0.421068	0.170265
Rere@CAGATGTCTACACTACGCAG	0.623513	0.0257525	-0.00276585	0.991217	0.28237	0.408867	-0.338964	0.274776	0.491119	0.117569	-0.106783	0.708224	-0.332998	0.198086	-0.130597	0.579037
Rere@CAGTCGCAGTGTCAACGATG	0.209493	0.397771	-0.478008	0.0805854	0.256762	0.387392	-0.426202	0.184474	0.359504	0.21917	-0.29867	0.334897	0.0545786	0.829466	0.161944	0.503076
Rere@GATAACTTCTTACATCACCG	0.497677	0.13247	0.137604	0.603667	0.486976	0.239726	0.146595	0.683266	0.459907	0.232969	0.134515	0.684074	0.0140234	0.959137	-0.0275744	0.911491
Rere@GCCACTGCAGTCCCTCCACA	0.0210816	0.906452	-0.133561	0.434808	-0.139568	0.502364	-0.283154	0.163136	-0.0448802	0.853138	-0.165065	0.486548	-0.151362	0.334365	-0.054618	0.767049
Rere@GGACCCCTGTTACAGCACCC	0.123676	0.606521	0.0137197	0.956069	-0.239381	0.38162	-0.345225	0.210545	-0.249703	0.389593	-0.326314	0.268428	-0.360636	0.140596	-0.363106	0.15474
Rere@GTGTGTATATCGAGAGTCGG	0.127712	0.658943	-0.0764719	0.777111	0.271504	0.409596	0.0709559	0.82219	0.463719	0.186181	0.294063	0.381595	0.149404	0.530655	0.349618	0.176333
Rere@TCGAGAGTTTAAAGCCCGAG	0.310287	0.32565	-0.0712694	0.826746	0.832733	0.0430025	0.457653	0.269467	0.316805	0.435756	-0.0364026	0.930299	0.529885	0.115577	0.00812698	0.980875
Rere@TGAGGCATGAGTTGTAAGGG	0.129241	0.66653	0.186312	0.566713	-0.155134	0.694258	-0.0928992	0.824573	0.0343439	0.930098	0.119725	0.770863	-0.282627	0.345079	-0.0839746	0.772982
Rere@TGTGTTCAGTGCATTGAGAG	-0.61266	0.0517969	0.0216757	0.939033	-0.544188	0.116934	0.0948666	0.769931	-1.09161	0.00280565	-0.421763	0.218677	0.0677193	0.790523	-0.465644	0.085057
Rere@TTACAGAATTCACTGGAAGG	0.383981	0.219924	0.64717	0.0166966	-0.400378	0.355197	-0.124629	0.760259	-0.176533	0.65017	0.117209	0.748394	-0.7764	0.0130921	-0.554299	0.0447552
Sass6@AATGCTACAAAAGGAGCGAA	1.0889	0.107197	0.813762	0.226657	0.682107	0.4387	0.416485	0.63911	2.02531	0.00396217	1.79204	0.00875144	-0.402255	0.550237	0.959389	0.0877557
Sass6@AGGATGTTTGAAATGTAGCA	-0.29062	0.483193	0.631143	0.164502	-0.385321	0.433858	0.53547	0.33772	0.471688	0.302476	1.42016	0.00374765	-0.0955703	0.802424	0.762705	0.028557
Sass6@CAACCAGCTACAAACAAAAG	0.396093	0.51964	0.287466	0.644949	0.813379	0.200238	0.715113	0.278329	-0.248222	0.738452	-0.314169	0.67107	0.418409	0.420189	-0.636193	0.280744
Sass6@CCTGTGTACTGGATTCGAAA	-0.253171	0.662885	-0.22374	0.733137	1.32676	0.0839516	1.3652	0.1007	0.569902	0.421072	0.628558	0.411594	1.58009	0.0169896	0.831833	0.181215
Sass6@CGGTGAGTTCTCCAAAAGAG	0.815646	0.228184	-0.386896	0.532871	1.40671	0.135424	0.219355	0.807357	0.82839	0.359481	-0.352618	0.663091	0.598826	0.405566	0.0124303	0.985252
Sass6@CTAATAAAGAGCTCACCGAG	-0.0261189	0.958365	0.378779	0.399439	0.408897	0.522618	0.840937	0.157509	-0.0184144	0.974961	0.41563	0.442171	0.455968	0.348355	0.0169042	0.969263
Sass6@GAGAAAAATCAGATACAACT	0.241248	0.64842	-0.635343	0.187582	0.748038	0.234581	-0.134231	0.818967	1.47476	0.0289855	0.639572	0.317166	0.507099	0.305493	1.23861	0.0194551
Sass6@TCTGTTGCTCGTGCTGCTGT	-0.248988	0.436206	-0.179819	0.506846	-0.128453	0.718698	-0.0388606	0.898239	-0.467827	0.151464	-0.363697	0.186624	0.144535	0.611404	-0.210779	0.421049
Sass6@TGCAAGAATTAGATAAGCTG	0.372547	0.126724	0.299796	0.338894	0.175368	0.556766	0.121078	0.736785	0.276422	0.40394	0.232074	0.548642	-0.179767	0.437101	-0.0846621	0.740487
Sass6@TGTAGTTTAAAATTGCAGCA	1.04814	0.00859298	0.165824	0.638157	0.489775	0.336022	-0.372015	0.403331	1.42188	0.00358675	0.566425	0.198359	-0.546132	0.114133	0.382233	0.266476
Setx@AAAGGCTTGCTACTGTCATG	-0.279056	0.157653	-0.167707	0.359765	-0.658383	0.0033105	-0.533449	0.0107787	-0.351585	0.121735	-0.210135	0.325149	-0.367736	0.0435012	-0.0650986	0.721111
Setx@ATAGTCCAATTACGTGACCA	-0.475681	0.0606992	-0.322736	0.223315	-0.467485	0.0403233	-0.306355	0.209151	-0.238809	0.359523	-0.0500049	0.855295	0.0207984	0.928	0.245275	0.333513
Setx@CAAGTTATACCTGTCACCCA	-0.215764	0.270164	-0.270311	0.201682	-0.362766	0.164049	-0.402041	0.142045	-0.0435056	0.854586	-0.0694951	0.781438	-0.135073	0.496571	0.17846	0.308338
Setx@CTGCACCGAATGCAACGCCA	0.0529295	0.856592	0.0148994	0.959315	-0.214252	0.482675	-0.244048	0.422426	-0.198947	0.621657	-0.209437	0.605365	-0.262679	0.30958	-0.25028	0.461606
Setx@GCAATCAATTCTTCACACCA	-0.047133	0.885775	-0.00777847	0.979012	-0.764724	0.108483	-0.722325	0.117275	-0.17046	0.690678	-0.0957353	0.813472	-0.706349	0.0444431	-0.111972	0.707555
Setx@GTGCTTGAAGCAGAAAAGTG	0.144747	0.623251	-0.108177	0.762389	-0.769112	0.0449498	-1.00716	0.0193196	-0.474103	0.239318	-0.692658	0.125951	-0.902723	0.0030367	-0.607946	0.0664722
Setx@GTGTCAAAGATAGACTGCGA	-0.0774215	0.822859	-0.379515	0.282093	-1.12841	0.00578796	-1.41295	0.000616978	-0.506661	0.192324	-0.782864	0.0499234	-1.04063	0.00228772	-0.428759	0.189905
Setx@TCAGCAGAAACACTACTATG	0.0663399	0.790085	-0.268419	0.227246	0.0310125	0.913741	-0.297392	0.246276	0.182257	0.536577	-0.116457	0.660108	-0.0329505	0.878142	0.123146	0.571181
Setx@TCTGTATCACTACTAGACGC	-0.103343	0.798768	0.365439	0.321517	-0.46047	0.320396	0.00963806	0.982435	-0.0203731	0.962354	0.474371	0.231735	-0.349717	0.335511	0.088531	0.791545
Setx@TGTGGAAGCGCTTTGCCGAA	-0.344555	0.171893	-0.316805	0.18601	-0.257939	0.424174	-0.224236	0.473057	-0.0304724	0.935631	0.0231892	0.949035	0.100707	0.664583	0.322628	0.249813
Sfxn3@ACGAATCGACCGACTAGCGG	0.0208908	0.922024	0.0715251	0.715075	0.152602	0.603369	0.209179	0.450591	0.113571	0.703432	0.201418	0.475424	0.133465	0.546296	0.101134	0.651015
Sfxn3@AGCATTCCATCCGGACACGG	0.43412	0.0190526	-0.0198648	0.911059	0.423649	0.150509	-0.0235942	0.933277	0.111492	0.697496	-0.313471	0.253627	-0.0033276	0.987717	-0.318892	0.12168
Sfxn3@CCAGTAATGGTCATGTTCAT	0.267577	0.204799	-0.153788	0.409194	0.129419	0.602447	-0.283583	0.209038	0.149463	0.603581	-0.237734	0.367547	-0.129982	0.502135	-0.107184	0.630424
Sfxn3@CCGGACAGCAGCAGATTTCG	0.0746251	0.69645	-0.0307359	0.864559	0.173004	0.455295	0.0732853	0.744016	-0.0963814	0.700075	-0.169967	0.469134	0.10389	0.523237	-0.162422	0.34532
Sfxn3@CCTCAGGAAGACTCCGACTG	0.131345	0.446113	0.10549	0.550532	-0.0134609	0.950343	-0.0355782	0.872447	-0.135813	0.636152	-0.133909	0.638113	-0.140817	0.333348	-0.257932	0.214408
Sfxn3@CTATGTGAGTGCCACCACTG	-0.224403	0.352811	0.331601	0.203355	-0.284135	0.270709	0.283719	0.308981	-0.521728	0.0392459	0.0697447	0.799893	-0.0443662	0.853236	-0.285899	0.224163
Sfxn3@CTCTGCCTAGAAATGTGCTT	0.322008	0.153379	-0.0992159	0.630226	0.157871	0.55509	-0.257721	0.29518	0.234244	0.353245	-0.156976	0.489749	-0.158314	0.455722	-0.0806502	0.675762
Sfxn3@CTGGTCCTCAGTGAGACCCG	-0.313654	0.270562	-0.146428	0.599205	-0.136285	0.672101	0.0416202	0.895884	-0.103755	0.748995	0.0987463	0.755544	0.184135	0.450973	0.218807	0.37168
Sfxn3@GCATCAACATCCCCCTGATG	-0.0456358	0.843363	0.510833	0.0139548	-0.416015	0.123221	0.146656	0.568986	-0.0980153	0.703885	0.487252	0.0407031	-0.364995	0.0825893	-0.0453521	0.817365
Sfxn3@GTGAATTACTCTAATCGCAG	-0.392331	0.290149	-0.453988	0.246567	-0.74721	0.134298	-0.802708	0.115867	-0.180493	0.672795	-0.215295	0.630129	-0.352826	0.397197	0.214475	0.541045
Simc1@AGAGGTATGATTAAGTCACC	-0.234351	0.429238	0.138148	0.651689	-0.143354	0.685304	0.249141	0.496124	-0.710006	0.0315261	-0.300877	0.379228	0.103998	0.707067	-0.464344	0.0666542
Simc1@AGTCACCTAGCGGTACATTG	0.139771	0.528821	0.546824	0.0189046	-0.0499241	0.864496	0.372361	0.22242	-0.321191	0.278812	0.119945	0.700866	-0.175682	0.458442	-0.449364	0.0574623
Simc1@AGTGTGACGCAGTCACCAGG	-0.513532	0.190541	0.636238	0.148014	-1.31594	0.0065121	-0.15827	0.773298	-1.72275	0.000736108	-0.537036	0.343101	-0.787341	0.0720794	-1.19189	0.00889894
Simc1@CTATCTGTGATAGTGAGCCA	0.185801	0.60214	-0.0639089	0.863275	0.11676	0.71479	-0.110999	0.74562	0.24042	0.455895	0.0317969	0.92721	-0.0498611	0.876687	0.0720109	0.827096
Simc1@GAAGATTCGATACAGTTACC	-0.0386408	0.885079	-0.270755	0.296899	0.379292	0.259844	0.146438	0.652765	-0.0653772	0.841421	-0.263688	0.404185	0.41715	0.0986375	-0.0154939	0.948378
Simc1@GATTCGATACAGTTACCAGG	0.229021	0.44537	0.455683	0.147388	0.918126	0.0982541	1.16175	0.0409486	-0.327667	0.340229	-0.0684454	0.849157	0.694183	0.129559	-0.548937	0.0630245
Simc1@GATTGATCTAACAAGAAATG	0.392729	0.21661	0.495564	0.168357	-0.0861931	0.850631	0.018087	0.970422	0.774811	0.0579826	0.905231	0.0417273	-0.46527	0.207115	0.389302	0.244368
Simc1@GGCATGACAAAGCTTGAGGT	0.49449	0.122616	0.627894	0.0552033	0.15903	0.718123	0.307193	0.493748	0.164967	0.690833	0.324302	0.444242	-0.327585	0.368829	-0.323565	0.355313
Simc1@GGCATGTCATGTAGTGACCA	0.373358	0.271411	0.221922	0.496592	0.223083	0.571456	0.0825691	0.827276	-0.665312	0.0717121	-0.783172	0.0287568	-0.14411	0.67134	-1.02219	0.00174158
Simc1@TCCTGGCTGATAGATGTAGG	0.4624	0.151944	0.556724	0.0540588	0.372165	0.352113	0.475511	0.207425	0.297458	0.448382	0.426139	0.246823	-0.0802755	0.793711	-0.154688	0.60685
Stoml2@AACAGGATCACGGTGTTTCG	0.750343	0.280965	0.0146162	0.982309	0.154092	0.847293	-0.578718	0.448974	0.199584	0.847276	-0.494254	0.611245	-0.58733	0.335812	-0.551965	0.492805
Stoml2@ACGACTATGAGATCAGAGCT	0.26199	0.399542	0.394501	0.18607	0.576353	0.0658475	0.719853	0.0169151	-0.168309	0.610967	-0.00571954	0.9861	0.328742	0.210947	-0.426809	0.129419
Stoml2@ATGCCTGCGATACGAGATCA	0.0656928	0.800196	0.267291	0.305854	-0.341397	0.243526	-0.126149	0.665557	0.0162501	0.953675	0.249086	0.37093	-0.398184	0.0914726	-0.0390803	0.862082
Stoml2@CCACAGTTCTAGAGTCCGAA	0.0224877	0.949099	-0.160518	0.656384	0.298183	0.477262	0.129001	0.76097	0.940323	0.0197836	0.78853	0.0558146	0.283469	0.315592	0.92771	0.000591077
Stoml2@CTTTCAGGCAAGTTACGGTG	-0.0394916	0.895588	0.393639	0.197837	-0.0457672	0.89912	0.403263	0.272402	0.256643	0.467707	0.720931	0.044031	0.0142959	0.961183	0.31042	0.271108
Stoml2@GAGCAGTCAGCCGTAACTCT	-0.523965	0.022315	0.313357	0.125426	-0.644071	0.0169029	0.194991	0.451175	-0.691969	0.0145122	0.1817	0.499636	-0.116884	0.554165	-0.156596	0.443969
Stoml2@GCCACAGTTCTAGAGTCCGA	-0.21098	0.35069	0.225816	0.40118	-0.27843	0.353607	0.1767	0.600993	-0.00407634	0.989167	0.460196	0.171313	-0.0584507	0.811553	0.211995	0.381471
Stoml2@GTTGATGGCATCCACAATGT	0.536956	0.0712822	0.58836	0.0718651	-0.0305456	0.927402	0.0303682	0.934388	0.508499	0.267714	0.585131	0.219365	-0.567788	0.0347525	-0.0215189	0.953239
Stoml2@TACCGGATTCGGTCTAACAC	-0.385289	0.0838427	0.390815	0.129088	-0.490677	0.0706547	0.29575	0.342194	-0.723972	0.0216145	0.0834233	0.812079	-0.100246	0.657833	-0.332429	0.203399
Stoml2@TGCTTCGGAGGCCAGAATCT	-0.0314143	0.888007	0.232957	0.350055	0.0978391	0.733306	0.375182	0.22697	-0.141234	0.674764	0.156426	0.665788	0.137548	0.534332	-0.100079	0.70387
Stx11@ACTGCAAGATCCGCATCCAG	0.13654	0.432325	0.353987	0.0543977	0.510133	0.00960636	0.737735	0.000425955	-0.0319761	0.903425	0.213377	0.43063	0.385487	0.00802793	-0.161829	0.420402
Stx11@AGCCATGTACGAGTACAACC	0.27199	0.519642	0.265444	0.507397	0.00699539	0.986229	0.0136572	0.971205	0.223713	0.561114	0.250966	0.482406	-0.260049	0.476834	-0.0417865	0.90511
Stx11@CATGTCGGGCGAGCAGATTG	-0.508556	0.0284562	0.0545764	0.831674	-0.31384	0.215071	0.252408	0.375453	-0.590457	0.0519648	-0.00149119	0.99635	0.201043	0.247342	-0.0780893	0.721076
Stx11@CCGGCACGGCGCGCACTCGG	-0.437309	0.135888	-0.0455223	0.880399	-0.843674	0.003269	-0.448298	0.139514	-0.691673	0.0318823	-0.268573	0.422572	-0.404798	0.152879	-0.240142	0.4378
Stx11@GCCATCAAGACCCGAGGCGA	-0.392254	0.0898073	-0.210034	0.427932	-0.407565	0.0946828	-0.221566	0.42897	-0.455529	0.110414	-0.243315	0.434318	-0.00827568	0.969494	-0.0544276	0.824806
Stx11@GGCCTGGTTGTACTCGTACA	-0.154161	0.622368	0.242345	0.421866	-0.208636	0.549182	0.206654	0.545103	0.101609	0.798218	0.527872	0.173282	-0.041029	0.877714	0.26529	0.388501
Stx11@TCACGTCTATCAGAAGCAGC	-0.178032	0.471398	0.113543	0.642019	-0.403336	0.1778	-0.0984008	0.740345	0.228103	0.439834	0.547609	0.0602607	-0.215135	0.326931	0.41202	0.0550927
Stx11@TCCGCTTCCTCACGTCCATG	0.183236	0.316328	0.149756	0.492271	-0.0520043	0.847518	-0.0698882	0.814199	0.287681	0.217072	0.287122	0.280369	-0.219127	0.316594	0.114265	0.537209
Stx11@TCGAACACTATGTCCTCCCG	-0.0335944	0.872433	0.240942	0.223173	-0.135105	0.556137	0.143095	0.525548	-0.0745319	0.763758	0.231363	0.326858	-0.0957533	0.587326	-0.0321718	0.861157
Stx11@TGACTTTGACGCTCCTCGGG	0.130976	0.521271	0.119345	0.575659	-0.00286194	0.992344	0.00133721	0.996512	0.209625	0.519585	0.2361	0.474416	-0.118358	0.609987	0.0926883	0.713604
Taf9@AATTGTTGTCACATATCGGA	0.385068	0.39615	0.650108	0.158097	-0.0657128	0.911526	0.211863	0.728779	0.334155	0.467905	0.626447	0.176687	-0.445472	0.360483	-0.0477782	0.899238
Taf9@AGACCAAGTACTCCCACCCT	-0.0772139	0.718573	-0.0473936	0.833203	0.118627	0.663013	0.162486	0.55877	-0.044418	0.868943	0.0188636	0.945977	0.206452	0.333708	0.0395946	0.851153
Taf9@AGACTTAAGCCTATAGTTTG	-0.272657	0.404682	-0.425535	0.237607	0.329612	0.432752	0.185977	0.672565	0.24281	0.506585	0.114344	0.771874	0.601857	0.101082	0.51615	0.119688
Taf9@ATCTAATAAGAAATCTCTCG	-0.0822467	0.836194	0.640712	0.13037	-0.224431	0.66894	0.515725	0.34983	-0.672422	0.175218	0.0896665	0.864874	-0.124639	0.773572	-0.583714	0.155294
Taf9@GGAGTCGGTGTACCTAGGGT	0.384212	0.420502	0.145081	0.760355	0.336218	0.498177	0.1032	0.833215	0.244388	0.668686	0.0504182	0.929555	-0.0274092	0.947401	-0.131093	0.784209
Taf9@GTCCTAGATTGCCACCTGAT	-0.229084	0.374723	0.330971	0.231649	0.0175218	0.951674	0.591022	0.0508214	-0.26198	0.39895	0.335314	0.310586	0.255282	0.264811	-0.0228811	0.926618
Taf9@GTTAAGCAATACCTATCAGG	0.183771	0.707545	-0.213	0.629532	0.526581	0.389395	0.15426	0.787426	0.78275	0.166096	0.418319	0.418178	0.365211	0.422475	0.610978	0.135783
Taf9@TCTAATAAGAAATCTCTCGG	0.3723	0.283078	0.293474	0.378262	0.0768546	0.841568	0.0027566	0.994047	0.0285426	0.947363	-0.0280292	0.946932	-0.28933	0.316824	-0.337141	0.326185
Taf9@TGGAGTCGGTGTACCTAGGG	-0.269603	0.444339	-0.378161	0.381763	-0.0813314	0.834723	-0.178364	0.705037	-0.315862	0.3429	-0.394467	0.357188	0.199196	0.603769	-0.0338356	0.922903
Taf9@TGGCTTGATCAGTGGCAAAG	0.0772776	0.803354	0.118409	0.705865	0.12986	0.761739	0.176156	0.678441	0.0195762	0.955889	0.0851747	0.812296	0.0580273	0.857902	-0.058549	0.826743
Ubxn6@AACCAGCGTCACATACCCTG	0.00976215	0.973211	0.151089	0.594238	0.15999	0.618759	0.307148	0.327356	0.31319	0.332784	0.473723	0.137533	0.159282	0.459536	0.304009	0.163264
Ubxn6@ACATACATTCAATAGAGACC	-0.665088	0.0304235	-0.275441	0.327831	-0.770599	0.0340802	-0.381129	0.270233	-0.553241	0.190645	-0.135612	0.735474	-0.102677	0.704897	0.122541	0.703593
Ubxn6@AGAAGCTTACGGATTCCGCA	-0.127371	0.549742	0.070468	0.713969	-0.0547062	0.835954	0.1509	0.540817	-0.440193	0.160137	-0.213856	0.469716	0.0825653	0.662479	-0.304921	0.186471
Ubxn6@AGGAGCTCCTGGGACCAACT	0.319818	0.187732	-0.0492523	0.870098	0.437341	0.177762	0.0771125	0.836198	0.589844	0.080238	0.249985	0.517374	0.126599	0.614149	0.277085	0.286237
Ubxn6@CACAGGTGTCACCCTGAGGA	0.454478	0.118945	0.135443	0.60309	0.44252	0.184596	0.134402	0.661495	0.0869174	0.798689	-0.196026	0.533705	-0.0015999	0.994845	-0.358488	0.149313
Ubxn6@GAAAATCAAACTGCAGAACA	0.497052	0.290104	0.5052	0.25904	0.44641	0.400576	0.455619	0.363612	0.75157	0.126027	0.791313	0.0895708	-0.0523109	0.907568	0.266538	0.531399
Ubxn6@GAGCGCATCAACTGTCTCGA	-0.24188	0.263778	-0.345338	0.106688	-0.300371	0.254432	-0.393215	0.130184	-0.414938	0.109943	-0.48318	0.0579633	-0.049734	0.829914	-0.162427	0.471335
Ubxn6@GGAGTTCTACGTTCTGGGTG	-0.0352052	0.918379	-0.499645	0.0812889	0.516571	0.239285	0.0494755	0.899973	0.156489	0.69705	-0.281102	0.421971	0.553077	0.0921926	0.198144	0.500578
Ubxn6@GGATGGAGTCCTGAGATGTA	-0.0572869	0.849701	-0.434107	0.170033	-0.342483	0.326167	-0.715507	0.0503342	0.0659132	0.86123	-0.279647	0.472316	-0.281727	0.307674	0.13574	0.651641
Ubxn6@TCGGAGCTGCCGATCCAGAG	-0.0201132	0.95284	0.159058	0.592204	0.048135	0.907901	0.23535	0.537514	-0.486871	0.210698	-0.277506	0.433108	0.0679306	0.816482	-0.453924	0.0925346
Zfat@AAAGGCTTCAAAAAGACCCC	0.055799	0.855869	0.237605	0.513303	0.193681	0.612301	0.381273	0.377711	0.580277	0.122199	0.794308	0.0628582	0.144575	0.630842	0.530247	0.0778421
Zfat@AGAAATTGATGTACGCAAGG	0.138155	0.748975	-0.548851	0.171194	-0.0616539	0.896489	-0.748428	0.0888318	0.307006	0.532813	-0.356184	0.443722	-0.191718	0.598719	0.17331	0.654968
Zfat@CACTCCAAGAGAGTTGAGGT	0.434068	0.240161	0.133593	0.720132	-0.23237	0.626883	-0.515717	0.274236	-0.160251	0.72363	-0.421386	0.35517	-0.658475	0.0628773	-0.579326	0.0905712
Zfat@GATGGAAGAATAGTGACACT	0.311483	0.29952	-0.126174	0.624936	0.325134	0.342932	-0.11171	0.713561	0.786178	0.0251014	0.380603	0.22028	0.014764	0.951923	0.485681	0.0543197
Zfat@GCTCCGCCTCATGACAAGGG	0.16588	0.689201	-0.120879	0.775758	-0.475641	0.356433	-0.744983	0.150505	-0.595848	0.263447	-0.86949	0.0986702	-0.634073	0.127323	-0.765154	0.072335
Zfat@GCTGCGCTCCCATATCCGAG	-0.199057	0.56611	-0.649946	0.0430839	0.334117	0.438389	-0.115534	0.776469	0.0227486	0.957039	-0.392711	0.325942	0.544529	0.10591	0.235796	0.477985
Zfat@GCTTGCGCAGGTGAACGTTG	-0.350887	0.340407	-0.0627076	0.843274	-1.0403	0.00819475	-0.742181	0.0328787	-0.223049	0.585369	0.0962535	0.790085	-0.68332	0.0268899	0.143071	0.655801
Zfat@GGACGGTCCCCTGGCTACAG	0.269029	0.322301	0.0652049	0.807752	0.455704	0.0904989	0.263805	0.313172	0.330236	0.322147	0.15	0.647234	0.196229	0.378663	0.0665213	0.808214
Zfat@TATTCTTGGTACCCTCTCCG	-0.270496	0.258878	-0.375814	0.111276	0.223499	0.485274	0.132512	0.673415	-0.502034	0.123513	-0.579151	0.0700261	0.508344	0.0648076	-0.221018	0.425607
Zfat@TGACTCTAGCACATGTCTCA	0.0722066	0.747215	-0.0577272	0.795301	-0.206891	0.515409	-0.325141	0.307065	0.00421728	0.987912	-0.0971469	0.72664	-0.267949	0.267535	-0.0641742	0.750526
Zfhx4@ACAACAGTAGGGACCAAAGT	-0.3341	0.25411	0.119824	0.705693	-1.04777	0.00247935	-0.580427	0.122013	-0.415425	0.322424	0.0649034	0.882737	-0.703009	0.0114605	-0.0745952	0.826328
Zfhx4@ACTATGAGACCAACGTGGCG	0.0681555	0.815317	-0.207272	0.475426	0.266989	0.405075	-0.00618296	0.984719	0.130697	0.711022	-0.117866	0.736805	0.209852	0.424193	0.0717463	0.802974
Zfhx4@ATACAGCCAAAGCTCGACCT	0.859284	0.00596685	0.0584148	0.839046	0.949092	0.0128168	0.144327	0.687406	0.267712	0.41988	-0.503155	0.0990418	0.094013	0.750465	-0.5854	0.0170682
Zfhx4@ATTCAAACACAACATCATGT	0.233662	0.524267	0.264913	0.486325	-0.0390125	0.935235	0.00538019	0.991315	0.618418	0.220593	0.692343	0.17965	-0.266202	0.479011	0.405163	0.308165
Zfhx4@ATTTGCTCGTCAATACAGGG	0.0108442	0.978453	0.158555	0.703246	0.247618	0.627089	0.406085	0.435973	0.34938	0.503767	0.543337	0.313801	0.246828	0.567399	0.35416	0.423296
Zfhx4@CCAGTATCATGCAATCCGGG	0.064865	0.807918	-0.205765	0.372162	0.0577425	0.847882	-0.208531	0.438024	0.0798514	0.785324	-0.157752	0.537981	-0.00154939	0.994846	0.0232759	0.918302
Zfhx4@GAAAAGCGCTCCATAAACCG	-0.0890355	0.74146	-0.146655	0.614675	-0.15943	0.635746	-0.212418	0.552387	0.147885	0.655523	0.119007	0.73362	-0.0621554	0.82397	0.24988	0.359054
Zfhx4@GAACCATACAACAATAACCC	-0.435351	0.256875	-0.697842	0.115066	-0.353127	0.408749	-0.609059	0.20503	-0.56047	0.245951	-0.797192	0.135617	0.0782007	0.835645	-0.126448	0.765563
Zfhx4@GCTCCTAGTGAAACGACCCA	0.0456115	0.860977	0.0793406	0.734783	-0.248733	0.52718	-0.19334	0.610341	0.16541	0.599834	0.230431	0.433112	-0.280352	0.346887	0.128468	0.566378
Zfhx4@TACTACCAATCACAGGCACG	-0.0664282	0.754094	0.0479579	0.813901	-0.0623931	0.847148	0.0704661	0.824194	-0.175573	0.546132	-0.0287225	0.918609	0.0205267	0.933699	-0.100171	0.640388
Zfp984@ACTGTACATGGATGTAATGT	0.18608	0.627163	-0.0503862	0.876409	0.644927	0.165145	0.405814	0.316255	0.550385	0.255413	0.351268	0.413954	0.461382	0.114721	0.374562	0.240156
Zfp984@ATCCATCTTAGTATCCATCA	0.208766	0.569304	-0.223151	0.463705	-0.624972	0.187466	-1.0456	0.0106301	-0.188576	0.716307	-0.591954	0.214097	-0.828283	0.0102385	-0.400292	0.293239
Zfp984@ATGGTGAAACGAAACAATAC	-0.000776432	0.998401	-0.507818	0.228754	-0.243848	0.658882	-0.745638	0.18605	-0.480359	0.259857	-0.95029	0.037784	-0.229427	0.63042	-0.468912	0.213321
Zfp984@ATTGCATACATGGAAAGTAT	-0.416896	0.451743	0.241829	0.702067	0.560599	0.286611	1.2369	0.0425825	-0.588393	0.309124	0.105357	0.873689	0.988731	0.0560526	-0.149986	0.788195
Zfp984@CATACATGGAAAGTATGGGA	-0.491925	0.323515	-0.00372072	0.994177	-0.395101	0.506796	0.120529	0.845702	-1.08493	0.0858567	-0.565759	0.38336	0.121115	0.790527	-0.582459	0.240158
Zfp984@CATTGCATACATGGAAAGTA	-0.273824	0.260927	-0.0955648	0.719945	-0.0905749	0.758752	0.100079	0.754629	-0.39563	0.209319	-0.185252	0.580295	0.198711	0.441638	-0.114045	0.674283
Zfp984@CTTGAATATTCACGTGTTCA	0.20125	0.412837	-0.403461	0.147335	0.0468076	0.88731	-0.536484	0.126818	0.416594	0.204747	-0.158539	0.651572	-0.142604	0.58958	0.220116	0.402415
Zfp984@GATCCATCTTAGTATCCATC	0.265599	0.33276	-0.108617	0.693124	0.160243	0.648225	-0.19879	0.575284	-0.805302	0.0175285	-1.1459	0.000817747	-0.0991622	0.713258	-1.06296	4.28037e-05
Zfp984@GGAAAGTATGGGAAGGTCTT	-0.874655	0.00537187	-0.123806	0.711155	-0.0228779	0.962424	0.728695	0.148929	-0.219984	0.560952	0.562392	0.163571	0.854148	0.0297159	0.655856	0.0292155
Zfp984@TAAATGGGACAAGCTTATCA	-0.0496422	0.87725	-0.324753	0.260115	-0.0417359	0.927036	-0.306754	0.476745	0.444604	0.197817	0.202817	0.519576	0.0212132	0.953944	0.49951	0.0684653
