# Supplementary material for: Tumor evolution selectively inactivates the core microRNA machinery for immune evasion
Source: Nat Commun. 2021 Dec 1;12:7003. doi: 10.1038/s41467-021-27331-3 (PMC8636623; doi:10.1038/s41467-021-27331-3)
Supplement: Supplementary file 3 — Supplementary Dataset 2 [file 41467_2021_27331_MOESM3_ESM.xlsx]

## Sheet: Sheet1
OT1 T cells vs No T cells	Day 1		Day 2		Day 3
Gene Symbol@sgRNA	log2FC	pvalue	log2FC	pvalue	log2FC	pvalue
B2m@ACGTAGCAGTTCAGTATGTT	0.411367	3.16875e-21	0.931996	1.15609e-29	1.88069	1.03768e-96
B2m@ACTCACTCTGGATAGCATAC	0.388843	1.14912e-08	0.78836	4.0205e-32	2.00384	3.56894e-59
B2m@AGTATACTCACGCCACCCAC	0.418487	5.03083e-24	0.912298	4.52983e-44	1.8568	4.83592e-106
B2m@ATATCTGACATCTCTACTTT	0.36984	1.85437e-18	0.690431	4.52547e-31	1.44925	1.75005e-110
B2m@ATTTGGATTTCAATGTGAGG	0.722151	2.24767e-24	0.708924	6.0195e-15	1.85532	6.72652e-53
B2m@CTGGTGCTTGTCTCACTGAC	0.396936	2.88806e-14	1.04786	6.21514e-44	1.92857	1.3362e-158
B2m@GAAATCCAAATGCTGAAGAA	0.459835	3.57584e-06	0.69998	1.7966e-09	1.40142	2.81202e-29
B2m@GACAAGCACCAGAAAGACCA	0.424047	1.94705e-06	0.662155	1.23174e-14	1.36842	3.0484e-54
B2m@GTCAGATATGTCCTTCAGCA	0.50578	1.33655e-13	0.88619	1.3199e-34	1.57943	2.7764e-82
B2m@TTGAATTTGAGGGGTTTCTG	0.338513	1.99953e-07	0.491871	3.01245e-11	0.40059	0.000311133
Jak1@ACTGGAGTATCTGTTTGCAC	0.610163	7.19304e-55	1.17088	4.1737e-25	1.80509	6.52023e-230
Jak1@CAGACTCCTTTATTACAATG	0.342452	3.71979e-05	0.721437	1.60899e-22	1.53173	9.41552e-51
Jak1@CATTCTTACCAAGTAACTCA	0.482564	1.43714e-09	1.01626	2.19583e-28	1.53825	1.28579e-63
Jak1@CGATGCCATTCGAATGACAG	0.445506	4.15966e-11	1.15851	3.88089e-31	1.69085	2.27253e-86
Jak1@GAACCAACCAGATTGGACCG	0.725303	3.60253e-66	1.16528	1.39783e-44	1.78318	1.58611e-173
Jak1@TCCGAACCGAATCATCACTG	0.674892	5.06185e-90	1.07923	4.92323e-35	1.74861	1.66495e-216
Jak1@TCCGGCTCCACTACCGCATG	0.536041	4.57041e-72	1.12443	6.43539e-29	1.77405	1.48104e-170
Jak1@TGAATAAATCCATCAGACAG	0.429922	4.93928e-18	1.153	1.48213e-54	1.50474	1.3041e-60
Jak1@TGCTGTCAGCCTAAGCCTCG	0.589423	9.19119e-46	1.10499	4.95879e-24	1.96363	6.16621e-177
Jak1@TTGCCAGAGAGATGTCCCGG	0.70002	4.2285e-38	0.932474	2.31159e-29	1.54134	1.57478e-106
Jak2@AAGTCCTAGATAAAGCACAT	0.358601	1.84059e-05	1.06213	8.19083e-31	1.48919	3.92511e-54
Jak2@AGATCTCACCAACATTACAG	0.433872	5.84554e-06	0.931417	2.44729e-09	2.03964	6.45373e-75
Jak2@ATGGAGAATACAACCTCAGC	0.582233	1.3379e-20	1.3452	1.32811e-46	1.57829	4.86728e-42
Jak2@ATTATAATAACTGGAAACGG	0.254457	0.000264335	0.963411	4.85015e-32	1.32094	8.12633e-18
Jak2@CAGATACGGAGTGTCCCGTG	0.438146	3.28304e-19	0.793413	1.10901e-33	1.20108	2.68566e-63
Jak2@CGGGTATTACAGACTAACTG	0.450828	2.40159e-13	1.06882	9.88492e-27	1.49843	9.10255e-49
Jak2@GAGTATCTGAAGTTTCCAAG	0.842258	4.06129e-11	0.985813	3.31541e-12	1.42261	1.20321e-44
Jak2@GGAGAAAGACCAGACTCCAC	0.416888	1.1889e-13	0.907268	1.48653e-41	1.56202	3.32501e-97
Jak2@TATATTATGGAAACTTGGAG	0.274852	0.00337415	1.08437	1.38096e-27	1.1002	2.74654e-19
Jak2@TCTTCAGGAGAGAATACCAT	0.370595	1.48951e-05	0.657678	3.11374e-20	1.32722	8.36119e-52
Kmt2d@AAATGGCTGTTGATCCCATG	-0.425802	4.57678e-12	-0.428955	2.70085e-06	-0.656256	1.25224e-11
Kmt2d@AGGGGGAACCTAGTGCTTGG	-0.208754	0.0141365	-0.364574	1.48749e-05	-0.469337	0.000243325
Kmt2d@GAAGCAGGTGAGTCTTCCCG	-0.30894	4.25669e-06	-0.0756449	0.411193	-0.698813	1.11281e-08
Kmt2d@GGGGATGGACAGCCCGACGA	-0.453889	1.50877e-08	-0.509137	8.78678e-08	-0.76299	2.11474e-12
Kmt2d@GTTCACCATTAATACCCCCA	-0.0748041	0.182871	-0.259936	3.54591e-06	-0.410493	1.7133e-06
Kmt2d@TCGGGCCGGACTAACATCCG	0.0926068	0.081354	-0.255125	1.94387e-06	-0.792643	2.01237e-19
Kmt2d@TGGCTATGGTGTCTAACCAA	-0.406282	6.877e-08	-0.172108	0.0273522	-0.599004	5.65741e-08
Kmt2d@TGGGTACCACAACTCGACCT	-0.243325	0.00159799	-0.297534	2.52757e-05	-0.480568	0.0030199
Kmt2d@TGTGACCTCTATGCAACCCA	-0.386658	4.52615e-11	-0.132768	0.190035	-0.792554	1.05435e-12
Kmt2d@TGTGCACCGCAAGTCTCGGA	-0.158205	0.0502851	-0.462654	8.33779e-10	-0.369764	0.00387942
Cd274@AGTGACCACCAACCCGTGAG	-0.0526085	0.419269	-0.173241	0.0163481	-0.188209	0.0643378
Cd274@CTCAGCACAGCAACTTCAGG	-0.111105	0.128012	-0.11951	0.0628244	-0.175727	0.0676103
Cd274@CTGGATCCACGGAAATTCTC	-0.2239	0.0161508	-0.00100566	0.992575	-0.258118	0.0342747
Cd274@CTTGACGTCTGTGATCTGAA	-0.0485744	0.497406	-0.306639	5.37465e-05	-0.198478	0.090546
Cd274@GAACTAATATGTCAGGCCGA	-0.325455	1.84344e-05	-0.170228	0.0211825	-0.81846	3.34089e-17
Cd274@GCCTGCTGTCACTTGCTACG	-0.0246517	0.585106	-0.0410301	0.470855	-0.119613	0.118521
Cd274@GCTTGCGTTAGTGGTGTACT	0.0601322	0.295216	0.101894	0.0876465	0.215614	0.0402201
Cd274@GTATGGCAGCAACGTCACGA	0.0512581	0.309042	-0.114501	0.0641378	-0.119077	0.289982
Cd274@TCCAAAGGACTTGTACGTGG	-0.0560761	0.341906	-0.239793	0.00196088	-0.516909	7.96216e-06
Cd274@TGCTGCATAATCAGCTACGG	-0.684162	1.06963e-12	-0.327478	0.0400999	-1.02574	1.23659e-11
Pdcd1@AGCCCCTCGCCCAAACCAGA	-0.0565894	0.448135	0.00495125	0.942962	-0.119042	0.357114
Pdcd1@ATGTGGAAGTCATGCCTGTT	0.0333106	0.622774	-0.0704687	0.336279	-0.103164	0.352812
Pdcd1@CAATACAGGGATACCCACTA	0.199106	0.00386995	0.0890552	0.187437	0.344801	0.000114036
Pdcd1@CAGCTTGTCCAACTGGTCGG	0.0791031	0.0845921	0.061581	0.29625	-0.0796778	0.32154
Pdcd1@CCAGGCTGGGTAGAAGGTGA	-0.0330088	0.674591	0.131319	0.268143	0.289986	0.00763473
Pdcd1@GACACACGGCGCAATGACAG	0.131645	0.0157197	0.166902	0.00180841	0.198438	0.0364857
Pdcd1@GCACCCCAAGGCAAAAATCG	-0.141355	0.0875985	-0.158355	0.0418207	-0.198457	0.0403642
Pdcd1@TGCAGTTGAGCTGGCAATCA	-0.130521	0.007738	0.154226	0.00650888	-0.000559946	0.994784
Pdcd1@TGGTATCATGAGTGCCCTAG	0.0168327	0.77357	0.148123	0.029151	0.527256	2.41676e-07
Pdcd1@TTGGCTCAAACCATTACAGA	-0.215185	0.0580604	-0.0349011	0.680605	-0.157438	0.254261
1700030J22Rik@ACTCACAGCTTCCTCCCACC	0.0168689	0.69396	-0.0461236	0.437626	0.157192	0.0435442
1700030J22Rik@AGCTCTGAGAAGAACTGGAG	0.230694	0.0227494	-0.403006	3.31417e-06	-0.231222	0.078559
1700030J22Rik@CAAAGAAGAAAGTGAAAAGG	-0.35716	0.000313351	-0.117651	0.204297	-0.580576	0.000126696
1700030J22Rik@CCAACCTCCAAGAGGGACCG	0.158819	0.0115854	-0.125405	0.208275	-0.255213	0.0263418
1700030J22Rik@GAAAAGCTCTCCCCACAACT	0.0922359	0.0927798	0.114977	0.0361091	0.215602	0.0347633
1700030J22Rik@GCCCGAGACAGTTAGCAGCA	-0.247006	5.54988e-07	-0.00536876	0.923731	-0.256971	0.000948455
1700030J22Rik@GGAGTTTATCTGGTGCATGG	0.204025	0.00315797	0.0948485	0.323846	-0.210163	0.109929
1700030J22Rik@GGTGGAAAAAGACGATTGTA	-0.0657355	0.567259	-0.0876127	0.41169	-0.428865	0.138711
1700030J22Rik@GTCCGGACGAGAAAAGTGAA	-0.0464483	0.555809	0.0173145	0.849488	0.0435712	0.775467
1700030J22Rik@TGCATTCCCACCGACGTGCA	-0.0401577	0.463359	-0.0553274	0.342364	0.0470844	0.55341
Adipor1@AACATCTGGACACATCTGCT	0.0320578	0.56702	-0.149428	0.0155945	-0.0174663	0.828892
Adipor1@ATGGCATGGTGGGCTTGCAG	0.200591	0.00122802	0.164169	0.0194025	0.0201755	0.802839
Adipor1@GACAACGACTACCTGCTACA	0.0565791	0.175389	-0.0914775	0.118098	-0.163525	0.0363521
Adipor1@GAGACCAAATATGTACTTCA	0.127943	0.221331	-0.097427	0.436676	-0.335805	0.0241576
Adipor1@GGAAACAGTTTACCTTGGCT	-0.0162253	0.847324	-0.102992	0.205865	-0.461084	2.28285e-05
Adipor1@GTAGATGAGCCGCGGCTGTG	0.216261	3.51418e-05	0.0367757	0.625361	0.18134	0.118502
Adipor1@TAACAGAGAAGCTGACACAG	-0.122126	0.0271612	-0.0170881	0.821995	-0.0615789	0.568595
Adipor1@TCTACTGCTCCCCACAGCCG	0.0535639	0.186581	-0.0633449	0.282541	0.0554556	0.489507
Adipor1@TGTAGGTCTGGGAGGGACGT	-0.294356	1.29283e-06	-0.0239809	0.715307	0.317543	0.00749125
Adipor1@TGTCTACTGTCATTCAGAGA	0.279788	0.00208911	0.535159	7.61211e-05	0.756843	8.23779e-12
Akap9@ACTGCTGATGAGTTACTAGG	0.151639	0.0680941	-0.0579518	0.525816	0.00129534	0.989967
Akap9@AGCATGTGGACATACCTGCT	0.0446255	0.452766	0.0178789	0.7808	0.118956	0.425299
Akap9@AGCTAGAGTCAGACCAACGC	-0.301554	1.06926e-06	0.0260968	0.744456	-0.347078	0.000974591
Akap9@GACGTTAAAAGACAAGACAT	0.113369	0.20428	0.218785	0.0284881	0.150166	0.16526
Akap9@GCAAATTTGCCAAACAGCAT	-0.0106711	0.88969	-0.137053	0.0402771	-0.0814933	0.43788
Akap9@GCAAGTCGGCAGACTCGAGG	0.166005	0.095573	0.361995	0.000253105	0.136178	0.436559
Akap9@GCAGCAACTTAAACTCACAA	-0.177227	0.252915	0.0402548	0.709616	-0.0122582	0.93892
Akap9@GGCTGCCTCCGAATCCAGAA	-0.290433	0.00434305	-0.164831	0.0564221	-0.34279	0.0582805
Akap9@TTTCTGAAGACGCGTAAGGG	-0.0311	0.65806	0.106662	0.187679	0.142042	0.150518
Akap9@TTTCTGATAGATTCGAAGTG	0.0981995	0.166265	-0.107014	0.175986	0.076202	0.551081
Ankrd52@AATGTCCTTTAACTGCCTAG	0.325933	0.000800609	0.470778	3.73097e-06	1.00609	1.67674e-25
Ankrd52@ACAGTCAATCTCGCTACCTG	0.389993	1.21182e-07	0.4802	3.72624e-09	0.989536	5.01593e-22
Ankrd52@ACAGTCGGCCTCATTGACAC	0.394748	7.69758e-07	0.590601	6.01844e-07	0.774571	3.2092e-11
Ankrd52@AGGCTCCACTGAGTGTGTGG	0.0130871	0.896639	0.549064	4.37765e-08	0.229266	0.0743963
Ankrd52@CTACACCATGCAGTACACAG	0.505074	1.19841e-05	0.486785	0.00626324	0.908424	6.49017e-09
Ankrd52@GCTATCGAGCTTGTGAACGC	0.431154	0.000456316	0.324635	0.00681843	0.82047	2.41515e-07
Ankrd52@GGCCATTATGAATGGCCATG	-0.272897	0.000278929	0.452601	0.000113842	0.232211	0.018709
Ankrd52@GGTCTGTACCTCGTTTCGGG	0.486044	6.24109e-06	0.507507	9.21095e-08	1.00679	4.01041e-12
Ankrd52@TGGGTTTGACATCAACACAC	0.0561335	0.656285	0.307459	0.0346727	1.51487	4.5172e-16
Ankrd52@TGTAAAGATCGAAAGGGCTA	0.141854	0.277508	0.906764	4.67473e-06	0.671666	0.00238592
Arap2@AAAAGACGAAGAATTACAGG	0.00291316	0.974318	-0.0898378	0.472411	-0.338658	0.00925139
Arap2@ACAGAACACTGTACATCCAT	0.158896	0.00773573	0.233319	0.000178383	-0.0652986	0.459432
Arap2@AGCTTACCTGAAACTCCGGT	-0.00259156	0.974791	0.176626	0.0337048	0.753589	2.277e-09
Arap2@ATGGACAGAGACAATAGCCA	-0.0184062	0.719138	-0.135073	0.0218651	-0.181391	0.03697
Arap2@CAGAAGCCGAATCCTGTGCA	0.0522699	0.263097	0.215171	0.000883612	0.185534	0.00396106
Arap2@CTACAAAATCAATTCCAGGG	-0.196448	0.0400755	-0.493654	5.33371e-09	-0.926869	3.34673e-08
Arap2@GGAACACTCTATGCCGGTGT	-0.0804462	0.411477	-0.146719	0.112202	-0.522358	0.000452471
Arap2@GGACTGTGGATATCGCCGTG	-0.246497	1.39055e-05	0.0056572	0.929864	-0.141699	0.0837159
Arap2@TCAAAATGAGCATCGTACTG	-0.065867	0.367313	-0.144683	0.0128785	0.0758274	0.367309
Arap2@TGCCTTGCTGGAATCTTCTG	0.0482068	0.293557	-0.0502941	0.357921	0.137352	0.0606545
Arhgap5@AAGTGCTCAGAAGGTCGAAT	-0.178322	0.00134964	-0.0723416	0.240205	-0.294241	0.0049357
Arhgap5@ACTAAATGGATCGCCACACA	0.00669459	0.874582	0.0445263	0.406	0.025185	0.746481
Arhgap5@CAAATGTTGGATAAAACTCG	0.168362	0.0726156	0.0721806	0.377644	-0.210404	0.0668921
Arhgap5@CATTAATTCTTGCTAATCAG	0.273485	2.18805e-06	0.331997	1.68624e-06	0.278606	0.00263907
Arhgap5@CATTTCCTGAAACTCTTCTT	-0.114784	0.162008	0.127557	0.123228	0.287563	0.00216997
Arhgap5@CTGCAGCCTTTAAACCACAT	-0.148733	0.0608766	-0.261377	0.0101004	-0.124661	0.278
Arhgap5@GCATATAGAGCAACTCAAAC	-0.283636	0.00827356	0.201652	0.120233	0.0152265	0.919996
Arhgap5@TACATTTGTACCGATCAGCT	0.151995	0.0410689	0.273647	0.000561603	-0.399389	0.00110532
Arhgap5@TATCATGATACAAGCGTACG	0.0147754	0.834727	-0.270647	1.38835e-05	-0.235856	0.0153369
Arhgap5@TCAGTATCATAGGCAAACTG	-0.0343369	0.611856	-0.0749871	0.414208	0.0581384	0.600625
Atf2@ACATACCGGAGTTTCTGTAG	0.0706741	0.26173	0.347696	1.10673e-07	0.154548	0.168789
Atf2@ACGTAATGACAGTGTCATTG	0.0136115	0.795087	0.0950624	0.126918	0.496311	5.14153e-08
Atf2@ATTTGAAAATGAATTCAAGA	0.190517	0.404535	-0.485884	0.00256253	-0.156667	0.494468
Atf2@CAACACCCTCCAGTTACCAA	-0.037048	0.563029	-0.200647	0.0042783	-0.16116	0.0855934
Atf2@CATCACTGGTAGTCGACTCG	0.208186	2.23042e-07	0.122739	0.0421017	0.134737	0.112005
Atf2@CTGGGTGATTACAGTACTTG	0.0709762	0.379891	0.356621	0.000254291	-0.2086	0.0709999
Atf2@GCTTGTTCGGCCAGTCACCA	0.137375	0.0025388	-0.000732609	0.990637	-0.109347	0.212686
Atf2@GGACGAACGATAGCTGATGT	0.00134996	0.987166	-0.0363864	0.590301	0.398719	0.000992955
Atf2@TGCAGGAATAGCAACGGGCA	0.153226	0.00678597	-0.0403701	0.472443	0.184722	0.0365419
Atf2@TGTTGTAGAAACAACTCACC	0.111252	0.0257973	0.238394	9.35355e-05	0.132608	0.086942
Atpaf1@CAGGTGGCGGGTCTCTACCG	-0.0191992	0.752826	-0.0943476	0.175776	-0.463003	0.00804042
Atpaf1@CCCCTTCTACGACCGCTACC	-0.134602	0.0217338	-0.0341759	0.618926	-0.0205181	0.781412
Atpaf1@GATGGTGAAAGACAAAACTG	-0.0398556	0.751145	0.210887	0.0209398	-0.00874785	0.938674
Atpaf1@GGCGGCGGTAGTGTCCGCTG	0.0959324	0.101878	-0.0996202	0.211573	-0.112688	0.199013
Atpaf1@GGGAACACGCGCAACTGTGC	0.119089	0.148506	0.468516	5.70769e-09	0.638824	1.6674e-08
Atpaf1@GGGGCACGCTCCACCCGCAG	-0.231566	9.27868e-05	0.0451414	0.516323	0.0698608	0.42114
Atpaf1@GGTAGTGCACAAAGAAACTG	0.259641	0.0070112	0.0146107	0.876831	0.449355	0.00119994
Atpaf1@GTATTTCAGACAGATGCCTT	-0.0410628	0.595984	-0.0224147	0.710158	0.0577704	0.505645
Atpaf1@TATTTCAGACAGATGCCTTG	0.00831987	0.886274	0.00550199	0.922208	0.127549	0.151343
Atpaf1@TGAGTTCCGAAAGCAGCCAG	0.198219	5.62671e-05	0.233251	0.000134594	0.131453	0.139265
Cmtr2@AACAATTTAGCAGGTACATG	-0.212935	0.205235	-0.593329	0.00374442	-0.585967	0.0108692
Cmtr2@AACACCATCCTAGATAGCAG	-0.302525	0.0117682	-0.0990064	0.385483	0.369932	0.0325529
Cmtr2@AACTGCCACTCATTATCGAG	-0.10609	0.129822	-0.00499808	0.938725	0.340884	0.000469939
Cmtr2@AGAGAGACTCAATAATCTAA	-0.0797018	0.671939	-0.0243233	0.902654	0.156337	0.587556
Cmtr2@CAGCCTGAATCCATACCACG	-0.470014	0.000642859	-0.519722	7.66084e-06	-0.00276541	0.988729
Cmtr2@CCACAGGAGAAGCTCTCCGT	-0.346489	3.10877e-05	-0.0382552	0.651608	-0.169863	0.115644
Cmtr2@GAACACACCGTCTATCATCC	-0.000875584	0.989426	0.246066	0.000505239	0.16341	0.15948
Cmtr2@GATGGCAGCTTCGATTGCCA	-0.466778	0.00375791	-0.786459	0.000390516	-1.10491	0.0017053
Cmtr2@GTAAGCCACTCGATAATGAG	-0.234712	0.00451919	-0.268872	0.00062182	-0.502827	1.30466e-06
Cmtr2@TGTCAAAAAGGCCGTGAACG	-0.40832	4.14027e-07	-0.16863	0.0449504	-0.631866	2.71796e-06
Cpsf1@AACAACACCTCCTTAACCAA	-0.809064	0.0265776	-0.910912	0.0226983	-1.57951	0.00461654
Cpsf1@AATTGAAGTTTATGGCAGTG	0.17861	0.203228	0.03808	0.804502	0.323716	0.060858
Cpsf1@AGCACTCATGATAACCACAT	-0.63847	0.0056767	-0.0318982	0.887957	-0.0744907	0.809861
Cpsf1@CAATGCTCATCTATGGCACG	0.196746	0.413611	0.852879	0.000518764	-0.741381	0.00752194
Cpsf1@CCGAGCGTTTCACTTTGACA	-0.469079	0.000935529	0.103534	0.721224	0.217571	0.419492
Cpsf1@CCTGGGCTCAGAAACGAGGT	-0.4486	0.133258	0.385767	0.099865	-0.174294	0.593241
Cpsf1@GCAGGACACGTGCTCCATTG	-0.262049	0.0514052	0.0898859	0.577023	0.641769	0.000171112
Cpsf1@GGATATTTATGGCTATTCGG	0.58471	0.277417	0.289601	0.647399	7.13826	1.21669e-08
Cpsf1@GGCGCCTGCAAGCTGCACAC	0.0393946	0.836921	-0.822213	0.000833705	-1.05502	0.00463596
Cpsf1@TAGCCGGGAAGACTCAACCA	-0.0589793	0.844499	0.0587533	0.841872	-2.44264	4.25752e-11
Desi1@ATCCTTGTGTACAACTATAG	0.00182083	0.980153	0.307422	6.24968e-05	0.22279	0.0380842
Desi1@CACCTCTATAGTTGTACACA	-0.143876	0.0844735	-0.0317485	0.594875	-0.334548	0.000131984
Desi1@CCAGACTCTGTGGTTGATGT	-0.112051	0.0372155	0.169662	0.00321572	0.0705529	0.398294
Desi1@CCGGAACAGAGACTCCCCCA	-0.10645	0.0136681	0.109968	0.0388324	0.0697491	0.527515
Desi1@CGGCTCAGCCCCATCATGCT	-0.0645704	0.140741	-0.0271373	0.629118	-0.00885977	0.911141
Desi1@CGGTATTTCCAGCTGTACCC	-0.00545436	0.91236	-0.169125	0.0499849	-0.183995	0.0304561
Desi1@TACGTGTACGACCTGTCCAA	-0.0395786	0.725887	0.00817131	0.927059	-0.243117	0.0233493
Desi1@TCGTACACGTAGAGCTTCAC	0.107977	0.0890527	-0.187671	0.00404386	-0.0841523	0.444541
Desi1@TGGAATACCTGTCCTCCCTG	0.0857728	0.121332	-0.168058	0.00120624	-0.0123378	0.870794
Desi1@TGTTACAGTTGTGTTCAAAG	0.129816	0.0752136	-0.0332141	0.726864	-0.391466	7.81205e-05
Dhtkd1@AATCAACAATCACATCCTTG	0.0890883	0.282147	0.260923	0.000319309	0.407558	0.000394678
Dhtkd1@AGAAGCATGTGTCACCACCT	0.121813	0.031786	0.0626412	0.276888	0.242215	0.0184298
Dhtkd1@CAAGGCAAGTGTCTCTGCGG	-0.0707506	0.231057	0.0569166	0.403927	-0.221501	0.0504838
Dhtkd1@CGCTGCATCCCCAACCTGAG	0.0669506	0.216593	0.165891	0.0359344	-0.0596761	0.51272
Dhtkd1@GATGGGGACTACTCCCCGAA	0.0815367	0.173514	-0.114371	0.110192	-0.338975	0.00544525
Dhtkd1@GATGTCGGTTATACCGCCAT	0.49022	2.6656e-12	0.121672	0.055135	0.866945	4.21205e-23
Dhtkd1@GCTGGTTATTGACAATTAGA	0.454219	2.58988e-06	0.00563419	0.958912	-0.862679	1.79336e-05
Dhtkd1@GTGGGACAGGACATCACCAA	-0.167328	0.0353662	-0.099846	0.166475	0.073694	0.439106
Dhtkd1@TGCCAGTGGACTCATGACCC	0.173458	2.99081e-05	0.0686365	0.1978	0.205959	0.0123935
Dhtkd1@TTCACAGGACTGTTAAACCT	0.206039	1.88732e-06	-0.119855	0.114567	-0.223856	0.00670826
Dnajc19@AATTTCTTTCAGGCATTCGG	-0.368421	0.0306618	0.0734784	0.691888	-0.105895	0.690518
Dnajc19@CAGCATTAATATTAGGTGTA	0.0818359	0.146142	-0.145644	0.0240396	-0.150132	0.172718
Dnajc19@CCAGCACAGTGGTAGCAGTC	-0.265329	0.0096377	-0.136508	0.0923944	-0.311176	0.00376442
Dnajc19@GGGTTGACCATTGCTGCTGC	-0.0721235	0.166083	-0.045377	0.405327	0.0590036	0.484763
Dnajc19@TCATGGCTTGTAAAACATAA	0.0527509	0.624524	0.302125	0.026779	-0.057664	0.759887
Dnajc19@TCTTTCAGGCATTCGGTGGT	-0.06602	0.282669	-0.229513	7.30543e-05	-0.0772791	0.422909
Dnajc19@TGAACCCAAAATGACAAAAC	-0.518567	0.000735504	-0.210507	0.244067	-0.154424	0.47877
Dnajc19@TTAGCCCTACTGCCAATAAA	-0.272459	0.000334115	-0.48965	1.66125e-08	-0.391805	0.00037476
Dnajc19@TTCGGTGGTGGGTACTACAG	-0.0674254	0.451509	0.00850746	0.944114	0.596059	1.10262e-07
Dnajc19@TTTACAAGCCATGAAGCATG	-0.000593435	0.992629	-0.152736	0.0374999	-0.0251923	0.815659
Eif5a@AAATGTCAATGCCAACCAGA	-0.104077	0.39416	0.532563	0.00170756	0.473721	0.0377216
Eif5a@ACTTCGAAGACTGGCAAGCA	-0.614712	4.71976e-06	-0.0631107	0.742817	0.762285	0.000321392
Eif5a@AGGTGATTCTAACCTTGGCA	-0.401196	0.0158622	-0.443454	0.0150666	-0.352984	0.14887
Eif5a@AGTCATTCCGTTTGATGTTG	0.10005	0.0314896	-0.0713511	0.245428	0.324889	0.000492055
Eif5a@CATCCATATTATGAGTTGAC	0.594503	0.0154976	0.487891	0.0322437	-0.356211	0.176383
Eif5a@CTTCGAGACAGGAGATGCAG	0.0724092	0.831972	1.49639	8.83816e-08	0.582304	0.125131
Eif5a@GACATCTCGACGATCTTACA	0.239334	0.621505	-0.0419506	0.902866	-0.50536	0.223765
Eif5a@GCAGGGATAGGTACCCATCC	0.350714	0.00306551	0.564324	5.92029e-06	-0.429435	0.0184119
Eif5a@TGCTCAGCATTACGTAAGAA	-0.186784	0.106094	-0.371618	0.000130972	-0.545491	3.43695e-05
Eif5a@TGTACACAGGTCCATCTGGT	-0.0235444	0.924829	0.574297	0.0365989	0.867469	0.00030132
Eno1@AACATCCTGGAGAACAAAGA	6.87608	8.8664e-06	-12.0362	9.1969e-44	-0.189772	0.776905
Eno1@ACCGCAGCTCGGAAGAGACC	-0.245419	0.441977	0.0656004	0.81176	-0.207747	0.634397
Eno1@CATCCATGCCAATGACAACC	1.03904	0.00418003	-0.293313	0.498562	-0.0627534	0.92658
Eno1@CCTGCAGAAAGTGAATGTTG	-0.216981	0.101223	-0.139286	0.297748	-0.113053	0.55932
Eno1@CCTTACCCTTCCCCATGAAG	0.12204	0.338519	0.353801	0.0551673	0.153056	0.427845
Eno1@CGGGAAGGACGCCACCAATG	0.57681	0.000524756	0.597767	6.75213e-06	1.37779	6.18592e-16
Eno1@CGGGAGTGATGTACCTGCTG	0.00909837	0.892499	-0.296602	3.20736e-05	-0.249955	0.0333092
Eno1@GTTGATCACATTGAAAGCCT	0.970269	0.00217652	0.154773	0.517723	0.65497	0.0215006
Eno1@TGACCAGGTTGTCATTGGCA	-0.42066	0.0251151	-0.572827	0.0201549	-0.638825	0.0140425
Eno1@TTCCGGGAAGCCATGCGCAT	0.12825	0.583391	0.108874	0.605934	0.198201	0.534281
Ercc6l2@AACACTGCGCTTGTGTCTGG	-0.0119609	0.840704	-0.305904	7.40929e-08	-0.0881078	0.333102
Ercc6l2@AAGCATAAAATCTATTACTG	-0.0326778	0.693477	0.189237	0.0607777	0.126028	0.410881
Ercc6l2@AAGGATGAATTGGATACCTG	-0.232972	0.000113929	0.0401983	0.53054	-0.244614	0.00856099
Ercc6l2@ATCATCAAATATAAGACTTC	-0.147198	0.212279	0.188316	0.0457216	-0.42006	0.0805227
Ercc6l2@ATCCTGCTACCTAAAAGTCC	0.0198328	0.781551	-0.183874	0.00583469	-0.0586826	0.555825
Ercc6l2@CCTCTACAGACACTACATAG	-0.128806	0.177098	-0.0255457	0.834243	-0.426877	0.0042709
Ercc6l2@CGTACCAAGACTCTTATCAA	-0.0633586	0.586458	-0.602872	9.5658e-09	-0.603927	0.000383053
Ercc6l2@CTGTTACAGACCAACTCACG	-0.179912	0.00915572	0.250992	0.000318687	0.390384	9.37359e-07
Ercc6l2@GGTACTTGCGAGATTACCAA	-0.0943864	0.390243	0.085445	0.362893	-0.38815	0.0352309
Ercc6l2@TTCTGTTACAGACCAACTCA	-0.00188624	0.977926	0.106079	0.175188	0.00729891	0.938108
Fam98a@AAAGTTCCGCCTAATCATGT	0.130633	0.00698649	0.131017	0.0195533	0.227449	0.00425019
Fam98a@AACATAGTTATATTGGCTGG	-0.239553	0.0142244	-0.186985	0.031777	0.331018	0.00252161
Fam98a@AGCTCTGTCAGACCAGCCAA	-0.082104	0.189122	-0.00255177	0.972383	-0.0457575	0.666109
Fam98a@AGGATCACGACTCACCCAGT	0.118554	0.0388461	0.169806	0.134906	0.197549	0.0660899
Fam98a@CACCCCCAGAGATGCCACCG	0.073197	0.0966239	0.0455143	0.457095	0.257496	0.000496382
Fam98a@CTTTGACAAGTCTTGTCTGG	-0.121737	0.0680463	0.137085	0.0775609	0.332081	0.00110244
Fam98a@GAGGATCACGACTCACCCAG	-0.0850493	0.0879266	0.205898	0.000179989	0.0837471	0.30547
Fam98a@GCAGAGTTTGGTAAACTCCG	-0.470256	2.78795e-05	-0.301565	0.0125738	-0.113326	0.554026
Fam98a@TGAACTTACTGAGCAAAAGG	0.0713102	0.651972	-0.496197	0.024226	-0.00665077	0.97886
Fam98a@TGAGGTGAGTGGGCTACTTG	0.135084	0.0255026	0.112175	0.142142	0.025057	0.806412
Gm14326@CCACATTGGTTCCATTCATA	-0.0095855	0.848313	0.0888123	0.233396	0.024568	0.764668
Gm14326@CCCTATGAATGGAACCAATG	-0.423215	0.0149173	-0.311186	0.0416048	-0.190412	0.337569
Gm14326@GAACTTCACTCGGGATGAGT	0.0680866	0.714069	-0.514289	0.0270079	0.295592	0.313549
Gm14326@GAGAGTATAGAATACTGCAA	0.0691239	0.364867	0.110812	0.189029	-0.347118	0.00183392
Gm14326@GAGAGTATAGATTACTGTAA	-0.0651069	0.529477	0.0856853	0.321999	-0.0339388	0.864357
Gm14326@GAGGTCACCACTGCTTACAA	0.0215644	0.720891	0.304476	2.43784e-06	0.261868	0.00559931
Gm14326@GGAAAAGCCTTTGTAAGCAG	0.230028	0.00347571	0.181078	0.0499526	0.0772891	0.458477
Gm14326@TATGTCTTCGCTCATGTATG	-0.083271	0.105387	-0.21012	6.71255e-05	-0.0981644	0.285981
Gm14326@TATGTGTTTGCTTATGCATT	-0.0384312	0.58504	0.0353728	0.596685	0.187233	0.0744673
Gm14326@TCCACATTGGTTCCATTCAT	-0.0581521	0.298909	-0.276224	0.00253181	0.0544977	0.548479
Gm5141@AAACATATAAGTATACATAC	-0.186586	0.0887663	0.175776	0.168726	0.302605	0.0843846
Gm5141@AACCATATAAGGATACATAG	0.16032	0.18456	-0.222065	0.192854	-0.79769	0.000523134
Gm5141@AAGATTACAATGATGTGAAA	0.260918	0.016504	-0.00762967	0.938275	0.0673122	0.706563
Gm5141@CAGTATGAATATAAACAATG	0.467573	1.01279e-07	0.509074	4.57051e-06	0.725589	1.21802e-09
Gm5141@CCATGTTGAGTATATTCAGA	-0.0163813	0.858671	-0.0600859	0.484646	0.0253947	0.849765
Gm5141@GATGCAGTGAATAACTTCAG	-0.328841	0.000647675	-0.0560157	0.521607	-0.304143	0.0306411
Gm5141@GTAATCTCCAAAATCATAGA	0.0258342	0.884656	-0.502802	0.0160454	-0.987897	0.000948981
Gm5141@GTACATAAAAGAGCACAAAC	0.310068	0.184043	0.0621994	0.724133	-0.0777513	0.766187
Gm5141@TAAAGCACTGAGGTTCCTGT	0.110835	0.119778	-0.256294	0.00113673	0.0364244	0.728473
Gm5141@TTTGGGCATGACTGTGAGCA	0.0528093	0.298203	-0.0357364	0.510103	0.297148	0.000305203
Got1@ACGCCGAGGTTAACCTTGCG	0.000354346	0.994564	-0.0706226	0.276331	0.0182165	0.816731
Got1@AGACCTAGAGAAAGATGCGT	0.188392	0.0464483	-0.0265389	0.763047	0.335326	0.000635364
Got1@CCGAATGTCCTTAAAACCGG	-0.105378	0.111737	0.13376	0.223841	-0.0350889	0.718727
Got1@CCGACCCGACTCCAGAGCAG	0.0734691	0.056035	0.092101	0.101702	0.146735	0.141206
Got1@CTCACTACTGGCAAAACCCA	0.272465	0.00123153	0.233032	0.00454674	0.628252	5.0931e-07
Got1@GATCCCCGCAAGGTTAACCT	0.0438802	0.457188	0.0118851	0.874449	0.154929	0.103495
Got1@GGACAAAGATGGAGAACTCG	0.249707	0.0253588	0.252863	0.010102	0.114869	0.356018
Got1@GGCTGTTGTCCCCAAGAACT	0.19331	0.0530827	0.318656	1.38067e-06	0.464915	5.42728e-07
Got1@TTCTCCTTAGATGAGAGAGT	0.0960329	0.350937	-0.410526	2.69564e-05	-0.37957	0.00294304
Got1@TTCTTAGGGCGATGGTACAA	0.10695	0.0496477	0.297267	7.86112e-07	0.532914	9.0204e-09
Gpr155@AATCAGGCGACTGAAGAAGT	0.0547225	0.576067	-0.421906	3.72983e-07	-0.816134	4.5032e-09
Gpr155@ACACACAATGAAAAACACGG	0.188293	0.077009	-0.224848	0.0585172	0.331169	0.0536672
Gpr155@ATAACCTCAACACAGGCCAA	0.183073	0.00188912	-0.17076	0.0310624	-0.446171	1.50675e-06
Gpr155@ATGCTGACAGATGATCACCA	0.301271	1.30794e-12	0.265033	2.2049e-06	0.000979692	0.990907
Gpr155@CAATATCATAACCTCAACAC	-0.207575	0.0119993	0.108942	0.239866	0.0307571	0.804025
Gpr155@CCACAGATAGGTGCTGTACA	-0.0944851	0.0770301	0.0866663	0.183498	-0.479516	2.56581e-07
Gpr155@CTTATGATGCTAAACCCCAT	0.0795591	0.111636	0.0251218	0.639531	0.0778445	0.422791
Gpr155@TAGCCACTCCTGGAGCCACA	0.164524	0.00357582	0.272258	2.64698e-05	0.519664	2.84565e-09
Gpr155@TCCTCAAACGCAGTGCTTCC	0.158082	0.000130149	0.00121725	0.982666	0.137422	0.262799
Gpr155@TTCTGAATGGCATACGCCAG	-0.0376942	0.415701	0.12165	0.0491788	0.183222	0.0376889
Gstz1@AAGAGACTCGGCCTATCCCA	-0.0189875	0.808927	-0.0925118	0.281635	-0.0933969	0.365989
Gstz1@ACAGCAGGGAAGTACTGCGT	-0.137731	0.105921	0.212636	0.00981615	0.411633	0.000166385
Gstz1@ATTTCTGACCTCATCGCTAG	-0.34724	3.33813e-07	0.0556257	0.532958	-0.0307345	0.77023
Gstz1@CCTGTCTGTCCTGAAGCAAG	-0.231314	0.000374816	-0.290972	3.76616e-05	-0.375098	0.000156632
Gstz1@GAAGTACTGCGTAGGAGATG	0.169682	0.0137867	0.153486	0.0138894	0.0405576	0.688275
Gstz1@GCTGGATGCCACTAGCGATG	-0.0494625	0.542767	-0.129886	0.0474176	-0.819946	3.38078e-17
Gstz1@GTCAGAAATCATGCGCACGA	-0.1573	0.180032	0.100137	0.319389	-0.268567	0.0988471
Gstz1@TAACAGTGCCTAACCTGAAG	0.186749	0.00292055	0.431458	4.99457e-07	0.264994	0.0038202
Gstz1@TAATGACTCACCGTTAAAGC	0.193492	0.0256717	0.254955	0.00426169	0.760388	1.0326e-05
Gstz1@TCTACTCACTGACTGGACAA	-0.055841	0.465503	-0.18645	0.019064	-0.162894	0.199847
Hebp1@AGAAACTGAAAGTCTGGTTC	-0.0784478	0.409191	0.02152	0.805411	0.243092	0.0389328
Hebp1@AGGGGGCAAGTTTGCTACTG	0.112555	0.0305141	0.0453634	0.45649	-0.2495	0.00260152
Hebp1@CCAATTTCAAGGCAGCCCAC	0.0393062	0.475879	0.0879186	0.162725	-0.073524	0.416554
Hebp1@CCCAAGATCATGAAGTATGT	-0.0280255	0.659388	-0.046568	0.440539	-0.000264584	0.997995
Hebp1@CCCACATACTTCATGATCTT	0.0504747	0.397112	-0.0240629	0.657287	0.243542	0.00658964
Hebp1@CCGGTGCTTAGAACCTGCCA	0.0501477	0.334374	0.101501	0.0593463	-0.0545901	0.594868
Hebp1@GAAACACGGCAAAAGAGACA	-0.136516	0.325057	0.186874	0.108259	-0.865196	9.09731e-07
Hebp1@GTGGGTGGCACCAATGACAA	0.3052	0.000242012	0.0248497	0.711098	0.117638	0.23377
Hebp1@TGATGAGAGTGTGAAGATCG	-0.162327	0.0137259	-0.0607951	0.484882	0.715935	2.88994e-11
Hebp1@TTCACAGGCTCTTTCCTCAT	0.123231	0.058015	-0.00270995	0.9621	-0.125832	0.162547
Impa1@AAGAGTGACTTGGTAATGTC	-0.0781335	0.185581	0.0985779	0.128337	0.107563	0.260414
Impa1@AATGGGGTCAATGACCCACG	-0.509944	3.88599e-12	0.199847	0.0286548	-0.0381455	0.827725
Impa1@ACTATGCAGTAATCCTCGCG	0.00550234	0.891194	-0.146243	0.0444503	0.0565009	0.42923
Impa1@AGAACGATCCGTAAAGTCTC	0.0883515	0.273929	0.379254	1.31719e-07	0.238391	0.0134948
Impa1@AGTTAGTCGTTCCATCAATG	-0.135131	0.047181	0.158832	0.0767239	0.181566	0.0506047
Impa1@CAGAAGAGGTACCTGTGACA	-0.113302	0.00605628	-0.214486	0.000110753	-0.149256	0.102405
Impa1@GAACGACTAACTTCGTGCAT	0.166028	0.00054676	-0.0886341	0.155345	0.0796306	0.315389
Impa1@GACATACCTCTTTATTCACA	-0.0897113	0.249748	0.198603	0.016248	-0.421572	0.000541302
Impa1@GTCAGTAACTGTTACCAAGT	-0.233958	0.00255871	0.209383	0.030705	0.0105731	0.926317
Impa1@GTGGAAGATAAGATGTACAC	-0.210075	0.0006231	0.00945515	0.88296	0.0398407	0.704792
Ino80d@AACACCAGCCTACCAATGCA	0.0447652	0.350351	0.0358418	0.490875	0.283027	0.00198035
Ino80d@AGACCCCTTTGCTTTCAACG	0.225796	2.90853e-05	0.157178	0.0155799	0.250801	0.00329996
Ino80d@AGCATGTAGTGGAACAGTGA	-0.249125	0.00986114	-0.133181	0.154313	-0.390687	0.0181441
Ino80d@AGTGCAAAGTTGGGTCACCC	0.0702505	0.170546	0.156121	0.010074	0.0735988	0.41794
Ino80d@CGGCTTATACAAGACAAGTG	0.371426	0.000284987	-0.122702	0.144399	0.242063	0.0828646
Ino80d@CTTCGCCATATCAAGTCGCA	0.06526	0.380976	-0.150987	0.0852568	-0.223183	0.0650217
Ino80d@GAGAGAAGTTACAGCTTGCA	-0.193803	0.0149025	0.0314388	0.733685	-0.143645	0.113582
Ino80d@GCTTTATCCCGAAAAAAGAG	-0.904888	0.0108318	-0.316616	0.326029	-0.704281	0.126563
Ino80d@GGCATGCTGAGGTTCCCTTG	-0.0481458	0.298458	-0.168671	0.00399193	0.148568	0.0842405
Ino80d@TTTGGCATGTTCTTCACACA	0.260623	3.76748e-07	-0.0882402	0.139519	0.186559	0.0949979
Itgb5@ATCGCACTGGATGGAAAACT	0.12951	0.118766	-0.205879	0.014931	-0.166221	0.158634
Itgb5@CACTTACCCAATACACGGAT	-0.353531	0.00218716	-0.361807	4.79602e-05	-0.228025	0.136729
Itgb5@CAGAGTCGACAGCTTCAACG	-0.0175239	0.733838	-0.0323116	0.755598	-0.193554	0.0337619
Itgb5@CGCATCAAACCCCCCCTCGG	-0.122434	0.0980771	-0.185149	0.111863	-1.46723	1.68109e-10
Itgb5@CTACAGGGTAGTCCTCCACC	-0.146925	0.0162245	-0.151802	0.0980607	-0.358184	0.000178209
Itgb5@GAACCACTATATGCTCTACA	-0.147811	0.216625	-0.144459	0.398102	-0.354322	0.0612995
Itgb5@GCATATCTTACCCTGGTCAG	0.0812585	0.204481	0.0596339	0.718498	-0.717769	3.83153e-10
Itgb5@GGGAATGGAACATACACCTG	0.265302	0.0194772	-0.200555	0.111875	0.22337	0.242952
Itgb5@TGATCCACCCAAAATGTGCC	0.0183849	0.780634	-0.0144008	0.867249	-0.357193	0.000376894
Itgb5@TGCTGAGAGGTAGGTTCCGG	0.0230821	0.68712	-0.127399	0.150835	-0.176608	0.165406
Krt16@AATCCCACAGACTCCCCCAG	0.0186181	0.694968	-0.155143	0.0128173	-0.0722244	0.654983
Krt16@AGATCCGGGACTGGTACCAG	-0.114436	0.31152	-0.252495	0.00634812	-0.580076	8.37069e-06
Krt16@AGTGAACTGTGCATTCTCCT	0.0499257	0.434972	0.108418	0.10845	-0.101513	0.295039
Krt16@CAGCCAGGATGGAGGACATG	-0.120055	0.0799858	-0.105993	0.173189	0.164874	0.0686241
Krt16@CTTGAGGGGTCAGACTGGTG	0.0827763	0.0807957	0.0742445	0.18817	0.246796	0.00752281
Krt16@GAACTGTGCATTCTCCTGGG	0.0978197	0.197876	0.056785	0.345944	0.0594824	0.563936
Krt16@GGACTTGGTAGTGGATTTGG	0.117189	0.0984321	0.0605669	0.548599	-0.094277	0.403017
Krt16@GGAGGCCTGGTTCCTGAGAA	-0.156905	0.113139	0.0381799	0.620104	0.0752287	0.655769
Krt16@TGTCCAGGTAGGTGGCCAGG	-0.0294563	0.781077	0.529582	2.14277e-07	0.492404	0.000846998
Krt16@TTCTTGCGGCAGTCCGTGGA	0.119708	0.0300861	0.0774449	0.196152	0.224557	0.0116585
Lmo7@AAGATGATATGTCCTACCGA	-0.0745128	0.229826	-0.206974	0.00275707	-0.257276	0.0188638
Lmo7@ACAAACACGAGGATAACAGG	0.0702382	0.281617	0.205036	0.0155203	0.33757	0.000323844
Lmo7@AGACTTACTTGACGGTGACT	0.105637	0.0302747	0.0629586	0.440208	0.358188	0.000432643
Lmo7@CAAAATTATATCTCGTTCCA	-0.0222117	0.693013	0.0315929	0.612376	-0.689425	7.97328e-12
Lmo7@CCAGGCTTGAAACTGATGGG	-0.00382002	0.952071	-0.0326638	0.606515	-0.388396	0.0106605
Lmo7@GAGAGAAGCTGAAATCCGAG	-0.153601	0.0884169	-0.204648	0.0159639	-0.171746	0.128164
Lmo7@GGTCATAGCCACAGAAGATG	0.0258311	0.687637	-0.0396281	0.557644	-0.146526	0.130637
Lmo7@GTAGAACCTCGAGATTCCCT	0.117611	0.0323875	-0.0112276	0.860144	0.114486	0.302607
Lmo7@TGAAGGATGATCTGTATGTG	0.0206596	0.701863	-0.0161321	0.761181	0.214626	0.0337848
Lmo7@TTCGTAGCATCAGTCGAACA	-0.0366611	0.62218	0.0914699	0.300434	0.505106	1.43589e-07
Mkrn3@AAGGCTTGCATTGTCAATCT	-0.000232683	0.997368	0.0435385	0.469262	-0.0944465	0.317368
Mkrn3@ACCCGATGCCTGCTGCAGAG	0.0126701	0.729767	-0.0135065	0.818568	-0.0133803	0.838411
Mkrn3@ACTCTCACGACCTTTCTGGG	0.110583	0.00607579	-0.155784	0.00290314	-0.0779457	0.299204
Mkrn3@CGCAGCATGGACAAAGTGTG	0.166863	0.00456998	0.121435	0.0584202	0.426238	3.82908e-06
Mkrn3@CGGCAAAGCGGCAGCGGCAT	-0.283764	5.42661e-06	0.0602544	0.422533	0.0285441	0.766972
Mkrn3@GAGCCTCGGGACCATGCGGG	-0.0239627	0.772132	0.0395775	0.647994	-0.00348976	0.979519
Mkrn3@GCGGGGGGACCATGCGACCT	-0.00961857	0.891951	-0.164452	0.0393125	-0.522713	2.34594e-07
Mkrn3@GGAGAAATATGCGACATGTG	0.2243	0.000245676	-0.094225	0.283943	-0.32906	0.00436603
Mkrn3@TCAGCAGCCGAGCCAATCAG	-0.0115	0.836561	0.0470121	0.412331	0.148789	0.050017
Mkrn3@TCTGGTCCGGAGCGCAACAG	0.176595	0.000476848	0.143578	0.00785726	0.0562569	0.542973
Mllt3@AACTTTCAATAACCCCACGG	-0.365393	7.26258e-06	-0.143091	0.0581664	-0.780521	1.61988e-07
Mllt3@AAGGAAAAAGAGTAGCTCGG	-0.429974	0.000304027	0.00897006	0.915306	-0.25427	0.085661
Mllt3@ACTTACTCACCGTCACCAGT	-0.134819	0.0211887	-0.166326	0.0195827	0.395441	0.00042683
Mllt3@CTTTAGAAGAAAGTTGCTGA	0.316537	2.08616e-07	0.452582	3.40254e-06	0.81624	1.54738e-14
Mllt3@GCACGAACACCATCCAGTCG	0.11077	0.010804	-0.112784	0.0880694	-0.0159864	0.838313
Mllt3@GGAAGATTTGTTGTGATCCC	-0.0405653	0.413274	0.123242	0.0463498	0.00779711	0.927276
Mllt3@GTAGAAGAGTCCGGGTACGC	-0.00240507	0.965434	0.184883	0.00147899	0.142103	0.219067
Mllt3@TCCACGATGTCATCAAACGG	0.0252598	0.61623	0.0737314	0.189146	0.310524	0.000179585
Mllt3@TTCTTCTAAAGTCCTCCGTG	0.180162	0.000108246	-0.0485901	0.420748	0.184015	0.0373049
Mllt3@TTTGTGAGGCTTTGAAAAAC	0.155149	0.0402841	-0.0807805	0.360387	0.142282	0.202203
Mrps16@AAAACTAGTTGCCCTCAACC	-0.937762	0.000461514	-0.752568	0.00157369	-1.11372	0.000461553
Mrps16@AATGCGGTAAAAAGGCCGGT	-0.713938	0.0676406	-0.605132	0.0505024	-0.837147	0.0305614
Mrps16@CCACAAATCGGCCATCCCTG	-0.346629	8.1172e-05	-0.320551	1.36384e-05	-0.115381	0.374011
Mrps16@CCGGCATTGGATTGGCTGTG	-0.0466772	0.751742	-0.16963	0.476847	0.624309	0.0079613
Mrps16@GATCCACTACCCAACAGTCA	-0.440904	1.86243e-05	-0.32569	0.0168912	0.0701862	0.662314
Mrps16@GCCACCCAAAGCAAGGCGTA	0.302502	0.156347	0.391715	0.024672	0.474021	0.0320339
Mrps16@GGCCGATTTGTGGAGCAGTT	0.0263453	0.86035	-0.485507	0.00225281	-0.407198	0.166848
Mrps16@GGCTCACCTCTCTAAGCCTA	-0.456817	0.000293935	0.0125366	0.951458	0.372842	0.184707
Mrps16@GGTTAGGTGGCCTCCGTGGT	-0.195778	0.0383148	-0.164232	0.0763738	0.105913	0.408922
Mrps16@TGCTCACAACAAGTGCCCCA	-0.68983	3.8339e-05	-0.62187	0.00801024	-0.968237	0.00323699
Nlrp4e@AAGGATCCTTGAAAAGAGCA	-0.216536	0.0554843	0.12866	0.213692	0.157965	0.254448
Nlrp4e@AGACCTCCTGGATAGATGGG	-0.153315	0.384667	-0.541891	0.00990356	-0.760036	0.00212451
Nlrp4e@CACCAAACTGAAAATTTCCT	0.117915	0.0734351	0.144789	0.0848394	0.151373	0.102938
Nlrp4e@CAGGATATTCTGGGTTGACA	0.281686	0.00127076	0.381817	2.40833e-05	0.252938	0.0701208
Nlrp4e@CCTCCACCCATCTATCCAGG	-0.121109	0.14871	-0.0936998	0.270763	-0.0691914	0.54718
Nlrp4e@CTTGGATATTGGGCACTGTG	-0.141509	0.00925219	0.0432557	0.415469	0.320299	0.000357677
Nlrp4e@GAGCTTCAAGAACAGATAGA	0.039731	0.756054	-0.434177	0.000709146	-0.227135	0.28576
Nlrp4e@TAAAGAAAGTCAAAATACAG	-0.0419478	0.68781	-0.65907	9.81844e-08	-0.631265	0.00316443
Nlrp4e@TGACACATTTGTGTTTGCTG	-0.138502	0.00324936	0.0173067	0.805037	0.339804	0.00019314
Nlrp4e@TGATATGTCTGAATGGGAGT	0.138657	0.0308863	-0.0913195	0.272635	0.104387	0.282347
Nol3@AAGAGCGTCAGAGCAAGAGG	0.220608	0.0850177	-0.529836	0.00271741	0.362809	0.095989
Nol3@CAGAGACCATTGACCGGGAA	0.083444	0.267875	-0.180528	0.0190782	-0.187285	0.0946509
Nol3@CCCATCAGAGACCATTGACC	-0.0867134	0.0551722	0.137896	0.00985552	-0.0304726	0.686273
Nol3@CCTGGGATTGGCAGCACGTG	0.0788681	0.257008	0.000387898	0.994533	0.117391	0.217107
Nol3@CTTCGTACTCGGGCCCAGTG	-0.0216444	0.699509	-0.0237739	0.668758	-0.349493	0.000107095
Nol3@GAGACATTGCAGGCTGACTC	-0.162287	0.0191436	-0.106198	0.143319	-0.0466308	0.637789
Nol3@GGCATGAAGGGTCATAGCTG	-0.0182928	0.772703	-0.26935	3.79086e-05	-0.716464	3.1444e-14
Nol3@GGTGCGCCGCCTACTGCTGT	0.166623	0.00127589	0.2809	3.42951e-05	0.387528	6.7714e-07
Nol3@TGGCATGCGCACTGTTTGCT	-0.200268	4.03043e-07	-0.208603	0.000137187	-0.192329	0.122845
Nol3@TGGGTGCTTCTGGCGTCCAG	-0.166703	0.00651667	0.219236	0.00251426	-0.27944	0.00276989
NonTargetingControlGuideForMouse_0002@GCTTTCACGGAGGTTCGACG	0.00533866	0.933266	-0.189024	0.00133248	-0.436214	2.22285e-06
NonTargetingControlGuideForMouse_0003@ATGTTGCAGTTCGGCTCGAT	-0.0291122	0.574584	-0.0170676	0.803318	-0.128701	0.200935
NonTargetingControlGuideForMouse_0004@ACGTGTAAGGCGAACGCCTT	0.0211836	0.747516	0.0584702	0.466901	0.0129391	0.934107
NonTargetingControlGuideForMouse_0005@GACTCCGGGTACTAAATGTC	0.0546037	0.389502	-0.315944	7.71993e-06	-0.385494	0.00166446
NonTargetingControlGuideForMouse_0006@CCGCGCCGTTAGGGAACGAG	-0.168779	0.0576008	0.00079075	0.991613	0.250815	0.0172453
NonTargetingControlGuideForMouse_0007@ATTGTTCGACCGTCTACGGG	0.0545727	0.306525	0.155248	0.0758792	0.198375	0.0412299
NonTargetingControlGuideForMouse_0008@ACCCATCGGGTGCGATATGG	0.348596	2.47183e-06	0.100109	0.124076	0.585637	3.64027e-10
NonTargetingControlGuideForMouse_0009@CGGGCGTCACCTGCTAGTAA	0.0383404	0.414216	0.109155	0.0965887	-0.0821845	0.41328
NonTargetingControlGuideForMouse_0010@GCTTCTACTCGCAACGTATT	-0.0764923	0.207155	0.0922679	0.177623	0.0368491	0.724333
NonTargetingControlGuideForMouse_0011@TACAGTTATACGTCGCGGTG	0.117038	0.0186079	0.112828	0.03251	0.325409	4.5988e-05
NonTargetingControlGuideForMouse_0012@AAGCACAAGAACGGTCCGCC	-0.0581024	0.22045	0.241614	1.08873e-05	0.177014	0.0428213
NonTargetingControlGuideForMouse_0013@CAGCCACCGCACCGGCGTAA	0.0913958	0.0687011	0.134818	0.0114108	-0.0669304	0.366627
NonTargetingControlGuideForMouse_0014@GTCAAGCCGAACGCTGCCGG	0.109309	0.185609	0.293019	0.000284632	0.914118	2.15601e-24
NonTargetingControlGuideForMouse_0015@CCTTAGACCGGGTGTACCTC	0.0598739	0.209315	-0.0630772	0.369695	-0.0287842	0.710033
NonTargetingControlGuideForMouse_0016@AAGTCTATGCGGGGCTCGTA	-0.214883	0.00748125	-0.145413	0.0476083	-0.672838	3.94708e-08
Npat@AAACTTTCACCAATCCCAGG	0.355504	0.0138685	0.278157	0.116839	-0.161591	0.448524
Npat@ACATTAGACTGACTGACAGT	0.0843975	0.305269	0.114207	0.192062	0.445333	0.000506159
Npat@ACCACACACTCTCTCAGATC	-0.166516	0.570222	-0.771294	0.00200219	-2.03277	1.00318e-07
Npat@ACGTCAATTGATGAACTGCT	-0.0966761	0.226398	-0.291429	0.00330903	-0.238784	0.0232161
Npat@AGTACTTTGGGACAAAAGCT	-0.136644	0.22048	-0.198314	0.262361	-0.656929	0.00018364
Npat@ATTCAGCAGAGCTTCCTCTT	-0.192358	0.00146293	-0.0695038	0.234812	-0.0440133	0.588703
Npat@CTGTTGTATCTGTTGAAGTA	-0.0506316	0.578895	-0.33104	0.00176682	-0.00331442	0.977755
Npat@GCCCAATTTCAACTCCAGTG	-0.158484	0.0478491	0.396059	1.1324e-06	-0.0186157	0.891197
Npat@TAAAACTAGCAACTCAACAG	0.14975	0.0745269	0.384274	3.36083e-05	0.817713	1.41507e-15
Npat@TGATAGGATGTACAAAATGG	-0.100436	0.440494	0.284334	0.00159224	0.273963	0.0209611
Ntmt1@ACTGTGGCGCTGGTATTGGA	0.105796	0.237392	0.0301193	0.598715	0.0592603	0.510534
Ntmt1@AGGAAGGCCCAAACAAGACA	-0.0855472	0.293452	-0.254405	0.0347698	0.0946854	0.520268
Ntmt1@ATGTCGACCACCCTGAAGAG	-0.103994	0.0465236	-0.221452	0.00270243	-0.20487	0.0177023
Ntmt1@CCAAAGCCAAGACCTACCTG	-0.172238	1.68716e-05	-0.221395	0.000105388	0.028156	0.713794
Ntmt1@CCAGGTGCTGATCCGTCAGG	-0.0236799	0.659532	0.0835964	0.198752	-0.258014	0.00833292
Ntmt1@CTGGATCCAGATCACGTCAT	0.119162	0.00356036	0.0163157	0.793257	0.244953	0.00278171
Ntmt1@GAAGCAGATCCCACCCACGG	0.0762827	0.0938292	0.463971	6.20394e-11	0.307117	0.0245871
Ntmt1@GGAGCTGTTGAGGTCGATGT	-0.0770305	0.28667	0.027365	0.726907	-0.199932	0.047824
Ntmt1@TGAGGAACTACTTCTGCTGT	0.0827617	0.105137	0.131812	0.0203014	-0.0760644	0.337328
Ntmt1@TTGGACTGTGGCGCTGGTAT	-0.0419071	0.374776	0.00592815	0.911839	-0.0268313	0.728782
Osgep@ACATTGAGCAGATGGCAAAG	0.257397	0.503908	-0.384241	0.171867	1.32259	2.89369e-05
Osgep@ACGATCCAGGCAGTTTCCCA	-0.65571	0.0458187	-0.631958	0.0542942	-0.639382	0.0553213
Osgep@ACTGCAGGAGGCGCTAACAG	-0.627294	0.00269051	-0.707168	0.00540576	-1.8503	4.57796e-06
Osgep@AGAAACTATTGATATCGCCG	-0.809239	0.00269571	-0.594335	0.00772894	-0.302544	0.251666
Osgep@AGCTGTTGTTGCCCGTACAG	0.0674588	0.657335	0.379761	0.095851	1.65058	6.09137e-16
Osgep@AGGGATTCTGTCTTTCATTG	0.318498	0.0621796	0.516527	0.00905086	0.743713	0.000861318
Osgep@GAAACTATTGATATCGCCGT	-0.807269	0.0038381	-0.438637	0.116006	-1.79451	0.000162591
Osgep@GCCGTGACGTAAGTGCGCCG	-0.373421	0.0201911	0.0895937	0.566971	0.238309	0.266477
Osgep@TGCATAGGCCACATTGAAAT	-0.157092	0.0669784	0.00953754	0.934868	-0.61535	1.63355e-07
Osgep@TGTGAGCGGAGGAAATACCC	-0.158677	0.616703	-0.42686	0.168528	-1.07963	0.0107854
Pabpc1@AAAGTAATGACAGATGAAAG	0.219378	0.192766	0.458392	0.0152122	0.612612	0.00653936
Pabpc1@AGCTACATACAGTGGCTTCG	-0.374461	0.322905	-0.969179	0.0413664	-2.54162	4.94084e-07
Pabpc1@CGTACGCGTAGCCCAAGGAG	-0.524052	0.0246662	-1.00354	0.00050344	-0.810467	0.0581448
Pabpc1@CTTCATGGCAGCTATCCCAC	-0.118662	0.174286	-0.38488	0.000602781	-0.123618	0.346378
Pabpc1@GCAAGCCAGTACGCATCATG	-1.0765	9.65362e-07	-0.667396	0.0105432	-1.70188	3.56099e-10
Pabpc1@GTTCACGTACGCGTAGCCCA	0.373866	0.239343	-0.284641	0.313777	0.444188	0.18517
Pabpc1@TATAGGTAATGATGGAGGGT	0.249862	0.245788	1.30956	2.40117e-05	-0.538338	0.10677
Pabpc1@TGGACGAGCTCAGAAAAAAG	0.565871	0.198877	0.534009	0.152607	0.0537325	0.892163
Pabpc1@TGGACGATTTAAATCTCGGA	-0.325055	0.0663759	0.0819724	0.612082	-0.697513	0.00425987
Pabpc1@TGTGATGAAAATGGCTCCAA	-0.0949209	0.288464	0.120326	0.375342	0.070485	0.555483
Pnpla8@AAGGCTTGTACGCCTTCAGT	0.164142	0.145366	-0.6736	8.83801e-05	-0.465957	0.0661246
Pnpla8@ACTCTCTGTGCACATTGACA	0.0240686	0.593332	0.0360711	0.526284	-0.0300879	0.767188
Pnpla8@AGTAATACAGAGCTTTGGGT	-0.257926	0.00788367	-0.136993	0.143583	-0.013792	0.896172
Pnpla8@CATGCCGCTGGATGAATGTG	-0.101178	0.22075	0.0412861	0.516836	0.112472	0.339808
Pnpla8@CGAATCCTCACCATTGATGG	-0.186155	0.00658627	0.119887	0.047871	-0.0825517	0.35614
Pnpla8@CTTAGCACTTCTGCTCCCAA	0.0596666	0.502385	-0.197348	0.000923534	0.0544249	0.576539
Pnpla8@GAAGGCGTACAAGCCTTAGT	-0.107617	0.214464	0.147623	0.140195	-0.416391	0.000264661
Pnpla8@GAATGACTCTCCAAATCTGG	0.311136	4.26847e-05	0.0261661	0.72058	0.111313	0.426987
Pnpla8@TTCTCCAGGCCCTGACACCG	0.148837	0.0199637	0.057816	0.295371	-0.125364	0.082403
Pnpla8@TTTCTTAATATTCGAGAACT	-0.076446	0.358783	-0.342502	9.73491e-05	-0.376092	0.0574259
Rabl6@AGACACCTAGAGACAGCTGA	0.236339	0.000110555	0.0900496	0.209934	0.805784	3.48413e-19
Rabl6@AGAGATGATACTGCGACGCT	0.262144	1.32513e-06	0.454503	4.44752e-13	0.609467	6.45253e-11
Rabl6@ATCAGTGCAGCAGGAAACCG	-0.0499174	0.409427	0.166883	0.0558954	0.204182	0.0197743
Rabl6@CAGCACACACACCGGCACAT	0.162206	0.000171281	0.095786	0.0807587	0.0739527	0.372543
Rabl6@CCAGTGAAGATTGTGATCCG	-0.0423384	0.320805	-0.0942124	0.102675	-0.0701985	0.403465
Rabl6@CTTCCAGGAAGCTTCGGTCA	0.0566679	0.190176	0.102818	0.0510001	-0.101977	0.2212
Rabl6@GACATAGAAGACCAGACACA	0.0888263	0.321532	-0.137769	0.0620405	-0.147278	0.148516
Rabl6@TAAGGAAAGTGTAAAAAACG	0.0922391	0.111732	0.395883	8.97237e-09	0.660337	2.69743e-12
Rabl6@TCATTCTACCAGACGATGTG	-0.116065	0.132392	-0.197311	0.00382185	-0.108946	0.278837
Rabl6@TGTTTGACATCACTAAGCAG	0.154974	0.00712639	-0.0233076	0.7376	0.0153125	0.866938
Recql@AAGTGCTGAAGACTTTACTG	-0.095224	0.265614	-0.0293963	0.682852	-0.304103	0.00535893
Recql@AGAAAGCCTATGAAGCCGGG	-0.343091	4.04728e-05	0.0501378	0.565959	-0.281671	0.0761924
Recql@AGAATTACTATCAAGAGAGC	-0.290218	0.0064684	0.29548	0.00562166	-0.38698	0.0118016
Recql@AGACCAAGGTTCATACACAG	-0.0673409	0.346722	0.0433092	0.593875	-0.334188	0.00149159
Recql@AGAGAAAGTCAGTCCTGACA	0.237691	0.000494087	-0.0693733	0.344131	0.178489	0.113841
Recql@ATACCGTCTGAGCACAGCGC	-0.0796561	0.104964	0.130451	0.0274062	0.109385	0.228587
Recql@ATGCTTCCAGCTCTAAGGTA	0.0443568	0.626452	-0.0210658	0.844636	0.51151	9.06539e-08
Recql@TGACCACTGTGTATGAACCT	-0.112344	0.0127408	-0.166767	0.00203429	0.161088	0.0902217
Recql@TGCAGTCAGCCCCATCAGTG	-0.000256708	0.996415	0.163223	0.00272915	-0.0231243	0.74615
Recql@TTGTCAAGCTAATTAATGGA	0.138386	0.079489	0.0647206	0.398631	0.0993732	0.322686
Rere@CAGATGTCTACACTACGCAG	-0.127376	0.022376	0.0667145	0.340483	-0.485213	6.50834e-07
Rere@CAGTCGCAGTGTCAACGATG	0.371001	9.36217e-12	-0.285436	1.26894e-06	-0.187978	0.0473239
Rere@GATAACTTCTTACATCACCG	0.254939	0.000101203	-0.0774065	0.292368	0.0958206	0.289242
Rere@GCCACTGCAGTCCCTCCACA	-0.0936651	0.0166506	0.188325	0.00283048	0.513233	1.00959e-12
Rere@GGACCCCTGTTACAGCACCC	0.0365636	0.440476	0.0438808	0.448654	-0.00564868	0.958618
Rere@GTGTGTATATCGAGAGTCGG	0.117995	0.109462	0.152726	0.0276064	-0.486561	2.21274e-07
Rere@TCGAGAGTTTAAAGCCCGAG	0.18814	0.012977	0.37704	0.000374254	-0.132345	0.305557
Rere@TGAGGCATGAGTTGTAAGGG	-0.065496	0.320379	0.162681	0.0423274	0.581466	5.43533e-10
Rere@TGTGTTCAGTGCATTGAGAG	-0.0451819	0.567913	-0.0157809	0.844487	0.141429	0.193139
Rere@TTACAGAATTCACTGGAAGG	0.0012365	0.989517	-0.204547	0.0245825	-0.581396	0.000169842
Sass6@AATGCTACAAAAGGAGCGAA	0.288894	0.0813573	-0.13271	0.342753	0.76517	0.000147353
Sass6@AGGATGTTTGAAATGTAGCA	0.269219	0.00339789	0.0130845	0.881457	0.354736	0.0152497
Sass6@CAACCAGCTACAAACAAAAG	0.434484	0.00811489	-0.178663	0.23595	-0.326093	0.0772453
Sass6@CCTGTGTACTGGATTCGAAA	0.0859048	0.47222	0.314843	0.0280135	-0.169876	0.311462
Sass6@CGGTGAGTTCTCCAAAAGAG	-0.194111	0.164051	-0.100143	0.371094	-0.619181	0.00135249
Sass6@CTAATAAAGAGCTCACCGAG	0.128889	0.230043	0.0946317	0.342782	0.166117	0.234073
Sass6@GAGAAAAATCAGATACAACT	-0.16096	0.176993	-0.41672	0.000449419	-1.54887	1.14387e-12
Sass6@TCTGTTGCTCGTGCTGCTGT	0.283063	3.42229e-09	0.218529	0.000144291	0.721898	6.31768e-08
Sass6@TGCAAGAATTAGATAAGCTG	-0.0225416	0.755198	0.218178	0.00221345	0.445105	1.94492e-07
Sass6@TGTAGTTTAAAATTGCAGCA	-0.0388261	0.624891	-0.0541167	0.580652	0.228271	0.200045
Setx@AAAGGCTTGCTACTGTCATG	0.148496	0.0211997	-0.143408	0.0140081	0.0987763	0.209998
Setx@ATAGTCCAATTACGTGACCA	0.127079	0.00805513	-0.109237	0.107613	0.161107	0.0707666
Setx@CAAGTTATACCTGTCACCCA	-0.22018	0.000374793	-0.213761	0.00124122	-0.46048	4.92012e-08
Setx@CTGCACCGAATGCAACGCCA	0.116902	0.0292557	0.0704431	0.243881	0.216663	0.0428532
Setx@GCAATCAATTCTTCACACCA	-0.131888	0.0936331	-0.143253	0.106387	-0.247131	0.0521961
Setx@GTGCTTGAAGCAGAAAAGTG	-0.236773	0.00373028	-0.248081	0.00188092	-0.454095	0.000484872
Setx@GTGTCAAAGATAGACTGCGA	0.205757	0.00393434	-0.065301	0.507182	0.216358	0.0441094
Setx@TCAGCAGAAACACTACTATG	-0.0536207	0.255595	0.120865	0.0298736	0.116366	0.151554
Setx@TCTGTATCACTACTAGACGC	-0.238985	0.00123192	-0.151784	0.0435393	-0.213534	0.044994
Setx@TGTGGAAGCGCTTTGCCGAA	0.0142629	0.829383	-0.197761	0.0113585	-0.341455	0.000307224
Sfxn3@ACGAATCGACCGACTAGCGG	0.0279138	0.555851	0.0455583	0.490542	0.0418773	0.619156
Sfxn3@AGCATTCCATCCGGACACGG	-0.138183	0.0053777	0.000596921	0.991911	-0.0723581	0.400799
Sfxn3@CCAGTAATGGTCATGTTCAT	0.0413336	0.331908	-0.163176	0.0101563	0.016916	0.874149
Sfxn3@CCGGACAGCAGCAGATTTCG	0.0977059	0.029729	0.00447604	0.937001	-0.149439	0.154406
Sfxn3@CCTCAGGAAGACTCCGACTG	-0.0639266	0.103984	0.00753498	0.89404	-0.416733	4.54425e-08
Sfxn3@CTATGTGAGTGCCACCACTG	-0.1445	0.00384885	0.0739478	0.232564	0.067848	0.419723
Sfxn3@CTCTGCCTAGAAATGTGCTT	-0.262944	2.63176e-05	-0.00502937	0.948077	-0.14022	0.120609
Sfxn3@CTGGTCCTCAGTGAGACCCG	0.0870287	0.127678	0.151449	0.0177591	0.263363	0.00147371
Sfxn3@GCATCAACATCCCCCTGATG	0.0947168	0.0961786	0.174393	0.00157602	-0.112479	0.192252
Sfxn3@GTGAATTACTCTAATCGCAG	-0.294491	0.00165975	-0.429033	9.97128e-07	-0.233217	0.19454
Simc1@AGAGGTATGATTAAGTCACC	-0.249829	0.000314977	-0.317013	0.000201876	-0.041832	0.709834
Simc1@AGTCACCTAGCGGTACATTG	-0.282977	2.27146e-06	-0.294205	3.11194e-05	-0.580867	5.39675e-08
Simc1@AGTGTGACGCAGTCACCAGG	0.0666566	0.456302	-0.0270746	0.765177	0.398443	0.00957956
Simc1@CTATCTGTGATAGTGAGCCA	-0.202211	0.00102404	-0.297914	4.26955e-06	-0.277512	0.0174725
Simc1@GAAGATTCGATACAGTTACC	-0.12524	0.0687085	-0.241613	7.79672e-05	0.126197	0.190704
Simc1@GATTCGATACAGTTACCAGG	0.0027102	0.969867	0.276009	0.000697455	-0.37122	0.000693636
Simc1@GATTGATCTAACAAGAAATG	-0.00170857	0.980577	-0.0347104	0.679075	-0.285313	0.00706719
Simc1@GGCATGACAAAGCTTGAGGT	0.121844	0.135165	0.291533	0.000505188	-0.544274	2.36837e-05
Simc1@GGCATGTCATGTAGTGACCA	0.10457	0.146813	-0.138516	0.0344523	-0.202366	0.0458543
Simc1@TCCTGGCTGATAGATGTAGG	-0.10746	0.12327	-0.122836	0.105981	-0.0260826	0.826096
Stoml2@AACAGGATCACGGTGTTTCG	1.06131	0.0010057	-0.28937	0.421425	-2.05499	0.0324199
Stoml2@ACGACTATGAGATCAGAGCT	-0.54029	4.38073e-05	-0.139436	0.33808	-0.589301	0.000101172
Stoml2@ATGCCTGCGATACGAGATCA	-0.39291	0.00101298	-0.541753	4.01617e-08	-0.533304	0.00047346
Stoml2@CCACAGTTCTAGAGTCCGAA	-0.415511	0.00105532	-0.875867	4.84052e-13	-0.737048	4.59812e-06
Stoml2@CTTTCAGGCAAGTTACGGTG	-0.563407	1.21223e-05	-0.940236	1.09816e-18	-0.811823	6.23771e-06
Stoml2@GAGCAGTCAGCCGTAACTCT	-0.41824	2.21591e-07	-0.280383	0.00025987	-0.297021	0.0115765
Stoml2@GCCACAGTTCTAGAGTCCGA	-0.499707	2.60276e-06	-0.280675	0.00656378	-0.402461	0.00116816
Stoml2@GTTGATGGCATCCACAATGT	-0.445117	1.69502e-06	-0.603796	1.06579e-07	-0.853352	8.93563e-08
Stoml2@TACCGGATTCGGTCTAACAC	-0.372331	7.17331e-05	-0.674918	1.74852e-12	-0.625928	5.15154e-06
Stoml2@TGCTTCGGAGGCCAGAATCT	-0.772012	3.98126e-16	-0.324028	0.00088662	-0.986232	7.4355e-11
Stx11@ACTGCAAGATCCGCATCCAG	0.0506202	0.35864	-0.0808734	0.149125	-0.0407918	0.575789
Stx11@AGCCATGTACGAGTACAACC	0.019508	0.892412	-0.0421637	0.669089	0.243869	0.0957625
Stx11@CATGTCGGGCGAGCAGATTG	0.0528667	0.296507	0.0385382	0.515171	0.277493	0.000630179
Stx11@CCGGCACGGCGCGCACTCGG	-0.00109719	0.988407	0.0114902	0.87578	0.0851963	0.386804
Stx11@GCCATCAAGACCCGAGGCGA	0.0258751	0.638306	0.043036	0.520018	0.0473332	0.590245
Stx11@GGCCTGGTTGTACTCGTACA	0.0300779	0.581128	-0.170717	0.00467469	-0.192979	0.0410562
Stx11@TCACGTCTATCAGAAGCAGC	-0.10058	0.113959	-0.195577	0.0295735	-0.177318	0.117534
Stx11@TCCGCTTCCTCACGTCCATG	-0.0934304	0.037524	0.183947	0.00291402	0.277555	0.00513814
Stx11@TCGAACACTATGTCCTCCCG	0.143137	0.000795842	-0.0336133	0.538726	0.208135	0.00634217
Stx11@TGACTTTGACGCTCCTCGGG	0.0357906	0.580627	0.134584	0.0380297	0.311116	0.000186146
Taf9@AATTGTTGTCACATATCGGA	-0.234975	0.559367	-0.289343	0.559084	-0.385875	0.379231
Taf9@AGACCAAGTACTCCCACCCT	0.0287265	0.549796	-0.211522	0.000270897	-0.406843	9.46275e-07
Taf9@AGACTTAAGCCTATAGTTTG	0.0998117	0.371613	0.304122	0.0133555	-0.105635	0.553848
Taf9@ATCTAATAAGAAATCTCTCG	-1.86932	0.000122296	-0.985022	0.00451185	-2.57742	8.06796e-08
Taf9@GGAGTCGGTGTACCTAGGGT	0.0992889	0.348844	0.0122287	0.922682	-0.0805743	0.659241
Taf9@GTCCTAGATTGCCACCTGAT	0.17804	0.0400047	0.497454	1.19249e-08	0.220831	0.0531149
Taf9@GTTAAGCAATACCTATCAGG	0.686405	0.076238	-0.457642	0.165844	0.186215	0.646373
Taf9@TCTAATAAGAAATCTCTCGG	-0.167666	0.504124	0.236546	0.425301	0.642732	0.0480662
Taf9@TGGAGTCGGTGTACCTAGGG	-0.112738	0.161262	-0.193895	0.0489661	0.176619	0.0768242
Taf9@TGGCTTGATCAGTGGCAAAG	-0.586099	0.0162884	-0.152497	0.569822	-0.0675002	0.80138
Ubxn6@AACCAGCGTCACATACCCTG	-0.17927	0.000262608	0.202418	0.000669221	0.0211829	0.816922
Ubxn6@ACATACATTCAATAGAGACC	-0.127932	0.0850289	0.291056	6.76398e-05	-0.0723515	0.460183
Ubxn6@AGAAGCTTACGGATTCCGCA	0.0072322	0.908896	-0.0549407	0.34072	0.0689522	0.433378
Ubxn6@AGGAGCTCCTGGGACCAACT	0.216507	0.00013066	0.268017	7.68e-05	-0.0646692	0.618894
Ubxn6@CACAGGTGTCACCCTGAGGA	-0.00375557	0.955772	-0.0856676	0.248326	-0.396334	0.000209799
Ubxn6@GAAAATCAAACTGCAGAACA	0.067239	0.574293	-0.0960579	0.364855	-0.325592	0.07528
Ubxn6@GAGCGCATCAACTGTCTCGA	-0.0853304	0.131075	0.0648263	0.376555	0.158387	0.0491401
Ubxn6@GGAGTTCTACGTTCTGGGTG	-0.13014	0.0667166	-0.054377	0.424689	-0.351382	0.000163568
Ubxn6@GGATGGAGTCCTGAGATGTA	0.236412	0.00324378	0.285462	0.00100936	0.617013	2.51419e-07
Ubxn6@TCGGAGCTGCCGATCCAGAG	0.308781	4.35191e-07	-0.168632	0.0187791	-0.212514	0.0220064
Zfat@AAAGGCTTCAAAAAGACCCC	-0.0104706	0.915539	0.00561729	0.945166	-0.142259	0.282157
Zfat@AGAAATTGATGTACGCAAGG	-0.402504	2.46765e-06	-0.18165	0.0332801	-0.530602	9.36398e-05
Zfat@CACTCCAAGAGAGTTGAGGT	-0.0203129	0.84779	-0.407635	1.63939e-06	-0.609339	4.62772e-05
Zfat@GATGGAAGAATAGTGACACT	-0.309998	6.11508e-05	-0.130217	0.0599921	-0.0310906	0.806082
Zfat@GCTCCGCCTCATGACAAGGG	-0.196809	0.120309	-0.584411	2.56438e-05	-1.01905	0.000471174
Zfat@GCTGCGCTCCCATATCCGAG	-0.112563	0.204868	-0.11501	0.162838	-0.323867	0.00329748
Zfat@GCTTGCGCAGGTGAACGTTG	-0.409554	4.19455e-06	-0.582961	4.84243e-10	-0.0432012	0.696012
Zfat@GGACGGTCCCCTGGCTACAG	-0.0592062	0.27071	-0.242144	2.36436e-05	-0.335744	0.00121095
Zfat@TATTCTTGGTACCCTCTCCG	-0.193046	0.00667088	-0.340996	2.86629e-09	-0.199081	0.0542539
Zfat@TGACTCTAGCACATGTCTCA	-0.212759	0.00171209	-0.0878894	0.122651	-0.305757	0.00104672
Zfhx4@ACAACAGTAGGGACCAAAGT	-0.327018	2.51546e-05	-0.0780934	0.343775	-0.044733	0.665411
Zfhx4@ACTATGAGACCAACGTGGCG	0.178569	0.00139876	-0.00948344	0.875623	0.576607	1.54998e-11
Zfhx4@ATACAGCCAAAGCTCGACCT	0.0176617	0.780688	-0.066654	0.329666	-0.280213	0.00278996
Zfhx4@ATTCAAACACAACATCATGT	0.171183	0.284775	-0.0263272	0.816334	-0.0354426	0.801416
Zfhx4@ATTTGCTCGTCAATACAGGG	-0.0686988	0.570029	0.102912	0.266717	0.479348	0.000714623
Zfhx4@CCAGTATCATGCAATCCGGG	-0.105148	0.0495566	0.0526528	0.595061	-0.163066	0.117681
Zfhx4@GAAAAGCGCTCCATAAACCG	-0.0320637	0.633407	0.356633	5.05232e-06	-0.0315863	0.846942
Zfhx4@GAACCATACAACAATAACCC	-0.356091	0.000772472	0.208364	0.0260108	0.563747	0.00022035
Zfhx4@GCTCCTAGTGAAACGACCCA	0.302029	3.2491e-05	-0.237347	0.00156752	-0.533916	1.10154e-05
Zfhx4@TACTACCAATCACAGGCACG	0.0283413	0.55196	0.088825	0.11379	0.288616	0.00333099
Zfp984@ACTGTACATGGATGTAATGT	-0.189741	0.0118113	-0.151742	0.0648238	-0.00311769	0.974736
Zfp984@ATCCATCTTAGTATCCATCA	-0.0776441	0.38869	0.39247	3.1564e-06	0.0925701	0.523713
Zfp984@ATGGTGAAACGAAACAATAC	-0.225672	0.0355169	-0.210763	0.0331731	-0.607847	1.52446e-05
Zfp984@ATTGCATACATGGAAAGTAT	-0.0660844	0.547629	0.00846398	0.952906	-0.158578	0.257388
Zfp984@CATACATGGAAAGTATGGGA	-0.384467	0.000790597	-0.184045	0.131353	0.126483	0.466071
Zfp984@CATTGCATACATGGAAAGTA	-0.0722884	0.286406	-0.120967	0.184438	-0.145111	0.0964683
Zfp984@CTTGAATATTCACGTGTTCA	-0.0454818	0.497657	0.0893971	0.125731	0.130887	0.130586
Zfp984@GATCCATCTTAGTATCCATC	-0.0540201	0.433116	-0.317561	0.000248221	0.256297	0.0102753
Zfp984@GGAAAGTATGGGAAGGTCTT	-0.196606	0.022379	0.159487	0.0770121	-0.468167	9.84917e-05
Zfp984@TAAATGGGACAAGCTTATCA	0.0371449	0.63814	-0.0741932	0.259879	0.0444142	0.671347
