# Supplementary material for: Tumor evolution selectively inactivates the core microRNA machinery for immune evasion
Source: Nat Commun. 2021 Dec 1;12:7003. doi: 10.1038/s41467-021-27331-3 (PMC8636623; doi:10.1038/s41467-021-27331-3)
Supplement: Supplementary file 4 — Supplementary Dataset 3 [file 41467_2021_27331_MOESM4_ESM.xlsx]

## Sheet: AnKO_IFN vs Nt_IFN_sigUp
GeneSymbol	AnKO1-log2FC	AnKO1-pvalue	AnKO2-log2FC	AnKO2-pvalue
Anxa6	12.0062	1.38717e-191	11.5288	2.3293e-177
Slco3a1	10.7861	8.18915e-115	10.5502	1.44011e-96
Gnai1	10.7795	1.79611e-109	10.122	5.08639e-80
Prrg4	8.58083	4.07534e-122	9.30648	1.83952e-202
Adamts9	8.82948	2.22181e-146	9.21139	7.18691e-199
Zfp820	9.12864	2.57428e-34	8.70402	7.09861e-25
Sp9	7.24812	3.90156e-09	7.79392	7.04628e-14
Sp8	7.57853	6.47448e-12	7.4803	2.8689e-11
Fstl3	7.1742	6.1386e-122	7.07222	2.16344e-105
Alpk1	6.47006	6.08496e-25	7.04965	1.13116e-39
Tnnt2	4.87471	4.52013e-53	6.88145	4.38627e-224
Ampd3	5.37862	7.75532e-87	6.87048	6.48166e-240
Atp13a4	6.83293	3.46229e-94	6.85798	2.27654e-95
Sulf2	7.61615	2.92704e-63	6.76372	1.17718e-29
Olfm1	6.43432	1.03518e-104	6.63524	2.1969e-127
Cryab	5.42493	1.42945e-226	6.61385	0
Tinagl1	5.71001	3.65003e-141	6.61194	8.89494e-233
Tubg2	5.38527	2.18737e-11	6.14932	7.80606e-19
Asxl3	5.12074	8.9757e-73	5.87107	1.13125e-122
Trp53i11	5.52775	2.96062e-125	5.59815	1.20848e-141
Rbp2	6.49514	9.27533e-26	5.55698	3.81395e-12
Pdlim1	4.45157	1.08272e-121	5.05643	3.74132e-195
Ror1	4.98741	7.34566e-59	5.05206	6.40649e-59
Slco4a1	6.41858	2.20089e-88	4.9633	1.407e-25
Spsb4	6.57665	1.16073e-25	4.88663	2.9027e-06
Unc5d	5.56408	2.22782e-119	4.81421	3.96281e-76
Itga7	3.50182	9.07183e-85	4.65375	1.40932e-219
H2-T-ps	3.68362	2.79698e-07	4.58424	2.86011e-14
Sox7	5.30205	5.64728e-17	4.53857	7.1858e-10
Arrb1	5.08118	1.29448e-160	4.48112	2.39693e-85
Eid2	4.47372	2.95303e-46	4.46299	2.29319e-47
Cers1	4.72823	1.63613e-11	4.40546	1.01557e-07
Bmf	3.99519	1.13246e-92	4.33852	1.3944e-119
Cd300lb	4.3092	0	4.29938	0
Eya4	3.56259	5.57533e-150	4.27809	2.05067e-216
Cyb561	4.37887	4.00582e-54	4.14443	2.1268e-46
Maf	4.94106	0	4.10592	3.50147e-202
Aif1l	3.50938	4.19405e-71	4.0695	3.55716e-112
Pbxip1	3.10673	1.04823e-23	3.8345	4.74254e-65
Arhgef3	3.78753	0	3.71642	1.0501e-262
Zfp560	3.71363	5.27632e-15	3.70197	1.31634e-13
Hoxb5	3.11528	3.16746e-06	3.662	2.02442e-10
Ddah1	3.89205	1.16739e-79	3.54121	2.05305e-54
Hoxb6	3.20111	3.8812e-14	3.53737	2.24154e-15
Siglecg	0.785993	9.69496e-05	3.50048	1.48616e-186
Psrc1	2.97809	1.97491e-12	3.49907	6.6999e-17
Hand2	3.39689	3.55033e-41	3.36849	3.36999e-37
Cd38	3.6705	1.42169e-14	3.34121	2.1944e-10
Kif21b	4.01608	2.86554e-32	3.29397	9.42201e-13
Rab15	3.0093	1.72991e-12	3.28552	1.33234e-15
Mef2c	3.26586	0	3.25865	0
Gm8113	4.39658	1.8282e-30	3.24784	2.1267e-09
Gsap	3.627	8.63043e-49	3.24718	3.15292e-31
Bcl3	3.33576	9.64297e-43	3.20051	3.63395e-37
Itga2	4.31743	6.22564e-43	3.18652	9.76104e-12
Ctsh	1.32439	0.000141369	3.1203	4.03045e-41
Msln	2.38711	9.85673e-89	3.10044	1.46621e-173
Reep1	3.29318	5.77606e-17	3.08807	2.40509e-12
Trpv2	3.35799	1.48014e-08	3.07578	1.78347e-05
Pxdc1	2.89463	2.22333e-70	3.03027	7.86188e-70
Plxdc1	2.59607	2.80761e-36	3.02622	1.67087e-58
Cacna2d3	3.23013	5.80217e-09	3.0089	8.42148e-07
Serpinb9b	1.20219	1.39831e-16	2.96525	1.83693e-171
Krt8	1.68015	0.00149901	2.95374	3.13883e-12
Col7a1	2.3235	0	2.94629	0
Sim2	3.18709	4.05936e-58	2.93291	8.57228e-37
Tmem71	2.13547	4.7848e-10	2.92717	2.96014e-25
Havcr2	3.2003	1.24673e-103	2.92031	7.12664e-71
Dach1	5.73007	2.36724e-87	2.91866	1.40756e-05
Gm37170	2.7377	9.84537e-06	2.90477	7.11202e-06
Gm15473	1.88596	5.64841e-19	2.87116	9.65839e-52
Fam129a	2.87469	4.07981e-13	2.8503	1.5121e-12
Ccdc80	2.57327	4.44899e-06	2.78966	1.09014e-05
Cpeb2	2.05521	6.82712e-124	2.78885	3.22625e-233
Slco1a5	2.76906	2.46532e-09	2.77572	8.0135e-08
Acsbg1	3.11485	1.38235e-11	2.74301	1.10703e-07
Epha8	3.81008	1.53852e-15	2.72332	1.34232e-05
Tshz2	2.46543	0.000354885	2.68032	9.00964e-05
Fam180a	2.08674	3.30394e-15	2.6596	3.44044e-25
Abca9	2.85345	1.81035e-32	2.65758	6.11074e-26
Tenm3	0.803852	1.26035e-10	2.65664	6.75699e-152
Mfsd6	1.64071	0.000346961	2.63929	7.72068e-12
Blnk	2.3365	5.95401e-09	2.60954	1.16118e-09
Cdc42ep3	2.1859	4.65983e-11	2.60616	1.5447e-17
Dram1	1.60541	0.00165869	2.59876	1.55191e-08
Pou6f1	3.14672	1.06724e-09	2.57778	4.49289e-05
Casp1	0.73759	6.32528e-07	2.52629	5.03643e-129
Cnp	2.70263	3.63016e-30	2.49861	1.02342e-20
Tnfrsf9	3.91594	1.80178e-65	2.47622	3.19558e-13
Tcaf1	1.35455	3.1909e-37	2.47511	2.09965e-155
Pxylp1	2.70128	1.03915e-49	2.47448	1.04576e-37
Dffb	2.55814	0	2.47383	0
Kalrn	4.35228	4.23306e-167	2.4413	7.20801e-27
Herc3	1.34371	6.57087e-45	2.43565	2.8027e-248
Ank1	3.35984	8.25178e-33	2.41016	4.08113e-09
Ptprj	2.9358	2.48732e-126	2.40959	1.57252e-70
Cp	2.76554	1.28371e-13	2.40313	1.97647e-08
Ikzf2	2.18929	5.95327e-17	2.38176	3.28919e-20
Nos2	2.05709	6.77417e-20	2.38095	1.6142e-27
Tmem229b	1.72382	9.55383e-29	2.37087	9.01055e-63
Cd9	1.84295	0	2.36631	0
Nppb	2.27963	2.76142e-06	2.35569	1.06008e-06
Prickle1	3.33638	9.82311e-63	2.35307	5.73007e-21
G730013B05Rik	2.47499	1.07503e-57	2.33321	4.87851e-47
Tmem86a	2.69456	6.75703e-11	2.32091	3.29359e-06
Gprin1	2.94231	2.83547e-97	2.29625	4.0373e-39
Tgfb3	1.95699	3.13363e-285	2.27994	0
Cd1d1	2.18854	8.41014e-12	2.27816	2.79581e-10
Adgra1	1.62704	6.36109e-18	2.27013	1.33133e-40
Fam159b	2.37312	0	2.26802	0
Gm16201	2.19733	6.03724e-08	2.26799	1.48495e-07
Prdm11	1.05015	3.00683e-33	2.26188	3.57277257631144e-316
Mpped2	2.41832	6.97694e-30	2.26022	6.43487e-24
Prex1	2.74635	7.61416e-10	2.25849	2.95291e-05
Vwa1	2.26932	5.18634e-12	2.25419	9.95876e-11
Edil3	3.07869	0	2.23841	9.32839e-129
Pde2a	3.52127	1.61296e-18	2.22478	8.45414e-05
Lamc2	2.12053	2.56697e-201	2.218	1.47369e-215
Dclk1	2.95418	0	2.21198	3.05924e-191
Adgrl3	3.21158	6.3985e-16	2.20344	0.000235731
Sash1	2.39704	3.58467e-23	2.1858	3.83629e-14
Ang	1.59389	0.000129833	2.17366	1.2894e-08
Ucn2	1.45199	1.72445e-06	2.16548	2.16853e-18
Olfr288	2.4952	8.9014e-05	2.14491	0.00527791
Ndrg4	1.56557	2.0436e-42	2.13416	2.26449e-86
Rorb	1.22968	3.20607e-46	2.11137	1.24461e-234
E2f2	1.73235	7.24792e-138	2.08192	7.37347e-215
4930523C07Rik	1.8656	1.97909e-31	2.07826	3.07358e-42
Grk5	1.35169	2.21549e-10	2.06695	1.92524e-25
Als2cr12	2.35713	5.0008e-06	2.06114	0.000317676
BC022960	3.23102	7.35095e-16	2.05963	0.000194531
Rsad2	0.826093	4.40579e-40	2.05722	0
Eomes	3.12804	5.09018e-17	2.05181	4.15283e-05
Itga1	1.12641	2.18757e-12	2.04992	1.58845e-43
Dmrt2	1.66871	2.73328e-12	2.01432	4.07257e-18
Thbs2	1.78326	0	2.01289	0
Col4a2	1.57008	0	2.01004	0
Mfsd9	1.34005	2.99237e-05	2.00477	1.58186e-12
Pcyt1b	1.62624	0.000326421	2.00314	1.52043e-06
Maml3	2.56399	1.04155e-57	1.99342	5.22159e-28
Zfhx4	1.93847	5.52462e-44	1.99045	4.64842e-52
Fam160a1	0.588789	0.000477468	1.98757	3.31991e-48
Gfra2	0.920136	3.85815e-34	1.98005	3.19148e-218
Col16a1	1.57851	0	1.97446	0
Tmem200b	2.17893	1.72341e-68	1.96796	4.33483e-54
Cdkn1a	1.89624	5.33686e-138	1.96724	1.93275e-140
Vdr	1.81698	5.69621e-36	1.96709	1.16439e-43
Dixdc1	1.31605	3.03642e-44	1.9666	1.82768e-106
Sod3	2.04994	0.000394151	1.95618	0.00107395
Tmem44	1.66945	2.64292e-05	1.94159	1.05312e-07
Scrn1	1.28192	4.07579e-99	1.93679	0
Hipk2	1.87626	3.63078e-158	1.93526	1.86938e-276
Tspan9	1.68795	6.28458309734665e-316	1.93224	0
Grik5	1.02759	0.00838964	1.92589	1.7672e-07
Fam63a	0.651399	1.34162e-25	1.92447	7.47152e-288
Apobec1	1.3936	4.56766e-28	1.91158	2.43324e-52
Hspa2	1.44823	1.96354e-08	1.90845	1.51573e-15
Pde5a	1.36655	3.80441e-18	1.90762	6.61849e-38
Bambi	3.0206	6.14972e-100	1.90264	1.76545e-27
Gch1	2.3683	2.84525e-08	1.88621	0.000158612
Mid2	3.59457	0	1.88383	3.35722e-56
Sh3bp2	1.02202	6.49223e-11	1.88079	3.50496e-43
Naip1	1.00085	0.0153461	1.87844	5.55819e-07
Rbp1	1.82299	7.26132e-37	1.87117	5.0264e-41
Klf5	2.1861	1.94728e-38	1.86548	1.9049e-24
Arhgef10l	2.68896	2.29344e-136	1.85449	1.45949e-43
Klf12	0.922925	0.00392962	1.8418	1.75281e-12
Trp53inp2	1.3722	9.68283e-59	1.84039	5.35166e-100
Tmem88	0.873765	0.000210443	1.8319	1.67438e-19
Manba	1.55752	2.30372e-67	1.8187	4.31879e-80
Casz1	2.0058	8.99001e-08	1.81571	1.71621e-06
Mitf	1.8311	2.86343e-18	1.80997	1.49256e-18
Adamts4	1.11383	8.80268e-10	1.80367	6.85513e-28
Nr4a3	1.7651	6.89437e-19	1.80224	1.11088e-18
Gpr157	3.02115	1.52337e-34	1.79733	2.24236e-06
Hes1	1.2287	6.10997e-16	1.79039	2.75508e-35
2019-03-03	1.71663	0.00069818	1.78983	0.00286056
Egln3	1.43626	1.48629e-30	1.7848	1.20309e-55
Foxo1	1.91728	1.59534e-259	1.77929	1.32763e-230
Map3k8	1.62828	2.06896e-13	1.77532	1.46222e-12
Lrfn3	1.26097	6.16744e-98	1.77455	1.53639e-196
Neurl1b	1.62762	7.64249e-123	1.77396	9.44224e-169
Tmem176a	2.36326	1.32695e-301	1.77194	1.87625e-115
Sertad4	0.863433	7.76646e-87	1.77194	0
Plxnb1	2.5616	2.60584e-36	1.77142	1.85248e-13
Slc35g1	1.95946	1.03301e-84	1.76489	7.19736e-56
Map3k15	3.39359	5.23598e-34	1.74307	7.46475e-05
Col4a1	1.13316	7.74273e-166	1.74268	0
Nos1	3.60546	2.96819e-41	1.73882	0.000131531
Nrp2	1.48955	1.17176e-305	1.73498	0
Slc22a23	1.69546	6.2156e-21	1.73315	2.59644e-21
Msx3	2.16746	5.50621e-10	1.72725	1.81501e-05
Pex11g	1.40896	0.0022406	1.716	0.000106984
Hdac5	1.22837	1.98385e-159	1.71508	0
Olfml2b	2.59913	4.73278e-37	1.71368	2.19207e-16
Mreg	2.55646	4.68714e-27	1.70811	1.05955e-09
Sgk3	1.99982	9.95143e-64	1.70561	3.22642e-37
Clec1b	1.47727	3.49158e-06	1.70491	5.23162e-09
Cspg4	1.6355	0	1.69594	0
Gab3	1.86503	0.000302177	1.69252	0.0012233
Cmklr1	1.98639	8.58622e-05	1.67726	0.00235622
Spata13	3.14827	3.70366e-27	1.65725	4.54699e-05
Galnt18	0.708657	9.30996e-36	1.65328	2.77592e-246
Adamtsl4	1.39633	5.80919e-53	1.64895	1.72468e-62
Plekho1	1.48202	3.88343e-79	1.63871	2.30135e-97
Gbe1	1.50097	1.11767e-130	1.63822	2.70501e-161
Tmem117	2.38823	7.56171e-37	1.6325	3.51553e-15
Tes	0.974526	5.02349e-127	1.62931	0
Dennd2a	2.35164	5.48853e-08	1.62834	0.00152703
Sybu	1.75862	8.82513e-07	1.62613	2.61561e-05
Megf6	3.33008	1.10978e-31	1.62234	0.000957111
Fgd4	1.773	3.72534e-62	1.62	9.03588e-60
Slain1	2.71027	2.96999e-12	1.61832	0.00164668
Tert	2.01319	2.91857e-23	1.61264	3.98994e-13
Htra1	1.33409	3.61141e-220	1.60329	0
Rassf5	1.38452	3.66485e-66	1.60276	1.93714e-69
Ccng2	1.50951	5.90618e-63	1.59824	5.34401e-63
Coro2a	1.95719	2.35529e-70	1.59791	1.95474e-49
Myo10	1.67179	0	1.59592	0
Apol8	1.64321	1.36469e-46	1.59495	1.07024e-35
Gpc1	0.847426	2.92117e-106	1.57672	0
Lrrk2	1.66029	4.21776e-275	1.57365	6.3966e-256
Areg	3.26396	7.65389e-32	1.57049	0.000429494
Rnase4	1.28392	3.76559e-14	1.56956	4.79765e-23
Hoxd10	1.78607	5.63616e-37	1.56382	2.0954e-26
Gm42512	2.0144	6.5202e-12	1.56287	4.09549e-06
Lhfpl2	1.51389	5.69815e-216	1.56253	0
Phldb2	1.61947	4.76349e-61	1.54867	4.00214e-47
Plxna2	1.65592	0	1.54828	0
9330102E08Rik	1.07982	4.35201e-05	1.54483	2.45967e-09
Gadd45b	1.36715	3.89307e-30	1.53334	1.49479e-37
Sox9	1.25411	6.99027e-115	1.53107	9.08718e-187
Cela1	2.75471	5.92089e-12	1.52006	0.0205544
Tmem176b	2.11313	0	1.51898	3.58689e-184
Gjb4	1.5764	0.00586605	1.51427	0.0111322
Dmpk	1.60762	2.56699e-42	1.51315	1.97533e-34
Lyn	0.96065	2.92571e-26	1.51314	1.52748e-64
Apbb2	1.44027	4.63013e-147	1.51169	2.7425e-149
Tmem63a	0.682736	2.13658e-31	1.50472	1.98647e-206
Tspan7	1.71434	1.08993e-45	1.50471	2.26808e-34
Mab21l1	1.95585	8.01738e-106	1.5025	2.5651e-52
Pitx2	0.787618	4.3448e-05	1.49073	1.14718e-17
Arhgap45	1.07874	1.14625e-09	1.48676	6.56341e-19
Gdnf	1.69376	3.74858e-82	1.48365	2.73394e-52
Tubb2a	1.57978	3.22352e-145	1.48342	7.07092e-107
Eva1b	1.05896	1.30578e-72	1.48288	6.6707e-164
Tnxb	1.38282	6.71131e-31	1.48232	2.85375e-32
Wdtc1	2.45116	0	1.47794	1.2315e-116
Macc1	1.58414	0.000646463	1.46586	0.00270537
Hist2h2be	1.67838	7.03539e-60	1.46237	9.96439e-41
Arfgef3	1.74491	1.73215e-55	1.45834	2.23083e-40
Zfp647	1.63722	3.38894e-06	1.45745	0.000300939
Sfmbt1	1.52783	2.2102e-86	1.45741	3.21911e-71
Tns1	1.47633	4.12548e-139	1.45488	9.72414e-129
Erbb3	1.03711	7.24767e-34	1.45338	4.46246e-61
Gdpd5	2.24813	7.11933e-132	1.45192	1.28312e-40
Gm4876	0.905571	0.0255193	1.45104	0.000125342
Lurap1l	1.53995	8.75683e-112	1.45	3.31152e-80
Hist1h1c	1.3391	2.55131e-24	1.44955	2.52414e-26
Mxra8	1.0033	9.27049e-66	1.44704	7.01074e-146
Igfbp4	1.5592	1.05023e-14	1.4462	3.90503e-12
Il17rd	1.80964	3.86178e-23	1.44357	2.22895e-13
Gpc6	1.31547	1.3942e-43	1.43902	2.05732e-46
Flrt3	1.29301	4.49342e-20	1.43601	4.54772e-25
Tpmt	1.75113	1.52714e-18	1.43532	6.99065e-11
Zhx2	1.43606	4.82403e-33	1.43495	4.1226e-33
Slc41a3	0.930239	5.40207e-07	1.43337	5.11154e-16
Hacl1	0.846897	0.000146624	1.43254	3.36838e-11
Lef1	2.87419	2.59234e-18	1.43195	0.00331073
Tmem254b	1.18882	4.27589e-11	1.42995	1.44676e-29
Tmem254a	1.18882	4.28573e-11	1.42995	1.42754e-29
Ramp3	2.4215	2.45399e-38	1.42619	2.36334e-10
Isl2	1.64671	1.51483e-06	1.42485	1.2651e-05
Casc1	1.84955	1.19307e-05	1.42096	0.00206504
Wwtr1	1.24183	1.0521878907971e-317	1.42012	0
Jag1	0.754617	6.58879e-18	1.41438	2.72554e-41
Vcl	1.03434	1.55044e-144	1.41364	0
Camk2b	1.5814	4.94934e-16	1.41184	1.19715e-10
Trim7	1.16716	2.45423e-13	1.40873	3.12646e-19
Ptger4	1.04227	0.00295004	1.40617	2.88378e-05
Pon3	0.723053	4.11727e-10	1.40488	1.56139e-37
Gpr149	0.709055	1.82144e-29	1.39843	2.43156e-163
Slc9a3r1	1.71601	1.00087e-73	1.39608	5.50906e-39
Tnks1bp1	1.41375	8.20148972096469e-322	1.39462	0
Emb	0.929122	1.45142e-33	1.391	1.78499e-80
Mob3b	1.47356	2.96315e-49	1.38935	3.55289e-38
Ldlrap1	1.24937	9.58075e-39	1.38082	3.37183e-53
Gale	0.921144	6.83502e-37	1.37979	8.78483e-82
Zbtb42	1.48392	3.26074e-19	1.37824	2.90368e-15
Atp8a1	1.38379	1.17547e-31	1.37505	2.64798e-30
Nuak2	1.86004	3.50388e-22	1.3725	1.17744e-10
Zcchc3	0.792394	6.55686e-11	1.37142	1.85902e-22
Erc2	1.87858	3.46629e-49	1.37134	1.70794e-22
Rb1	1.6059	4.20321e-41	1.36658	1.06498e-34
Tjp2	1.96416	2.63034e-127	1.36602	1.71847e-44
Aplp1	1.37236	2.25498e-28	1.36569	3.38511e-27
Schip1	1.28843	2.26252e-43	1.36082	7.11785e-42
Rnf128	2.49483	3.77135e-74	1.36051	9.75071e-18
Inhba	1.74394	4.06676e-226	1.35786	3.72845e-112
Chd7	2.27176	9.57881e-122	1.35506	1.14319e-30
Dpf1	0.980746	9.91782e-43	1.35312	8.99684e-73
Spsb2	0.782624	7.78426e-11	1.35291	3.13457e-26
Abtb2	2.24579	3.61157e-54	1.35215	1.51577e-15
Tsc22d2	0.943537	3.62869e-108	1.35006	2.83517e-294
Fbxo44	1.32139	2.95093e-08	1.3448	4.50614e-08
Rapgef3	2.16863	3.00674e-16	1.3436	0.000120177
Dbp	0.913529	2.30336e-10	1.34208	1.56373e-22
Dnase1l1	0.90663	1.12143e-14	1.33986	4.3216e-26
Fah	1.24742	1.09247e-12	1.33696	4.22876e-14
1810011O10Rik	3.09678	1.66768e-38	1.33281	0.000575328
Afap1l2	1.11405	1.47251e-66	1.33065	4.40031e-104
Trim44	1.5641	2.27365e-209	1.3283	1.79831e-134
Ankrd44	1.88292	1.26826e-98	1.32732	1.43081e-35
Cyp2u1	1.10726	7.83366e-07	1.32654	2.41936e-09
Fam43a	1.56043	2.06776e-66	1.32615	1.45191e-35
Arl4c	0.966613	1.09965e-101	1.32466	2.96117e-229
Gdpd1	2.18304	1.90637e-59	1.32299	2.15512e-18
Rnf13	1.14087	3.05048e-179	1.31789	0
AI429214	0.875846	0.0328537	1.31569	0.0010762
Dmrta1	1.40994	3.20589e-10	1.31128	1.00497e-08
Pcdh7	2.62673	3.8769e-90	1.31095	1.14747e-14
B4galt7	0.952712	1.51505e-37	1.3101	4.68219e-59
Kirrel3	1.25327	1.14639e-05	1.30712	3.98465e-06
Slc22a4	1.36359	1.87022e-18	1.30437	4.25679e-16
Gm20634	1.06021	0.00810711	1.30136	0.00244213
Pi4k2b	1.05948	3.21713e-88	1.29863	5.32845e-119
Rasa1	1.28971	3.42463e-179	1.29852	1.29486e-226
Wnt7b	0.910587	4.54752e-78	1.29476	1.22032e-181
5730508B09Rik	1.55191	1.0308e-09	1.29423	9.89898e-06
Slc9a1	1.61468	1.09388e-265	1.29383	2.05483e-176
Fam49a	1.3807	9.00481e-30	1.2914	3.17792e-20
Mylip	1.46442	5.62587e-66	1.28951	8.71623e-51
Ston2	1.00469	2.76013e-19	1.28627	6.05577e-27
Pcdh17	3.03088	9.43363e-110	1.2821	3.57757e-11
Gca	1.59773	1.63782e-15	1.27916	5.17627e-09
Aox1	1.85356	1.10245e-05	1.27915	0.00731915
Nudt18	1.3057	2.05724e-23	1.27862	2.00903e-20
Rell1	1.44156	8.6267e-133	1.27703	1.32448e-84
Zfpm1	1.49778	2.08852e-19	1.27689	6.41733e-13
Myo1e	1.53156	1.11702e-168	1.27498	7.44758e-96
Aebp1	1.25537	5.17962e-157	1.27266	1.23912e-186
Nr4a1	0.626494	2.17449e-09	1.26005	8.33703e-24
C130071C03Rik	0.774806	7.06449e-11	1.26003	2.30631e-28
Arid3a	1.1404	6.87286e-51	1.25527	3.52861e-58
Pmvk	1.11237	1.41199e-52	1.25242	7.10526e-106
Col27a1	3.32802	1.01827e-34	1.24885	0.0189267
Mbnl3	0.828063	3.83742e-32	1.24806	5.58123e-72
Tmem170b	1.21732	1.96157e-84	1.24568	1.08485e-99
Gm21989	1.32233	0.00323899	1.24329	0.0229619
Arhgap27	1.38163	5.67626e-10	1.2406	2.02776e-06
Ppm1k	0.890656	3.39292e-14	1.2401	3.21906e-27
Cst6	1.26135	3.63662e-17	1.23635	8.61393e-17
Zswim6	1.56044	8.69236e-48	1.23463	1.2093e-26
Lancl3	1.59214	3.08372e-95	1.23233	3.24051e-41
Il1rap	0.684777	4.30924e-49	1.23051	9.32542e-181
H1f0	1.3394	1.04003e-279	1.22882	0
Wdr1	0.796098	7.0438e-86	1.22628	1.31981e-270
Ropn1l	0.74367	0.000143999	1.22598	2.40992e-11
Atxn1	1.45236	1.52088e-112	1.22484	5.83464e-86
Stom	1.16486	5.85354e-61	1.22465	1.18179e-60
Cdc42ep1	1.16356	1.25102e-43	1.22437	1.02863e-42
Ddit4	0.621129	3.49981e-28	1.22304	1.27872e-97
Nfkbie	1.14915	2.05588e-33	1.22141	1.59389e-32
Rasa3	1.18838	7.25e-38	1.21939	4.31577e-35
Jund	0.860734	1.14126e-52	1.21751	4.87697e-105
Tmem88b	1.32453	0.0122074	1.21698	0.0222934
Fam189a1	1.7611	2.02864e-06	1.21698	0.00620069
Magi1	0.694747	1.20949e-13	1.21434	4.71329e-41
Gm18609	1.29968	0.00019902	1.21427	0.00188439
Plcb4	1.7995	3.94762e-31	1.21244	1.27378e-11
Pkig	1.19589	6.6122e-39	1.21101	6.97591e-36
Cyp4v3	0.709846	6.32466e-05	1.20793	5.13587e-13
Slc6a6	0.630927	2.81856e-59	1.2015	7.86976e-303
Cd82	1.06743	5.29123e-80	1.19925	4.39296e-86
Wipi1	0.722106	5.16764e-11	1.1941	3.50955e-30
Cav2	0.734177	3.28716e-67	1.19274	1.76309e-283
Khdrbs3	1.77105	5.36937e-31	1.18923	3.01567e-12
Zbtb20	1.44233	2.37047e-92	1.18873	1.44489e-202
Itgb5	1.04973	2.93029e-103	1.18855	2.7616e-148
Bpgm	1.24978	7.60809e-68	1.1884	9.4053e-45
Zfp551	1.39267	6.35068e-12	1.18676	3.12196e-07
Cep104	1.13417	5.26215e-101	1.17988	1.65276e-134
Krt80	1.91025	1.65929e-10	1.1775	0.000427639
Ppp1r12b	1.33846	3.8967e-234	1.1768	5.01334e-296
Emc9	1.54169	0.000440916	1.17619	0.0157575
Dusp9	1.20663	1.91358e-204	1.17587	1.46215e-257
Hlx	1.09073	1.0618e-14	1.17587	6.74032e-18
Pnpla6	0.934669	5.1397e-52	1.17143	4.63928e-73
Zbed3	1.03713	1.9174e-84	1.16666	3.85664e-101
Brwd3	1.01162	7.5561e-76	1.16191	2.37988e-122
Pcdh9	0.616509	1.32606e-09	1.1596	1.37461e-39
Anxa11	1.26355	8.94937e-136	1.15837	1.01941e-132
Ncam1	1.41817	6.93512e-222	1.1573	1.69327e-146
Fam171a2	1.49871	4.31408e-39	1.1507	4.06301e-17
Gm45871	1.2448	0.00396263	1.14996	0.00872281
Phlda3	0.819196	3.87744e-55	1.1499	3.40168e-97
Alms1-ps2	1.23752	0.00285188	1.14985	0.011326
Scrn2	1.48638	5.92264e-10	1.1485	6.61646e-06
Fam63b	0.637456	4.11351e-36	1.14781	1.49243e-126
Plxnd1	0.604979	6.43046e-24	1.14738	2.72054e-91
Rps6ka5	0.924682	3.06393e-06	1.14617	2.80122e-09
Rhou	1.03776	9.28082e-58	1.14568	2.35606e-73
Cdk18	2.1756	2.72991e-32	1.14152	8.79233e-07
Ankrd9	0.96609	3.55252e-21	1.13707	9.92919e-27
Tspan17	0.914995	5.42375e-16	1.13541	1.17105e-23
Map2k6	1.57401	2.52618e-49	1.13219	1.01544e-22
Abhd6	1.24139	2.78237e-26	1.13148	8.44549e-19
Nbeal2	1.21662	2.37709e-23	1.12985	7.86507e-19
Itga3	1.65115	3.89112e-23	1.12642	9.53643e-10
Tbc1d8	1.62442	4.36721e-24	1.12027	6.26693e-10
Kcnn4	0.862762	1.56973e-123	1.11419	8.27013e-274
Ftl1-ps1	0.632927	3.904e-10	1.11399	3.79078e-30
Rasa4	1.43086	9.41463e-08	1.11212	0.000216206
Asap2	1.26391	1.51251e-128	1.11062	3.18859e-96
Efnb2	1.17865	9.04811e-111	1.11009	7.93045e-115
Siah2	1.00148	1.43805e-132	1.10563	4.35776e-153
Sema3c	1.15667	9.38512e-60	1.10504	3.96109e-40
Ptgs1	0.784905	2.10456e-05	1.09597	7.10534e-10
Ece1	1.16382	4.49154e-80	1.09591	7.65141e-67
Pfn2	1.38389	1.32977e-202	1.09404	2.83236e-176
Zfp367	0.795836	3.60259e-82	1.09335	9.4585e-193
Map3k6	0.667915	1.54576e-09	1.0926	2.06159e-23
Phactr4	1.10128	4.16782e-145	1.09058	6.77719e-155
Ano8	1.05152	1.10152e-67	1.08971	2.34531e-92
Pvr	1.54322	1.45848e-262	1.08958	7.71814e-150
Gm12992	0.698983	3.25869e-07	1.08866	2.00417e-15
Dyrk3	1.32224	1.17773e-51	1.08839	1.56365e-34
Tcp11l1	0.988134	5.17976e-11	1.08497	1.16401e-12
Gm4735	0.681931	9.66693e-09	1.08452	3.6724e-20
Strip2	1.45259	4.28172e-05	1.08414	0.00832344
Pink1	1.22147	6.9793e-23	1.08405	1.55823e-16
Myo7a	1.31957	1.01611e-21	1.08324	3.26862e-14
Plscr1	0.648293	9.02942e-23	1.08273	3.38881e-63
Akap17b	1.20907	5.43432e-14	1.08237	1.31228e-10
St3gal1	1.66784	6.62276e-110	1.07933	1.88297e-39
RP24-401L24	1.01028	1.70884e-37	1.07655	1.62535e-34
C1qtnf6	0.834172	2.83272e-28	1.0724	1.25915e-42
Cystm1	0.590761	0.00186617	1.06938	1.85506e-09
Rhpn2	1.50128	3.44797e-09	1.06925	0.00111192
Parvb	1.2286	5.25383e-213	1.06777	1.26038e-191
Stxbp6	1.554	5.60417e-13	1.06625	1.40251e-05
Accs	0.671041	2.21148e-06	1.06621	3.37971e-16
Vav3	1.04129	5.41746e-41	1.06605	7.54646e-47
B3galt4	0.725459	0.0212783	1.06595	0.000474084
Dpysl2	0.761869	2.81768e-44	1.06478	3.64646e-88
Abhd2	0.696042	8.83187e-73	1.0625	2.52874e-187
Nupr1	0.673194	1.11599e-17	1.06237	7.9671e-40
Ust	0.981292	2.34829e-42	1.06218	1.76704e-43
Med18	1.01374	2.19545e-15	1.06109	2.80807e-16
Pnpla2	1.01473	1.49978e-57	1.05936	4.61843e-56
2810021J22Rik	1.24955	1.80724e-30	1.05436	1.32602e-20
Optn	0.883461	9.47443e-15	1.05376	2.14816e-20
Nudt7	0.908939	1.01438e-06	1.05331	3.38837e-08
Slc35d2	0.818695	3.59638e-05	1.04995	1.01663e-09
Retsat	0.618015	1.16883e-33	1.04842	1.1271e-108
Kif1b	1.14404	1.978e-213	1.04833	6.53425e-230
A430005L14Rik	1.16661	1.03784e-33	1.04522	1.96768e-23
Luzp1	1.15463	5.0904e-187	1.04408	1.62265e-182
Skida1	1.41377	5.14704e-21	1.04292	2.90682e-09
Mfge8	0.96445	1.01007e-90	1.0425	1.11097e-197
C77080	1.33694	8.75293e-79	1.04007	3.36504e-40
Gsto1	0.948792	6.50322e-130	1.03937	6.36215e-208
Amot	1.76822	0	1.03901	6.78299e-91
Gm13283	1.24273	0.000477699	1.0332	0.00316425
Rad51c	1.16168	4.37728e-32	1.03185	2.65469e-20
Aldh4a1	1.12552	4.31196e-22	1.03127	1.92996e-19
Lipa	0.666163	1.02997e-37	1.03065	3.65251e-111
Kctd15	0.950988	4.3193e-42	1.02818	1.52685e-43
Ttc39a	1.07651	0.000643281	1.02654	0.0121419
Endod1	1.02979	9.28233e-69	1.02565	3.54182e-62
Fat1	0.642743	1.43376e-58	1.02468	4.6827e-153
Prkg2	0.9852	6.80524e-91	1.0186	4.31861e-106
Arhgap31	1.23025	8.27161e-71	1.0173	4.32198e-41
Tmem254c	1.16559	3.80043e-19	1.01627	4.9162e-25
Gm28285	0.586519	0.00881724	1.01559	5.27181e-06
Rreb1	1.15006	2.95635e-111	1.01302	5.91454e-77
Card6	1.34594	1.09243e-39	1.01076	1.88363e-20
Fbxo32	1.28196	5.3148e-10	1.00864	1.10457e-05
Adamts6	1.10027	8.90896e-11	1.00598	3.01025e-09
Tshz1	1.00388	5.53269e-26	1.00545	1.33712e-25
Hist1h2bc	1.31202	3.18562e-25	1.00454	1.15015e-09
Zfp369	1.03091	5.51335e-25	1.00407	1.05806e-25
Gm10093	0.923882	0.00379461	1.0032	0.00236839
Camk2n1	1.53182	6.29981e-19	1.00315	3.48281e-07
Ephb6	1.34693	5.46731e-15	1.00298	6.87558e-08
Smim3	1.06874	9.77343e-31	1.00286	1.19183e-25
Kcnk2	0.777602	7.87654e-15	1.00243	1.15628e-23
Depdc1a	0.87096	8.25793e-54	1.00191	6.38618e-58
Fam126b	1.18575	6.09945e-67	0.999973	6.91041e-57
Sh3tc2	0.755853	1.90465e-07	0.998606	2.23951e-12
Cd81	0.743911	3.16898e-94	0.997408	3.82889e-183
Phlda1	0.813657	2.93021e-30	0.995442	3.29298e-41
Rgs3	1.59281	7.88016e-72	0.993012	2.04085e-16
Txndc16	0.771225	6.44995e-07	0.992225	7.2176e-13
Eogt	0.656848	1.47008e-30	0.990832	1.05344e-80
Akip1	0.880254	9.50698e-31	0.986495	1.30068e-36
Lsm10	0.796212	9.07154e-14	0.986414	5.92517e-31
Irx3	0.851283	0.00377251	0.985136	0.000750399
Ttll1	1.32281	2.15855e-49	0.984934	4.32503e-19
Gramd3	0.832098	2.7979e-30	0.984332	1.41137e-39
B930036N10Rik	0.657566	0.000274335	0.981831	1.05726e-08
Tm4sf1	0.637454	8.14125e-73	0.981504	1.56975e-248
Ttpa	1.4202	8.25098e-05	0.979328	0.0148125
Skil	0.96477	5.81098e-81	0.978421	3.13976e-81
Sh3bgrl2	1.71275	4.18556e-170	0.977784	8.40235e-50
Fuca1	0.731568	1.83901e-23	0.977746	4.5506e-41
Hivep1	1.10389	5.23748e-68	0.977511	4.94983e-48
Arhgef15	0.9274	0.00896126	0.976803	0.00498665
Tmem185b	0.708359	7.01942e-08	0.975985	4.1077e-16
Xk	1.08622	2.11086e-39	0.97388	1.97173e-31
Cltb	0.788123	4.44713e-51	0.971133	3.29975e-82
Pqlc2	0.797242	1.16868e-15	0.970098	1.47065e-22
Ube2e2	0.917487	1.42475e-15	0.96786	7.36903e-21
Aldh5a1	0.86773	1.01215e-09	0.96074	5.44612e-12
Nqo1	1.03366	4.83126e-14	0.958675	6.91713e-12
H6pd	0.764948	6.78224e-36	0.95771	8.24847e-67
Plekhh1	1.15429	6.05956e-31	0.955024	1.01057e-22
Acy1	0.982937	2.13368e-45	0.953618	2.96592e-46
Dennd5b	0.71763	2.93191e-26	0.95085	8.54473e-55
Nradd	0.76487	2.90814e-29	0.949977	1.68924e-49
Fam53b	1.10904	1.14305e-19	0.94732	3.28431e-15
Tgfbr2	0.728134	4.70836e-71	0.945928	3.23731e-173
Cfap43	0.925285	1.67043e-36	0.944417	1.62171e-31
Ttc12	1.21596	1.05371e-16	0.940693	1.82956e-09
Them6	1.01151	4.00663e-58	0.940174	1.10641e-47
Kdm1b	1.12033	1.32052e-123	0.939681	3.8599e-84
Cxx1b	0.775962	8.27697e-08	0.939674	5.67951e-11
Ap5s1	0.778292	9.2887e-09	0.939003	7.31126e-12
Bola1	0.596208	2.16351e-08	0.938866	1.15374e-14
Tbc1d2	1.29535	9.36304e-10	0.938551	5.85161e-05
Efhd2	0.959663	1.45832e-56	0.937934	1.24848e-69
Zfp703	0.761415	2.50927e-20	0.937114	1.75263e-23
Slc12a7	0.851983	1.05144e-91	0.934146	2.19093e-125
Lacc1	0.988456	3.72608e-55	0.932347	1.27913e-39
Acadm	0.9716	4.90715e-86	0.930258	6.34428e-80
Rps6ka1	1.04525	1.07223e-31	0.929838	4.70931e-22
Cfap69	0.794388	4.71407e-05	0.92936	5.4445e-07
Rdm1	0.931321	1.62202e-10	0.927066	7.58795e-10
Rhebl1	1.04888	2.70033e-18	0.92608	1.36371e-13
Map7d1	0.814475	1.20621e-91	0.925638	3.53159e-135
Serp1	1.06019	2.05059e-177	0.925363	3.75177e-189
Xylt1	1.41122	3.50874e-129	0.922985	2.7631e-52
Mad2l2	1.06889	6.56847e-20	0.922792	1.37241e-15
Sirpa	1.07903	2.18031e-31	0.922708	1.64424e-19
Mxi1	0.736528	1.24484e-20	0.920552	2.96264e-28
Smad1	0.967048	5.56319e-73	0.920061	7.55882e-63
Agtrap	0.59388	2.22841e-16	0.920057	1.88624e-51
Map3k1	1.14164	1.09827e-30	0.919965	9.22363e-15
Jmy	0.869305	6.7203e-50	0.919603	9.41649e-57
Trp53	0.758918	3.39414e-59	0.919248	1.96614e-147
Ccdc142	0.758406	0.00574252	0.918784	0.000525846
Trim24	0.883637	9.9578e-81	0.918722	8.0314e-76
Foxn3	1.09386	2.81826e-19	0.918214	8.69196e-14
Ica1	0.710728	2.93248e-10	0.91713	1.23044e-16
Pdlim7	0.870041	4.17816e-75	0.916217	8.8208e-85
Ski	0.909771	2.82651e-110	0.91357	8.0817e-126
Txndc15	0.766489	5.70242e-47	0.913292	1.21705e-62
Cptp	0.700779	1.35071e-16	0.909917	9.2605e-26
Dsel	0.831325	6.16489e-39	0.907821	1.4896e-37
Polk	1.03916	5.77012e-48	0.903752	2.45173e-33
Rcor1	0.821644	2.47095e-107	0.90101	8.42973e-172
Kcnab2	0.695998	5.34901e-66	0.900645	1.03391e-153
Narf	0.607817	6.38431e-23	0.899953	9.45516e-55
Scand1	0.630686	8.58998e-22	0.899385	2.30771e-40
Zfp46	0.904599	4.99995e-27	0.898522	2.32372e-23
Nbea	0.65849	5.91134e-47	0.894957	9.62087e-118
Nck2	0.94597	1.76984e-32	0.893526	9.1026e-23
Gm10297	1.48206	3.69351e-08	0.892765	0.0109246
Zc3h12a	0.732344	1.40686e-08	0.891954	3.32211e-12
Lasp1	0.628811	6.21978e-58	0.890281	6.46936e-151
Ganc	0.871306	6.41055e-16	0.887996	7.18289e-17
Prr7	0.77488	8.78044e-08	0.886193	1.48259e-09
Sik1	1.22013	5.04228e-46	0.885067	2.83884e-21
Lpin1	0.986802	1.29626e-44	0.884957	1.98783e-33
Atpaf1	1.23596	3.0587e-44	0.883667	9.8527e-17
Afmid	0.663955	7.56843e-09	0.882581	4.62276e-15
Ift122	0.603884	1.84046e-07	0.88219	1.05888e-11
Lamc1	1.09957	2.93899e-254	0.879457	2.92874e-187
Rin3	0.703942	1.04126e-24	0.879218	2.07194e-37
Map3k20	0.693955	6.33021e-45	0.879003	1.11367e-84
Trim16	0.59919	2.09573e-11	0.878425	1.85658e-23
Lmln	0.828155	1.06653e-16	0.877317	1.0655e-17
Nudt12	0.816825	4.49107e-05	0.873487	2.46172e-05
Hcn2	0.958503	4.03325e-22	0.873326	2.26847e-16
Klf13	0.864751	6.59235e-53	0.872698	6.89327e-49
Eif2a	0.961553	1.90089e-126	0.871252	5.92792e-141
Zfp991	1.52892	7.52376e-07	0.867339	0.0213941
B3gnt2	0.626471	0.000435972	0.862611	1.07228e-06
Bhlhe41	0.978324	1.54871e-15	0.85888	3.80463e-12
2310022B05Rik	0.719199	1.8036e-66	0.858869	2.79728e-138
Elavl2	1.35217	8.0809e-106	0.85756	3.48944e-31
Coq8a	0.885291	0.0142587	0.856898	0.0239146
Cryz	0.899104	4.15761e-46	0.856339	7.86272e-35
Gins3	0.619509	1.32125e-17	0.854427	2.41723e-25
Galnt7	0.914673	3.26882e-96	0.854149	1.17862e-104
AV356131	1.38998	3.49039e-07	0.853957	0.0102724
Cbx2	1.04924	2.46548e-57	0.849561	8.04855e-30
Tpk1	0.860564	2.81118e-05	0.84919	9.93773e-05
Mier3	0.689645	4.65512e-43	0.848822	5.53629e-73
Tyk2	0.863671	1.82265e-27	0.848643	6.22994e-24
Gm44260	0.683769	0.000103157	0.848222	1.7496e-06
Tob1	0.652266	1.33902e-18	0.845316	1.25786e-32
Tspan14	0.737876	5.5016e-37	0.844651	1.14792e-42
Insr	0.661704	2.04435e-42	0.843431	1.43598e-66
Tsc22d1	0.854542	3.29182e-116	0.842662	1.00708e-147
Fam214a	1.16942	7.82788e-24	0.841779	1.90876e-12
Casp2	0.623847	4.73304e-25	0.839693	6.74838e-39
Bmp1	0.837058	9.2059e-82	0.838693	5.73102e-96
Ube2t	0.91954	2.08476e-29	0.837943	2.75456e-20
Vegfc	2.2232	1.81796e-135	0.835689	4.32037e-13
Thap3	0.726089	1.00926e-11	0.834589	7.46258e-15
Lcorl	0.778871	2.99142e-24	0.834061	2.54984e-26
Map6	0.803817	1.95485e-48	0.833947	1.89127e-50
Ccdc28b	0.816561	8.74478e-05	0.833919	0.000125061
Prpsap1	1.18621	8.78676e-85	0.832916	6.75933e-31
Gpr39	0.977293	1.37393e-05	0.831588	0.000597222
Slc27a1	0.655651	3.95049e-66	0.827984	1.95415e-100
Cep85	0.673081	7.53228e-26	0.827161	1.42693e-44
Auh	0.800541	2.59728e-18	0.822918	6.25683e-14
Tsc22d3	2.57424	0	0.821436	1.83216e-30
Zfp597	0.908234	4.44174e-41	0.820738	3.99022e-25
Card19	1.30728	8.91942e-60	0.818135	1.39506e-17
Phldb3	0.673048	2.79264e-06	0.815443	4.6237e-08
Acp6	0.769934	1.6196e-24	0.81442	2.6512e-19
Slc38a9	0.766216	4.16616e-07	0.813509	1.64104e-08
Sh3pxd2b	0.685301	1.0566e-64	0.811835	3.00004e-120
Aaed1	0.646071	1.20378e-10	0.810399	4.12202e-16
Rere	0.611012	1.60661e-47	0.810113	1.64039e-118
Plekhg5	0.71546	9.0569e-12	0.808968	3.61082e-14
Antxr1	0.78361	3.38667e-55	0.805865	4.90382e-45
Mex3b	2.65937	6.05078e-157	0.800695	1.52616e-08
Col18a1	0.673828	0.00181153	0.798829	0.000301572
Fign	1.05396	6.04541e-13	0.796755	2.50164e-07
Zfp280b	0.91354	1.22959e-40	0.796714	1.05195e-47
Pla2g15	0.791611	1.00028e-31	0.795996	5.5339e-21
Lcor	0.86584	1.2178e-19	0.794751	2.38433e-18
Miga1	1.18865	6.99835e-119	0.793691	7.80554e-32
Wdfy2	0.826934	2.81474e-07	0.792591	1.15766e-07
Fyco1	0.656193	6.96466e-31	0.791258	6.00173e-47
Inppl1	0.713513	1.72589e-77	0.790146	6.63196e-117
Fndc3a	1.03558	3.90559e-130	0.789834	9.92892e-75
Cdyl2	1.18918	1.52235e-09	0.789639	0.000117499
Epha2	0.875839	9.8974e-124	0.789634	1.01446e-123
Proser2	1.2493	9.80533e-25	0.789622	8.90884e-09
Cdc14b	0.7664	2.86563e-50	0.789094	1.57579e-54
Pdgfa	0.796161	8.32706e-36	0.788748	9.30473e-29
Prodh	0.885617	1.91518e-09	0.787873	3.29855e-07
Borcs6	0.591729	6.1549e-07	0.787694	1.95901e-11
Commd2	0.958915	4.57263e-107	0.786491	1.84221e-71
Zfhx2	0.909777	1.20736e-17	0.784188	8.82444e-13
Stn1	1.02989	1.00979e-81	0.783673	7.48759e-47
Nipsnap1	0.690767	3.67138e-10	0.783271	6.59839e-12
Fbxl7	0.731045	0.00252697	0.781486	0.00163476
Antxr2	1.13119	3.90504e-141	0.781202	5.73681e-79
Acvr2b	0.847716	8.0516e-07	0.781105	1.37429e-05
Bcas3	0.720494	4.49784e-06	0.779655	2.20526e-08
Tprgl	0.824873	8.46009e-48	0.779384	3.40547e-35
Hmgn5	0.813742	2.76729e-46	0.775728	4.51398e-35
Bbx	0.794391	9.4219e-77	0.771353	1.92976e-107
Dnmt3a	0.816055	1.12566e-66	0.770068	1.17631e-60
Erbin	0.654725	1.09758e-53	0.767802	5.92693e-92
Papd4	0.779047	3.03379e-64	0.767288	1.89798e-72
Sap30	0.749168	1.94581e-37	0.766733	6.81395e-35
Btg2	1.65608	7.21401e-32	0.766419	5.41245e-06
Etv1	0.678474	3.10205e-21	0.763233	1.23524e-23
Acot7	0.608894	1.27024e-60	0.763147	8.6698e-114
Mlf1	0.847664	2.18472e-08	0.761834	1.13348e-06
Itgav	0.667558	3.97469e-61	0.760967	2.16422e-104
Hoxa13	1.23513	1.68798e-08	0.760903	0.00136316
Creb5	0.631171	2.42584e-08	0.758763	1.16244e-12
Rsc1a1	0.734405	0.000381085	0.758359	1.4262e-07
Rrm2	0.921809	2.23597e-155	0.755058	5.69501e-163
Mtor	0.646124	3.20045e-42	0.753551	4.174e-61
Snx24	0.729747	1.86089e-11	0.752276	1.32736e-10
Cd151	0.617322	2.30894e-48	0.750588	2.78156e-83
Wwox	1.05329	5.56276e-21	0.750204	2.60336e-10
Ero1l	0.694508	6.35028e-84	0.748912	5.35423e-127
Nabp1	0.639787	1.01056e-30	0.748176	2.30334e-42
Ninj1	0.695122	6.79256e-16	0.748128	8.34322e-23
Paqr4	0.587076	1.46372e-11	0.747542	2.2734e-16
Abhd4	0.699105	5.94333e-12	0.744769	3.16205e-16
Oxr1	0.715918	4.87292e-59	0.74393	1.57675e-54
Mcee	0.921188	1.25625e-10	0.742439	7.36844e-07
E130208F15Rik	0.752994	2.11285e-05	0.742366	9.30085e-05
Akr1b8	0.697625	1.21115e-63	0.741064	5.74179e-81
Col12a1	0.62234	0.000322551	0.740138	2.94817e-05
Pecr	0.824417	6.67151e-12	0.739792	5.86021e-09
Chst11	1.08394	1.02459e-43	0.736999	7.6892e-16
Rcc2	0.721853	3.41847e-77	0.736269	1.94199e-114
Etv4	1.14123	5.77042e-60	0.730844	5.81738e-21
Mcur1	0.759571	3.2323e-40	0.729607	7.32625e-27
Egfr	2.96295	1.57751e-269	0.726866	2.00178e-07
Acox3	0.850244	3.17634e-09	0.726683	7.40695e-07
Clcn5	0.930523	4.36134e-82	0.726108	7.819e-45
Zfp69	0.906693	0.000712018	0.72494	0.0190884
Xkr8	0.894625	5.25827e-12	0.723832	4.29288e-07
Jarid2	1.03775	4.77236e-28	0.721962	6.02231e-13
Aurkaip1	0.601476	1.92917e-18	0.721795	2.04511e-28
Selenot	0.724752	2.06142e-95	0.72134	1.50463e-108
Mum1l1	2.04024	0	0.720258	1.7674e-23
Rbl2	0.707124	1.46285e-37	0.719563	1.16633e-38
Pkp3	0.831699	4.12306e-05	0.719494	0.00135996
Plod1	1.02252	2.15447e-97	0.719096	1.82205e-49
Grid1	1.03821	4.59326e-16	0.717146	4.48656e-07
Bicd1	0.610092	7.19476e-16	0.715792	1.96652e-36
Sestd1	0.608605	4.61562e-41	0.714312	6.76765e-65
Pank1	0.890929	1.74632e-21	0.71407	8.55755e-13
Gnb1	0.789621	1.0621e-85	0.713798	3.60495e-87
Phospho1	0.663847	2.49275e-05	0.712744	0.000137188
Ehd4	0.773786	2.57234e-30	0.711963	1.81641e-15
Capzb	0.657198	1.16693e-72	0.711279	8.95978e-107
Iqsec2	2.28269	1.51301e-93	0.710815	1.10906e-06
Traf1	0.921525	6.5863e-100	0.710692	5.35225e-62
Gm45716	1.77421	1.95416e-16	0.708763	0.0143821
Adamts7	0.787234	0.0019096	0.708421	0.00980173
Asap3	0.805774	7.47774e-05	0.707628	0.00119584
Stk17b	0.954879	1.5136e-36	0.705647	1.12925e-15
Pold4	0.632994	4.91593e-06	0.70542	2.70197e-07
Pdik1l	0.751367	1.23964e-23	0.704953	1.11566e-17
Amigo1	1.2447	6.48044e-22	0.704725	1.53492e-08
Smpd1	0.703413	1.24447e-23	0.704688	5.52876e-19
Dnajb4	0.846965	4.79165e-85	0.703493	5.08416e-45
Xlr	0.611615	2.49241e-31	0.701617	1.60358e-37
Kdm1a	0.709747	7.30232e-79	0.701589	7.10931e-95
Gfod1	0.754101	1.19773e-75	0.700715	1.01437e-74
Dna2	0.943918	9.69637e-45	0.700184	4.22305e-21
Dennd1b	0.850232	2.254e-57	0.699979	1.93776e-35
Hdac1	0.647937	2.10502e-55	0.699537	7.51231e-82
Apitd1	0.688138	2.51917e-09	0.695176	1.81436e-09
Suox	0.840004	4.06274e-09	0.69492	4.2501e-06
B4gat1	0.782807	6.30751e-40	0.692014	1.14104e-26
Tmem158	2.3941	3.44081e-123	0.691436	3.92379e-06
D630045J12Rik	0.606934	3.96713e-38	0.691044	4.96966e-49
Ccnd1	0.7004	2.83573e-127	0.685113	1.19252e-165
Chn1	0.925563	1.45798e-05	0.682821	0.00178321
Gm11110	0.921304	0.00174511	0.682414	0.0314953
Ranbp9	0.824812	1.54189e-70	0.681591	5.61741e-56
Scarb2	0.829473	4.89205e-94	0.681571	4.58832e-95
Abca5	1.12306	1.75832e-36	0.681467	3.97127e-11
Wrap73	0.705564	1.25759e-15	0.681302	2.94729e-12
Zbtb8a	0.868285	1.26499e-11	0.681219	5.94845e-07
9130008F23Rik	0.862813	1.45497e-06	0.679602	0.000337212
Nr1d1	0.61162	7.93998e-17	0.677395	1.14147e-16
Clspn	0.696112	2.81314e-80	0.677232	1.39751e-93
Mblac2	0.952791	3.35068e-16	0.676727	5.97207e-08
Erich1	1.37261	1.75109e-17	0.676185	0.000417951
Ppargc1b	0.906574	6.06709e-12	0.674549	2.08615e-06
Samd14	0.604001	8.85016e-25	0.673891	4.36577e-24
Mgat4a	1.1717	4.5538e-78	0.669965	2.46116e-15
Tinf2	0.700747	4.03635e-22	0.669941	1.42184e-18
Usp48	0.651393	1.99214e-39	0.669628	2.1071e-48
Spen	0.917644	4.76334e-82	0.667897	1.49358e-49
Pmepa1	0.886052	4.64924e-37	0.666735	1.27778e-17
Fam134b	0.909879	3.56062e-82	0.665514	1.71359e-52
Lonrf1	0.608748	1.92246e-16	0.665188	1.97122e-16
Pawr	0.620174	9.09782e-23	0.664229	6.87527e-32
Zdhhc18	0.675991	5.24786e-29	0.662852	7.60883e-25
Macf1	0.711966	6.9494e-81	0.661504	1.5716e-117
Slc4a7	0.796244	1.60366e-85	0.66125	2.19143e-59
Mfsd14b	0.621685	3.89857e-47	0.661243	6.35912e-54
Atg101	0.705451	2.93791e-17	0.660077	1.07613e-14
Cd14	0.966766	3.13477e-16	0.659359	9.55946e-08
Zswim4	0.724753	7.51151e-48	0.659208	1.25673e-27
Tnfrsf10b	0.605436	1.27121e-27	0.658841	4.22274e-32
Eno1	0.585706	7.15098e-106	0.657837	2.32865e-196
Clstn1	0.778411	3.90467e-87	0.657194	1.97214e-79
Cpe	0.605056	6.41885e-54	0.656407	9.48468e-84
Tbc1d7	0.60465	1.15634e-10	0.655587	8.06568e-12
Tanc1	0.672678	3.48764e-52	0.652973	5.87455e-40
Pex10	0.928668	2.98858e-13	0.652522	1.35304e-06
Dag1	0.671872	2.68596e-54	0.652453	2.30311e-75
Kdm7a	1.09373	8.20454e-31	0.651942	1.73044e-09
Zfp273	0.894175	1.97364e-05	0.651771	0.00465852
Mast4	0.632093	2.60374e-50	0.650397	5.53753e-73
Rnpep	0.679494	2.95583e-37	0.64948	5.0352e-36
Panx1	1.52563	5.44809e-29	0.649155	1.40942e-05
Mgat5	0.741588	4.70851e-35	0.64914	4.41558e-31
Dennd2c	0.892601	3.89389e-11	0.648801	6.65075e-06
Trnau1ap	0.626624	2.47145e-20	0.647833	2.34429e-18
Cby1	0.810214	9.90088e-16	0.647401	1.57836e-09
Fam171a1	0.900752	2.8295e-52	0.647061	4.45964e-24
Clock	0.683674	4.54484e-62	0.646991	5.28824e-75
Cdkn2d	0.68979	1.05685e-24	0.646063	4.93198e-13
Fmn1	1.63505	5.80426e-61	0.642902	2.51376e-08
App	0.822846	1.8723e-101	0.641809	1.41563e-71
Dok1	0.629764	9.32127e-17	0.641301	4.7649e-15
Rnf122	0.764486	5.22635e-05	0.639504	0.00168197
Calm1	0.933514	8.33503e-200	0.639307	1.48107e-134
Slc41a1	0.685661	1.6221e-53	0.638682	1.57402e-52
Clcn3	0.651584	1.35119e-56	0.638523	9.51713e-62
Depdc1b	0.820443	6.18014e-15	0.637265	2.47912e-11
Pigyl	0.662077	1.54152e-09	0.636764	6.69252e-09
Fars2	0.591603	2.71685e-09	0.636243	8.41306e-10
Taf9	0.58867	0.00200515	0.635605	0.000372692
Gnaz	1.16419	3.54658e-08	0.635317	0.0104495
Tbc1d8b	2.29401	0	0.631451	8.73512e-16
Asf1b	0.662704	9.87298e-35	0.630423	1.35827e-28
Prdm16	0.620983	3.4751e-17	0.629756	3.71846e-14
Kbtbd8	0.846852	1.77958e-16	0.629537	2.40846e-09
Gm28933	0.620318	0.000323312	0.627442	0.000457857
AI987944	0.680041	2.40692e-09	0.627389	1.04423e-07
3110001I22Rik	0.603877	0.00211023	0.62455	0.00248769
Nkiras1	0.876767	3.72023e-09	0.623592	1.15558e-05
Ssx2ip	0.929162	2.85167e-74	0.623457	3.09883e-32
Hmgn3	0.618688	1.05426e-27	0.622749	1.34196e-31
Tmem170	0.638319	4.28968e-08	0.621283	7.4544e-07
Gm38357	0.728164	2.16515e-05	0.619942	0.000394758
Tet3	0.622405	7.56327e-39	0.619805	7.60199e-53
Ammecr1	1.68729	1.66432e-247	0.618997	2.79753e-24
Atp10d	0.642959	0.000929475	0.617073	0.00229566
Fam234b	0.655606	7.20888e-31	0.616322	1.1912e-25
Iffo2	0.585815	6.03069e-42	0.615721	2.13746e-51
Wbp2	0.595644	2.69143e-36	0.615309	3.01667e-53
Park7	0.609664	1.59464e-43	0.615302	5.75101e-53
Ptprm	1.40216	9.75089e-124	0.613421	1.04758e-16
Ssh2	1.30113	1.46579e-127	0.611607	3.32392e-24
Dhdds	0.772131	6.59613e-33	0.611337	3.76807e-16
Nudc	0.61424	2.62598e-63	0.611017	1.64169e-84
Arl15	1.10413	1.99406e-36	0.610631	3.45208e-10
Usp53	0.669042	2.29249e-14	0.61057	7.84022e-11
Lurap1	1.365	3.84859e-20	0.610236	0.000353959
Frmd8	0.744374	1.14341e-60	0.609966	7.75411e-41
Gxylt1	0.819366	1.40544e-73	0.60856	1.55758e-51
Tmem14c	0.658222	3.08426e-50	0.60712	1.92978e-50
Lrrc40	0.636755	4.3634e-40	0.606704	2.17351e-37
Gng5	0.651648	9.80618e-54	0.605927	6.04174e-43
Slc25a33	0.829233	7.81471e-31	0.60576	5.10599e-16
Mki67	0.710854	2.50384e-128	0.603704	7.19736e-134
Pwwp2b	0.898874	2.89639e-15	0.603313	1.46545e-06
Sertad2	0.895653	9.50541e-83	0.603139	4.08978e-31
Akr1b3	0.697085	2.99838e-72	0.600598	2.32824e-62
Stmn1	0.620994	4.83869e-37	0.6003	7.9056e-74
Trpm4	0.847454	3.71257e-08	0.597989	0.000273169
Lgmn	0.904213	1.10401e-32	0.596513	5.57114e-13
Gab2	0.89322	1.75449e-22	0.594877	1.92965e-09
Polr3g	1.05433	5.26286e-52	0.594381	4.78575e-18
Crybg3	0.711164	1.00087e-23	0.594275	1.21262e-12
Nphp4	0.930866	2.63648e-08	0.594165	0.000941754
Rabac1	0.657573	9.75513e-30	0.594031	6.90483e-22
Pramef8	0.665304	2.89005e-19	0.593848	1.64806e-12
Pitpnc1	1.54384	8.99441e-21	0.592076	0.00346751
6430511E19Rik	0.856453	3.13608e-05	0.591732	0.00240124
Gmppa	0.638458	1.7481e-24	0.591613	9.76177e-19
Utp14b	0.613009	2.16177e-26	0.589588	8.47974e-22
Macrod2	0.86621	1.92294e-08	0.588189	0.000352821
Smyd4	0.644195	3.6867e-08	0.587147	9.9267e-08
Psme4	0.60516	1.9382e-52	0.586854	1.04437e-63
Plxna1	0.607313	1.43493e-57	0.58626	1.33529e-58
Ift46	0.615263	1.83889e-15	0.585996	8.15872e-14
Exoc6	0.669322	1.08162e-09	0.585531	9.91211e-08

## Sheet: AnKO_IFN vs Nt_IFN_sigDown
GeneSymbol	AnKO1-log2FC	AnKO1-pvalue	AnKO2-log2FC	AnKO2-pvalue
Grb10	-8.6992	0	-12.628	0
Hsd17b11	-4.76952	7.55522e-163	-11.3939	1.592e-180
Cyba	-11.3609	2.826e-171	-11.2089	1.096e-154
Gm15107	-1.99519	4.22426e-14	-9.80187	4.03836e-61
H19	-6.04177	0	-9.62859	0
Zfp37	-1.59071	3.19968e-13	-9.35469	1.06556e-43
Grem1	-5.13018	0	-9.06529	0
S1pr1	-5.55177	1.37974e-25	-9.05934	8.16773e-28
Lrp2	-8.13138	0	-9.05707	9.76108e-300
Adam19	-1.84774	9.44983e-92	-8.83925	1.91406e-267
Zfp521	-7.72618	3.49455e-174	-8.81924	6.30474e-161
Gabra1	-6.66657	2.91495e-26	-8.80185	2.32424e-25
Phlda2	-3.90715	3.46652e-17	-8.57112	4.6438e-22
Gm8728	-8.52354	1.97602e-21	-8.37192	5.52066e-19
Agtr2	-2.70298	2.66169e-11	-8.34096	1.85041e-19
Gm9801	-8.45682	6.85044e-20	-8.30522	1.10193e-17
Magel2	-8.42832	2.85097e-18	-8.27672	2.9921e-16
Lama4	-5.14272	1.55889e-210	-7.96022	8.02671e-223
Oasl1	-8.09547	7.19783e-17	-7.94399	6.96032e-15
Il18r1	-4.34458	3.73494e-12	-7.85322	5.94809e-14
Nlrp4e	-3.63193	4.80654e-198	-7.83166	1.91771e-256
Gm43949	-7.93513	5.98875e-15	-7.78372	3.20583e-13
Ptn	-5.05311	0	-7.57693	0
Gm20431	-7.51923	7.5463e-10	-7.3681	8.67372e-09
Clec14a	-4.35683	2.24036e-07	-7.33475	9.85749e-09
Sh3rf2	-3.81766	9.7203e-08	-7.32794	5.36004e-10
Trim43b	-1.99111	0.000813926	-7.29119	4.11229e-09
Oas1g	-5.5093	5.89961e-96	-7.2513	1.84195e-94
Gm773	-3.70063	6.19141e-199	-7.23914	1.26968e-248
Igfbp5	-2.72128	1.66555e-29	-7.20855	6.28482e-52
Mansc1	-9.73526	2.92036e-51	-7.16848	1.88853e-44
Asb4	-6.63304	3.46678e-202	-6.72817	3.01497e-178
C530008M17Rik	-6.54738	2.65203e-116	-6.5497	6.63069e-104
Medag	-5.64395	0	-6.5327	0
Gm4541	-6.67948	0.000537633	-6.52886	0.00109734
Sema7a	-2.60145	1.37742e-116	-6.37165	3.57552e-205
Tmem45a	-4.5704	1.03592e-21	-6.35336	4.94039e-24
1700049E17Rik1	-4.54523	4.88635e-21	-6.32948	2.22612e-22
Pde1a	-6.52934	2.68126e-25	-6.24979	2.27375e-22
Nnmt	-3.47608	3.34616e-58	-6.09555	1.32663e-75
Ifi207	-4.66424	3.34523e-120	-6.03849	6.52823e-122
Masp1	-2.45726	1.36746e-10	-6.03665	7.36597e-19
Cd302	-7.10886	1.3206e-143	-6.03367	2.65885e-121
Adad2	-2.76429	4.2337e-10	-5.76882	1.13776e-15
Dmd	-4.5848	5.94521e-27	-5.76206	1.19002e-28
Vldlr	-4.42787	0	-5.7447	0
Ifi44	-3.4599	5.40435e-136	-5.73173	1.90488e-168
Peg3	-2.62381	1.85957e-24	-5.71837	6.13946e-43
Phf11b	-2.59375	2.53559e-09	-5.71298	4.17028e-15
Rtl1	-3.38575	4.58295e-11	-5.63513	7.0274e-14
Lrrtm4	-5.38938	5.50343e-26	-5.62504	2.65386e-24
Pde1c	-5.0468	3.55535e-14	-5.61232	1.36232e-13
Zfp985	-2.84089	3.25244e-43	-5.57757	6.2076e-65
Phactr2	-1.93839	4.62692e-17	-5.49798	1.97025e-37
Dio2	-5.23328	3.62894e-24	-5.46888	2.63755e-22
Cbr1	-5.0515	3.8988e-123	-5.4416	2.96118e-116
Bin2	-3.15965	5.29119e-16	-5.42011	7.13861e-21
Fam69b	-4.48902	2.49477e-45	-5.40605	3.09776e-47
Il1r1	-3.60333	1.98677e-149	-5.39973	6.86247e-177
Ebf1	-2.34043	1.06123e-84	-5.35776	1.25753e-159
Adcy8	-7.44791	1.40369e-151	-5.29797	2.36976e-119
Ptgr1	-2.89983	4.27662e-183	-5.29474	5.69587e-249
Ifi205	-4.71733	1.68846e-121	-5.15643	2.08973e-112
Apol6	-4.5002	0	-5.11516	0
Aim2	-1.64776	2.06795e-09	-5.11195	3.00723e-25
Ccdc148	-5.23013	6.71145e-70	-5.11059	4.97138e-62
Cbln2	-5.84044	4.63206e-68	-5.06977	3.93262e-58
Aqp1	-4.06196	0	-5.05405	0
Fam78b	-3.25478	2.07314e-07	-5.03983	5.84952e-09
Ogn	-3.92545	0	-5.00085	0
Cfh	-3.8288	7.29548e-57	-4.95282	3.39713e-62
Pik3r5	-5.73215	2.64198e-187	-4.94435	2.09618e-153
Plac8	-7.30743	9.1169e-51	-4.9402	1.03252e-39
Vmn1r43	-3.98369	1.91511e-13	-4.90952	6.20104e-14
Sspn	-4.70449	3.24949e-87	-4.8038	1.09235e-79
Afp	-3.2383	4.81064e-34	-4.77596	1.36531e-44
Cxcl9	-3.34822	3.76095e-105	-4.74874	1.3256e-125
Sdc3	-9.07102	4.48363e-33	-4.72335	6.33748e-24
Olfr753-ps1	-3.51091	1.25939e-09	-4.68853	9.33994e-11
Lsp1	-2.41137	8.62243e-08	-4.67179	4.85126e-12
Serpina3f	-3.2343	1.89316e-286	-4.66596	0
Dynap	-2.21959	1.44065e-28	-4.6037	1.00937e-52
Oas1a	-4.52012	6.58351e-304	-4.58647	7.76623e-258
Tmem100	-4.87719	2.00007e-11	-4.58491	4.14275e-10
Gm8486	-4.72819	3.16229e-74	-4.5335	7.20052e-66
Mcf2l	-0.891789	0.000634125	-4.48544	9.61753e-20
Pla2g7	-5.9973	1.49765e-26	-4.47339	2.05692e-21
Dact1	-4.21126	6.00899e-30	-4.47154	2.76397e-29
Mmp3	-2.8927	4.29822e-215	-4.39868	9.03671e-259
Clstn3	-4.83378	1.56654e-258	-4.39579	6.83506e-204
Zmat1	-2.37548	4.63625e-09	-4.39548	1.06312e-13
6030419C18Rik	-1.53144	8.59271e-13	-4.3944	2.36162e-34
Rad54b	-4.83555	5.43526e-63	-4.39378	3.94107e-54
A630001G21Rik	-3.17682	4.20162e-08	-4.3543	3.04563e-09
Pacsin1	-4.06632	1.91148e-09	-4.30263	7.15724e-09
Mrc2	-3.94131	0	-4.28108	0
Cpa6	-3.92912	1.11528e-20	-4.27729	3.15698e-20
Ifi206	-4.86605	2.82153e-18	-4.17818	6.24122e-15
Espnl	-1.21367	3.56958e-08	-4.14259	1.24997e-31
Mpeg1	-3.83959	3.7043e-155	-4.12353	2.15049e-141
Fads3	-1.71438	3.1665e-104	-4.11937	1.2607e-226
Gm17017	-3.84339	3.15786e-06	-4.08029	5.37861e-06
Oas2	-3.69397	5.08516e-208	-4.06208	1.0301e-186
Lum	-2.09673	4.78279e-06	-4.02488	5.70262e-10
Tmem178b	-4.97423	1.22189e-31	-4.0166	1.12513e-26
Efemp1	-2.64222	1.62672e-07	-4.00025	9.01017e-10
Adh7	-3.64316	2.83851e-215	-3.99944	3.42075e-198
Gm16028	-3.78402	3.074e-09	-3.87334	2.3379e-08
Unc93b1	-5.63103	2.77328e-22	-3.85634	6.70782e-15
Cracr2a	-3.20074	4.42102e-10	-3.85458	1.54876e-10
Gm4951	-4.61745	0	-3.85172	0
Ifi204	-3.43723	6.08885e-85	-3.84926	1.62567e-85
Akr1c14	-3.96634	9.02541e-155	-3.84743	1.96033e-144
Gm5970	-4.92877	1.60254e-52	-3.8324	4.92585e-40
Sqrdl	-2.45079	2.90248e-54	-3.76749	4.33193e-77
Neto1	-8.6357	4.64634e-23	-3.73003	7.92523e-14
Plpp3	-3.10155	1.31722e-213	-3.67489	1.90408e-199
Gm28187	-2.60399	1.4403e-12	-3.66186	1.95868e-15
Gm12250	-3.20228	4.39624e-291	-3.66078	4.1045e-306
Tex101	-2.93502	1.68593e-135	-3.63262	5.67208e-146
Gpr153	-3.76466	1.33359e-20	-3.62338	3.81082e-18
Apod	-2.84784	2.94369e-13	-3.61542	2.80799e-15
Cpne8	-1.19151	2.25718e-10	-3.59165	4.21322e-36
Il1rl1	-2.46479	0	-3.59029	0
Phf11d	-2.61785	7.49792e-95	-3.56422	5.08949e-117
Ackr3	-4.41977	1.31607e-40	-3.48858	4.11179e-31
Gm3604	-4.32523	2.88525e-15	-3.46541	1.07217e-11
Limch1	-4.98769	7.74302e-14	-3.46396	6.68971e-10
Gm26448	-2.09614	1.30459e-05	-3.43268	4.03621e-08
C130026I21Rik	-3.80785	1.30393e-104	-3.41679	8.46341e-85
Gm2666	-3.1251	8.57991e-08	-3.37816	1.70618e-07
Nrxn3	-2.30198	6.40896e-08	-3.37498	3.39129e-10
Gm14443	-3.09902	9.26025e-30	-3.33525	3.3298e-28
Zbp1	-3.25988	0	-3.3117	0
Gm11839	-2.46869	7.74771e-17	-3.30205	5.75021e-22
Lncenc1	-4.66282	4.02332e-53	-3.30204	1.26765e-36
Shc2	-0.914219	1.09998e-38	-3.28465	1.45645e-185
Gm43302	-9.5688	3.96211e-25	-3.27541	4.50952e-08
Xntrpc	-3.00554	5.23211e-07	-3.27307	2.48415e-08
Prtg	-2.72835	2.14285e-34	-3.26688	3.33414e-37
Apob	-2.57413	1.70758e-06	-3.23383	4.23885e-07
Grin3b	-3.52244	1.7953e-05	-3.22302	0.000125249
Gm14412	-3.5006	8.64043e-08	-3.19901	1.54117e-06
Ssh3	-2.59578	1.12578e-10	-3.18911	3.18815e-12
Mrc1	-1.52626	1.9276e-05	-3.18772	1.57128e-10
Gm14124	-1.71051	2.29152e-18	-3.16644	7.41426e-34
Car6	-2.09181	5.88159e-14	-3.15375	3.55293e-20
Ccl5	-2.94601	4.45407e-80	-3.15351	1.08019e-77
Slc14a1	-0.930273	0.0184433	-3.15228	1.82007e-07
Slfn8	-4.86294	1.0986e-177	-3.11457	6.07194e-112
Eya1	-1.087	4.94614e-24	-3.09782	4.97201e-95
Sema4a	-2.58044	3.04166e-06	-3.09094	1.91821e-08
Gm15663	-2.81068	2.4915e-05	-3.06743	1.33578e-05
Slc17a6	-1.39651	0.00899237	-3.03148	1.48601e-05
Spta1	-4.30193	6.68751e-16	-3.03052	5.66637e-11
1810059H22Rik	-2.45134	1.09176e-07	-3.01419	6.76751e-08
Ifi27l2a	-2.34483	0.000122347	-3.01008	5.86543e-06
Serpina3g	-2.26704	1.06669e-121	-3.00427	1.52033e-142
Gm7609	-3.78266	2.66863e-36	-2.99505	4.32858e-27
1700024B05Rik	-2.20678	3.14655e-06	-2.97177	5.60879e-08
1700027J19Rik	-0.895671	1.26377e-06	-2.97095	3.32584e-29
Trim30a	-4.86292	0	-2.95648	0
Pid1	-4.02554	1.21462e-20	-2.92926	8.494e-15
Hykk	-3.69575	1.42919e-09	-2.92723	2.15629e-07
Gm19410	-2.41188	1.13058e-05	-2.92578	6.28151e-06
Ulbp1	-1.88596	0	-2.92193	0
Plxna3	-1.57148	1.03239e-72	-2.90583	2.6347e-128
Gm15433	-4.09929	1.16348e-35	-2.87295	3.6352e-24
Olfml3	-0.887496	0.000296618	-2.863	1.14316e-16
F830016B08Rik	-2.66101	9.53137e-177	-2.82768	3.28778e-161
Gm2619	-3.25905	7.72948e-13	-2.8156	9.85907e-11
C4b	-2.88577	4.9298e-102	-2.80658	2.32662e-83
Gstm2	-2.17113	1.27926e-06	-2.76334	1.61181e-07
Bend6	-2.17104	1.1285e-11	-2.76035	7.50826e-16
Pdgfrb	-3.07926	0	-2.74032	0
Dync2li1	-1.44355	2.46275e-07	-2.73481	9.64688e-14
Unc5a	-1.89691	2.99054e-43	-2.73374	6.691e-64
Egr1	-3.9416	4.33842e-269	-2.72763	3.75035e-184
Tnfsf10	-3.10293	1.98945e-121	-2.72048	4.27251e-98
Zcwpw1	-2.9705	1.99376e-56	-2.71873	7.49705e-47
Lysmd2	-0.955624	1.6379e-14	-2.71749	1.21791e-57
Gm20541	-3.01654	7.38419e-13	-2.70927	1.14409e-10
Dnaic2	-0.929302	1.72926e-05	-2.70183	1.9876e-17
Cln3	-1.18981	9.12571e-14	-2.68557	4.70976e-36
Abi3bp	-3.7589	2.56331e-09	-2.68418	2.3766e-06
Tmem151a	-1.287	0.00500062	-2.65928	1.63251e-06
Arhgdig	-1.1957	0.000449208	-2.65348	8.41206e-09
Sp140	-3.74633	0	-2.63955	3.63908e-223
Serpinb1a	-1.30215	5.56042e-29	-2.62913	1.23149e-72
Fhod3	-1.35286	2.33272e-12	-2.6194	8.45797e-26
Ccdc122	-2.88084	1.06863e-34	-2.61403	1.65294e-29
Fam131b	-1.33478	5.11466e-10	-2.60029	8.72121e-21
Cited1	-1.17456	2.00536e-26	-2.59939	3.69387e-72
Pbx1	-2.11069	0	-2.59392	0
Gm15411	-3.17193	3.36056e-05	-2.567	0.00048738
Cox6a2	-2.50916	6.30721e-22	-2.56569	4.34283e-21
Ntn1	-1.47389	2.97009e-254	-2.5442	0
A530032D15Rik	-2.76979	4.93411e-14	-2.53863	9.24921e-12
1500017E21Rik	-8.1583	2.35291e-17	-2.53339	2.54865e-05
Nsun7	-2.43799	0.000199224	-2.53295	0.000364072
Arxes2	-4.38378	9.79995e-79	-2.52479	3.5837e-43
Dchs1	-0.762356	0.0194972	-2.52402	4.07267e-08
Adgrg6	-2.9144	0	-2.51677	0
Batf2	-3.40069	1.65652e-99	-2.49915	4.27933e-67
Mmp19	-2.10701	1.91027e-10	-2.48954	8.36009e-11
Col1a1	-1.62852	4.09797e-15	-2.48764	2.51277e-24
Fbln5	-2.88658	2.81966e-231	-2.48162	3.24138e-183
H2-DMa	-1.2982	0.000677951	-2.4529	6.48194e-07
Gbp10	-2.81543	4.64074e-157	-2.44798	1.00975e-114
Ifi211	-3.1506	0	-2.41584	1.48867e-250
Apobr	-1.1146	0.00128224	-2.40988	9.77496e-09
Olfr55	-2.16798	9.25397e-05	-2.36235	0.000127677
4930429H19Rik	-4.98184	5.99873e-08	-2.36207	0.000396234
RP23-16N3	-2.07682	2.48981e-09	-2.34747	6.10325e-10
Mme	-5.28625	6.04746e-63	-2.33575	2.91191e-29
Adgrv1	-2.08017	2.5996e-13	-2.33365	4.4864e-13
C4a	-1.65849	0.000417756	-2.33033	5.24548e-05
Srgap1	-0.767755	0.0130532	-2.32813	1.60038e-08
BC039966	-1.87217	0.000452824	-2.32469	0.000170009
Sntg1	-4.03977	6.85438e-20	-2.32395	2.97247e-09
Olfr889	-1.78505	0.00627628	-2.32282	0.000743606
Agap2	-0.823611	0.00223575	-2.31869	7.34236e-10
Nmnat3	-2.82376	4.29704e-11	-2.31469	3.43591e-08
Tnc	-0.880077	0.015736	-2.31306	3.16843e-06
Gm43719	-1.70911	3.38427e-08	-2.30856	1.46583e-10
Il7	-3.40259	1.74963e-60	-2.28906	2.73892e-36
Sardh	-3.7343	9.99658e-161	-2.28697	2.0082e-87
Mx2	-2.66774	5.64687e-38	-2.27682	2.98983e-30
Gm7582	-2.76125	1.34511e-06	-2.269	5.08645e-05
Esrrg	-1.50217	0.000725076	-2.25211	2.05671e-05
Adamtsl1	-5.71998	1.27773e-13	-2.25158	5.41598e-06
Pcdhb14	-1.05605	3.41746e-15	-2.23613	4.5486e-39
Gm37145	-1.91248	2.04957e-20	-2.23119	3.38103e-23
Cep83os	-1.9079	6.38331e-10	-2.22469	9.77164e-11
Fez1	-1.8929	2.51165e-103	-2.22313	2.10449e-122
Aldh1a1	-2.34132	1.49509e-07	-2.22294	1.93089e-06
Rab36	-1.60795	0.00196501	-2.19962	0.000223618
A730056A06Rik	-2.63989	2.59168e-55	-2.19524	5.35297e-37
Rnf157	-2.28679	9.43026e-54	-2.18458	1.08479e-43
Naalad2	-2.24945	2.82213e-24	-2.17097	1.48263e-21
Arnt2	-2.16555	0.000116269	-2.17078	0.000203343
Gata3	-1.28793	5.54807e-12	-2.16978	3.78956e-21
Trp53cor1	-1.27576	0.0120128	-2.16952	0.000455086
Sema4g	-0.96346	0.00688471	-2.14554	5.49358e-05
Tubb3	-1.40724	8.36614e-108	-2.14521	4.86574e-183
Nat14	-1.8727	3.78155e-06	-2.14071	1.76519e-06
B230217C12Rik	-2.8487	7.32389e-29	-2.13965	3.66815e-19
Sv2a	-1.5885	0.000591458	-2.13133	3.46081e-05
Gbp4	-3.06686	0	-2.12447	0
Gm9992	-2.34053	6.66765e-08	-2.12184	1.12523e-06
Ctf1	-1.96987	5.64918e-12	-2.11995	1.54393e-13
Nod1	-0.949728	2.81665e-09	-2.11223	5.34076e-25
Fjx1	-1.04144	1.22026e-16	-2.10832	1.18583e-42
Fgf21	-1.83917	0.000112504	-2.10614	0.000108699
Cxx1a	-4.08272	4.98664e-21	-2.10353	4.81876e-11
Kank4os	-2.17299	2.9462e-17	-2.10247	1.34605e-14
Ranbp3l	-1.635	1.04119e-09	-2.10187	2.11585e-12
Abat	-2.86729	0.000121025	-2.09945	0.00354811
Gbp6	-2.91024	0	-2.09011	0
RP23-378J3	-2.96059	1.11382e-25	-2.08616	1.98419e-17
Sdk1	-1.10109	2.79014e-28	-2.07385	1.54938e-64
Prrx2	-1.67958	3.44225e-71	-2.07198	5.59389e-80
Cxcl1	-2.3182	3.25805e-68	-2.06061	2.1421e-57
Gm7592	-7.51719	1.67002e-10	-2.04436	0.000634278
Calcrl	-1.64189	2.7035e-05	-2.03971	4.29287e-06
Npr3	-1.51731	1.13408e-09	-2.03899	1.68684e-12
Trim30d	-4.15156	0	-2.03752	9.66035e-205
Tnfaip6	-0.828292	0.00684462	-2.03349	2.34341e-07
Cdh26	-2.70375	1.55159e-244	-2.01544	1.48734e-150
Junos	-1.63318	1.31797e-08	-2.01107	1.66715e-11
RP23-324E2	-0.633495	0.0081652	-1.99957	2.92685e-09
Adgra2	-0.768097	3.93743e-72	-1.99522	0
Tgtp1	-1.03676	7.78696e-130	-1.9912	0
Asrgl1	-1.15237	1.9177e-13	-1.97634	3.05417e-26
Oasl2	-2.20063	0	-1.97274	0
4930558J22Rik	-1.87216	0.00132792	-1.96883	0.00129622
D2Bwg1423e	-2.31534	1.30539e-19	-1.96397	6.28348e-15
Gm12415	-2.17631	3.9489e-37	-1.94788	1.16312e-29
Atp8b4	-1.48422	4.74752e-06	-1.94436	6.63884e-08
Olfr1396	-1.88213	4.79444e-06	-1.94212	3.00261e-06
Gm12185	-0.976722	2.00427e-109	-1.92431	1.52446653814034e-311
C1s1	-2.33961	1.21593e-185	-1.92396	2.76352e-114
Olfr56	-2.06072	4.87193e-189	-1.91514	3.14088e-147
Hmgb1-ps2	-0.898725	0.0167971	-1.91374	0.00643575
Fas	-0.638394	2.95661e-05	-1.90857	1.7175e-22
Rgs17	-2.39697	1.88531e-286	-1.90257	1.31658e-206
Gm14308	-0.741381	0.0234428	-1.89016	5.68306e-07
Aldh1a7	-1.99919	6.1565e-06	-1.88551	1.6747e-06
Hist1h2ak	-1.66529	4.15458e-06	-1.88232	2.66715e-05
Hist1h3c	-2.42051	6.27629e-73	-1.87837	8.20847e-41
Sall2	-0.796437	9.67009e-10	-1.87809	9.31559e-31
B130024G19Rik	-1.32428	2.5598e-08	-1.85343	2.40946e-12
Rab39b	-1.86703	6.09567e-92	-1.85238	6.79232e-75
Mapre3	-1.58754	9.58797e-23	-1.84104	7.77295e-26
Scn1b	-1.40037	4.95938e-07	-1.82234	4.61186e-09
Col1a2	-5.15339	0	-1.82132	1.40614e-106
Pde4d	-1.72197	1.3466e-27	-1.81786	1.45846e-28
Sema3a	-1.59075	3.5221e-305	-1.81436	0
Ifit3b	-2.14109	3.19873e-82	-1.80011	3.27609e-56
Ifit3	-1.95188	9.22386e-270	-1.7994	6.12525e-235
Fhl4	-1.70904	7.34593e-08	-1.79711	8.00484e-08
Plat	-1.34477	1.45995e-35	-1.79612	1.63464e-50
Osmr	-1.42322	2.60815e-110	-1.79297	1.59307e-131
Hist1h2ai	-3.35412	1.29304e-21	-1.77917	3.52015e-10
Dkk2	-1.33295	1.04534e-25	-1.77367	1.19186e-32
Fry	-2.64073	2.02706e-17	-1.77107	3.12726e-11
Hist1h3a	-2.50591	1.89339e-14	-1.77053	1.92753e-09
Ppp1r3d	-1.45505	1.13485e-23	-1.76819	1.48503e-28
Apc2	-2.34997	1.58086e-07	-1.76811	0.000242478
Hgf	-1.65566	9.29407e-15	-1.76597	5.39356e-15
Unc93a	-1.56773	1.41923e-36	-1.76324	1.5112e-36
Pear1	-1.23574	1.35e-20	-1.75922	7.06462e-32
Col11a2	-1.68574	1.92343e-14	-1.75048	2.41457e-14
Klra2	-1.64424	1.33162e-05	-1.74577	2.40511e-05
Gbp8	-2.39775	1.11875e-40	-1.74404	9.24365e-25
Sp110	-4.19815	1.4157e-192	-1.7396	2.53579e-50
Nes	-1.30257	1.0214e-37	-1.73758	2.19693e-54
Apol10b	-3.06001	8.51594e-159	-1.73449	2.66082e-66
Stbd1	-1.9087	6.25097e-140	-1.73441	1.44158e-107
Gm4841	-1.76251	0	-1.72786	0
Fcgrt	-1.68664	7.25265e-05	-1.71447	0.000134222
Usp18	-1.92829	5.42963e-73	-1.70659	1.03626e-55
Gm43327	-1.63513	2.57533e-28	-1.70214	1.43969e-27
Itgb2	-1.29881	9.02503e-80	-1.70095	2.28748e-102
Foxp2	-2.3693	6.87977e-179	-1.69877	2.27906e-98
Fgfr2	-1.26662	6.57549e-18	-1.6967	4.24295e-26
Irf7	-2.27007	2.67223e-72	-1.68964	1.83422e-44
Il13ra1	-0.666867	2.93533e-22	-1.68664	3.05861e-93
Cryl1	-1.52522	3.60459e-05	-1.68638	5.62736e-06
A530040E14Rik	-2.9259	3.44485e-26	-1.68449	1.52139e-12
Nckap5l	-1.19282	2.61755e-33	-1.68411	2.33319e-52
Adora2b	-1.83962	1.61442e-45	-1.68198	1.39665e-36
Gm4312	-2.72279	9.38783e-14	-1.66165	1.57311e-05
Ddah2	-1.29384	1.46519e-113	-1.65309	1.96606e-153
AU023762	-5.65755	6.96393e-22	-1.65269	4.80087e-07
Gm15728	-0.90053	0.00274863	-1.64161	1.21392e-05
Lpcat2	-3.60304	1.25334e-18	-1.64075	3.76327e-08
Ifit1	-2.31275	6.37311e-254	-1.63872	1.11171e-149
Trim5	-2.68988	1.16336e-20	-1.63787	2.00492e-11
Gbp5	-1.60442	1.05444e-46	-1.63232	1.11126e-29
Rtp4	-2.2597	6.10788e-232	-1.6303	8.37372e-140
Gm6526	-2.77921	2.20667e-05	-1.62474	0.00541955
Rbm12b1	-1.0929	6.95794e-18	-1.62012	3.01979e-34
Hist1h2bh	-1.5871	0.00403283	-1.61726	0.00570671
Cstf2t	-0.883658	1.29116e-60	-1.61582	1.27142e-130
Hist1h4d	-2.28998	5.62046e-09	-1.60855	4.22206e-06
Ntn4	-2.60658	1.06584e-36	-1.60678	3.15883e-19
Amz1	-2.00761	0.00062817	-1.60337	0.00511336
Nrp1	-1.41617	1.8045e-196	-1.60181	4.44417e-276
Hist1h3i	-1.41147	0.000797176	-1.60035	0.00134865
Hist1h2bj	-2.42023	1.11522e-65	-1.59276	2.24586e-37
Oas3	-1.64507	1.80901e-137	-1.58583	3.0822e-117
Mapk8ip1	-1.08847	4.46438e-95	-1.58501	1.357e-146
Pard3b	-0.946386	0.0104033	-1.58398	0.00066201
Pnpt1	-1.41132	8.90723e-217	-1.58391	4.7455e-302
5930430L01Rik	-1.57928	1.4226e-26	-1.58174	1.19087e-24
Mn1	-1.5302	7.18105e-104	-1.57831	3.2842e-101
Apln	-0.922531	6.7989e-21	-1.57829	1.33812e-48
Hist1h2br	-1.57221	9.68013e-10	-1.5743	3.56416e-09
H2-DMb1	-0.8836	2.44946e-07	-1.57065	7.64278e-16
Gm37074	-1.23377	0.000362141	-1.56486	0.00012115
Hopx	-1.44095	3.97976e-55	-1.56332	2.76956e-53
Ablim1	-2.21275	3.70159e-37	-1.56295	1.06935e-21
Isg15	-2.09402	2.10948e-174	-1.54998	3.80865e-100
Selenow	-1.48328	3.23085e-94	-1.54823	2.69046e-102
Mroh6	-2.06649	3.78113e-05	-1.54019	0.0014403
Nxpe4	-1.7487	0.000286591	-1.5394	0.00191289
Kcnj14	-0.872554	0.000348275	-1.5368	1.53876e-07
Gm5624	-1.84591	4.05865e-05	-1.53623	0.000432589
4933421A08Rik	-1.07016	0.00272646	-1.53515	2.22608e-05
Mtus1	-1.66389	2.14582e-16	-1.53077	1.23458e-13
Gm42878	-2.15777	9.84484e-14	-1.52962	7.98954e-07
Hist1h2ap	-1.28826	1.88451e-13	-1.52799	7.87273e-16
Aldh1l2	-1.61555	0	-1.51697	0
P2rx3	-1.01728	0.00219608	-1.51615	8.47685e-05
Cxcl10	-0.956565	1.05254e-139	-1.51244	0
Llph-ps2	-1.17025	4.96056e-14	-1.50163	1.0153e-18
Gpr182	-1.10902	0.00614069	-1.49392	0.00184002
Gm15998	-2.20566	3.12026e-05	-1.49017	0.0032568
Gm27021	-2.03192	0.000132661	-1.48877	0.00380736
Oas1b	-1.60891	4.29495e-36	-1.48107	2.03486e-30
Helz2	-1.78588	0	-1.48064	4.6755e-303
Rnd3	-1.95557	1.27225e-199	-1.47511	8.47569e-124
Avil	-2.75195	2.25932e-06	-1.4695	0.00382931
Btbd2	-1.54393	2.83918e-95	-1.45531	7.66499e-74
Gm38297	-0.98594	0.0102895	-1.45394	0.00091784
Pcdhb18	-0.956642	4.97429e-06	-1.45033	1.3941e-10
Hist1h2bk	-1.78593	5.11634e-13	-1.448	8.35204e-09
Slitrk5	-0.777642	1.09888e-10	-1.44498	8.94767e-25
BC023105	-0.983101	3.05458e-10	-1.43911	1.09403e-16
Cyp27b1	-2.00221	0.000101587	-1.43337	0.00565797
Usp11	-1.92786	2.99572e-58	-1.43209	2.19655e-36
Ifi203	-2.59183	8.18612e-129	-1.43204	7.78972e-50
Vmn1r139	-1.46563	3.56506e-21	-1.42848	8.53111e-19
9330175E14Rik	-1.60492	5.66206e-26	-1.42815	5.83221e-23
Ptk7	-0.740085	2.5374e-21	-1.42395	8.65209e-49
Gm26582	-1.03746	3.79394e-05	-1.42285	0.000186692
Hist1h3e	-2.19076	3.99189e-09	-1.42033	3.03596e-05
Ndst3	-1.08828	9.30163e-17	-1.41985	3.72131e-22
Rnf114	-1.44067	8.30708e-231	-1.41723	1.67442e-242
Uba7	-1.3711	9.56516e-78	-1.41545	1.94129e-69
A630052C17Rik	-1.16802	3.96084e-21	-1.41543	6.64192e-26
4933421O10Rik	-0.92562	8.47585e-10	-1.41463	1.11925e-16
Iigp1	-1.35103	6.11709e-308	-1.41096	0
Gm43460	-1.05389	0.00172128	-1.40931	0.000107728
Epha7	-2.20281	2.46441e-132	-1.4086	7.12125e-56
Slc12a5	-0.953795	0.00132774	-1.40263	3.64091e-05
Fn1	-1.17962	1.03969e-233	-1.40053	0
Fam217b	-1.15302	5.28324e-49	-1.39929	7.47526e-59
Gm5421	-1.93852	1.48552e-05	-1.39844	0.00119333
Hacd4	-1.06689	2.38934e-08	-1.39337	2.0569e-11
Gbp3	-1.47513	7.91588e-257	-1.38955	4.06982e-282
Tgtp2	-1.09563	2.2415e-179	-1.38684	0
Sh3rf3	-3.38612	1.28199e-110	-1.38619	2.1543e-34
Slc6a19	-1.69586	5.91891e-08	-1.38557	3.55097e-06
Gsta2	-0.720773	0.00437429	-1.38523	6.88225e-06
Ankrd52	-2.13842	3.18224e-218	-1.38401	6.36062e-271
RP24-125B17	-3.23232	1.99189e-06	-1.38335	0.00532814
3110083C13Rik	-1.10368	0.00664025	-1.37493	0.00327494
Trafd1	-1.0934	1.74542e-121	-1.37392	8.33471e-167
Mertk	-1.12922	1.5148e-27	-1.37319	5.43785e-38
Stat2	-2.67519	0	-1.37093	6.19141e-277
Apol7a	-0.612422	1.14622e-06	-1.36931	1.6628e-20
Arhgap24	-1.74759	3.16078e-21	-1.36676	2.86004e-14
Gbp2	-1.47332	0	-1.36594	0
Slc2a4rg-ps	-1.60738	1.64589e-17	-1.36207	6.99893e-13
Itgbl1	-2.48321	6.36353e-176	-1.36083	4.4546e-67
RP24-347C6	-1.94326	7.43264e-13	-1.35851	8.66645e-08
3000002C10Rik	-0.940392	3.29035e-05	-1.35825	7.16248e-08
Slamf8	-2.29564	5.4486e-118	-1.35793	6.81891e-51
Mmp16	-1.19743	1.66118e-71	-1.35686	1.8419e-79
Zfp345	-1.20255	8.38083e-14	-1.35609	8.63673e-15
Gas7	-1.16656	2.8853e-77	-1.35607	1.53219e-84
Ube2l6	-1.60365	4.40523e-164	-1.35264	5.71805e-121
Ly6a	-1.57263	1.58101006669199e-322	-1.34973	1.61981e-274
Lbh	-1.05984	2.05874e-20	-1.34739	9.38986e-27
Fam185a	-1.05073	7.78394e-50	-1.34728	1.56651e-58
Gm44645	-1.65344	1.34714e-18	-1.34324	6.86251e-12
Gbp9	-2.24576	0	-1.33707	1.21517e-287
Magee1	-1.32544	4.35162e-36	-1.33588	3.82314e-32
Spon1	-1.1985	0.00382827	-1.33434	0.00147428
Hlcs	-1.52068	1.93863e-20	-1.33322	8.99625e-16
Gm42418	-2.21254	0	-1.33279	1.99013e-229
Efcab2	-0.901308	1.93457e-06	-1.32993	5.17449e-10
Gm45235	-0.711432	1.02981e-06	-1.31538	5.21507e-16
Fstl1	-1.07913	3.2776e-169	-1.31047	3.48084e-258
P2rx7	-1.32565	0.00607934	-1.30301	0.010138
Fam83c	-0.872579	3.24806e-05	-1.2963	3.29545e-08
Ghr	-0.747381	1.51128e-41	-1.29444	1.06751e-95
3110009E18Rik	-0.88979	0.032739	-1.29264	0.00610514
Olfr1189	-0.816061	0.0224738	-1.29061	0.00533321
Apol7e	-1.20921	1.07969e-05	-1.28745	4.34371e-06
Rpl22l1	-1.17819	5.9401e-159	-1.28687	1.19686e-196
Fgf14	-2.75935	3.1708e-06	-1.28517	0.0191086
Gm26797	-1.04607	0.0208512	-1.28399	0.0107063
Gm28370	-0.959559	0.00261374	-1.28304	0.000331536
Id2	-1.41562	9.91661e-106	-1.28143	3.11047e-71
Evi2b	-0.981319	0.0150989	-1.27176	0.00674383
Nipal1	-0.783813	0.0160854	-1.26052	0.000595333
Ly6c1	-1.38152	9.93994e-124	-1.25863	1.93522e-100
Ccdc24	-1.48341	2.4331e-22	-1.25712	2.19376e-16
Vgf	-1.1696	2.19348e-07	-1.25568	1.15802e-07
Gm13372	-1.18908	0.00285242	-1.25504	0.00329007
Dnase1l2	-0.82913	0.0215775	-1.25136	0.00274988
9930014A18Rik	-1.09469	5.56228e-20	-1.24037	1.46626e-21
1110002L01Rik	-1.14535	6.19769e-26	-1.23584	1.85883e-24
Gm37724	-0.621166	0.0113193	-1.23312	2.77907e-05
Lpar1	-1.15182	3.91697e-167	-1.23199	6.98995e-188
Wars	-1.07805	1.83561e-156	-1.23002	7.53476e-196
Zfp784	-1.07312	4.69397e-05	-1.22042	4.22236e-05
Ifi27	-2.25445	1.07257e-299	-1.2176	4.23368e-117
Cep126	-1.38514	6.42069e-05	-1.21724	0.000694161
1700113A16Rik	-0.944402	0.0242767	-1.21619	0.0169505
BC048644	-0.831848	0.0303043	-1.21166	0.00514244
Gm43379	-0.809573	0.000305423	-1.20335	2.54069e-06
B4galt5	-1.42506	5.02154e-135	-1.20302	1.40876e-89
Hist1h2ae	-1.8014	1.84318e-22	-1.20229	9.88371e-12
Slc4a4	-1.02698	4.64031e-45	-1.2021	2.70567e-45
Ubd	-1.52407	2.47354e-18	-1.19966	2.62538e-11
Hist1h4b	-1.85317	1.59701e-13	-1.1967	4.22685e-07
Gm43422	-1.1703	0.00607383	-1.19598	0.0130788
Rnf130	-0.785504	1.12869e-17	-1.19527	1.53047e-31
Bend4	-5.03638	2.50351e-27	-1.19424	5.19094e-06
Immp2l	-0.994497	0.00454155	-1.19334	0.00857592
Zfp982	-1.95078	8.92033e-07	-1.18105	0.00109659
Ahi1	-1.12469	6.20406e-52	-1.18081	3.39061e-46
Vasn	-0.856631	6.18772e-96	-1.17555	1.47485e-166
Smim8	-1.00121	5.19312e-12	-1.16829	1.28569e-13
Man2a1	-0.794718	1.57788e-85	-1.16744	4.91958e-238
2900089D17Rik	-0.681654	0.0179613	-1.16203	0.000355469
Gm43860	-1.06549	2.46842e-06	-1.16193	1.15365e-06
Prob1	-1.77453	3.62434e-21	-1.16091	1.92175e-11
Hist1h3f	-1.33547	6.48476e-05	-1.1585	0.000640128
Pus7	-0.839672	5.86682e-84	-1.15305	1.40485e-150
Ptprq	-1.06115	0.00455126	-1.15203	0.00262417
Usp45	-1.08635	1.47433e-134	-1.15107	2.16642e-147
Hist1h3h	-1.80537	3.8308e-09	-1.15065	0.000263943
Gp1bb	-0.72496	0.00789186	-1.14809	0.000197758
Wdpcp	-1.206	6.5122e-07	-1.1449	1.63535e-06
Gbas	-0.929536	1.63293e-43	-1.14244	4.50257e-49
Gm26510	-5.4112	5.41843e-40	-1.14057	6.78369e-08
Spire1	-0.674724	2.95597e-60	-1.1402	9.07069e-160
Gm20518	-0.940622	0.00404136	-1.13883	0.000817963
Ifi47	-1.17512	1.35381e-193	-1.13827	3.00388e-233
Acacb	-1.15167	4.29911e-08	-1.13408	3.03315e-07
Gm13563	-0.709525	0.0245091	-1.13273	0.00126058
Gm15879	-0.879461	0.0273918	-1.13264	0.0128076
Zkscan3	-1.22007	3.94581e-94	-1.13205	5.18596e-83
Arsj	-1.2356	1.64959e-141	-1.13035	7.51847e-119
Gm45001	-1.23159	3.71514e-07	-1.12721	1.5937e-06
Sp3os	-1.01411	0.000680573	-1.12674	0.000345611
Maob	-1.72835	0.000836861	-1.12478	0.0328323
Ereg	-1.0038	1.45371e-61	-1.12428	8.58149e-66
Dqx1	-1.60154	1.17737e-13	-1.12151	3.5349e-08
Cxcl11	-1.02046	0.0247574	-1.12097	0.0172246
Rffl	-1.23198	2.26418e-14	-1.12067	1.42857e-11
Med12l	-1.57904	2.21698e-97	-1.11741	1.39277e-45
B230217O12Rik	-0.885996	0.0132814	-1.11637	0.00475884
Gm4070	-1.44155	4.23135e-66	-1.11588	3.35888e-46
Rassf2	-1.26614	0.00127883	-1.11573	0.00855686
Gramd4	-0.983191	2.46241e-109	-1.11364	2.50009e-164
Gm36995	-0.932147	1.83941e-06	-1.1091	1.34165e-08
Arhgef4	-1.75523	1.46949e-13	-1.10717	8.57777e-07
Pygm	-1.21886	0.000149572	-1.1057	0.000523299
Fhl2	-1.04237	2.54649e-87	-1.10359	1.20902e-84
Tfcp2	-1.09866	4.39472e-12	-1.10147	4.74924e-12
Yae1d1	-0.760043	1.69319e-34	-1.09969	1.19045e-64
Rala	-0.959191	2.79258e-74	-1.09946	1.93992e-95
Thg1l	-0.858966	6.55287e-20	-1.096	6.16619e-24
Mettl8	-0.752478	8.80632e-10	-1.09448	5.01721e-16
Zfp523	-1.3998	3.07214e-43	-1.09331	2.30985e-26
Tmem150a	-1.11271	5.81662e-13	-1.08965	1.18307e-11
Ier5	-0.868456	1.38589e-71	-1.08935	1.62505e-105
Car15	-1.33015	0.00985057	-1.08892	0.0241039
Il11ra1	-1.41356	1.10365e-28	-1.08062	3.0665e-18
Igtp	-1.1193	1.46258e-209	-1.0803	3.08032e-306
Cask	-1.15291	5.98688e-114	-1.08005	3.78216e-94
Gm16675	-2.17726	2.9952e-06	-1.07415	0.00754363
Pctp	-1.21681	6.87051e-13	-1.07406	5.53568e-10
Pcdhga6	-2.26865	6.88941e-07	-1.07251	0.00570495
Mapre2	-0.813647	2.33864e-59	-1.07117	6.3808e-76
Gm8752	-7.80479	2.33199e-13	-1.06371	0.0157635
Atoh8	-1.54229	4.8514e-11	-1.05999	1.71848e-06
Pcdhga1	-1.03293	0.0119065	-1.0559	0.0133599
Dnajc25	-0.988932	5.70118e-50	-1.05164	4.15408e-47
Mx1	-2.21489	1.1563e-29	-1.04344	6.97219e-10
Ccdc38	-1.29491	0.00126457	-1.04322	0.0112837
Urb1	-0.846139	6.20344e-74	-1.04291	1.51709e-98
Parp11	-1.47613	9.78923e-167	-1.0417	5.15797e-101
5430430B14Rik	-0.887929	6.16222e-11	-1.03939	6.6708e-13
Mdn1	-0.862543	1.32257e-100	-1.03509	1.11801e-196
Gvin1	-1.15496	3.55785e-56	-1.03328	1.21145e-57
Gm37607	-0.837257	4.13057e-05	-1.03328	3.36663e-06
Hist1h2ag	-1.65449	3.15836e-30	-1.03045	1.58483e-13
Dtna	-1.34015	4.56585e-07	-1.02973	6.37484e-05
Myc	-0.786889	1.25967e-104	-1.02942	6.38899e-212
Ppp1r3f	-1.22457	1.89835e-10	-1.02881	1.30401e-08
Zfp354c	-0.9264	1.92678e-08	-1.02623	2.12824e-09
Lime1	-0.69091	2.74253e-08	-1.02581	1.44477e-13
Acad10	-1.06646	2.62937e-05	-1.0256	1.69153e-05
Usp17la	-2.50369	2.33195e-27	-1.0246	5.96888e-08
Arfrp1	-0.746839	2.05901e-39	-1.02356	1.89527e-73
Sp100	-2.28475	2.98637e-161	-1.02053	2.61765e-47
Akna	-1.59501	1.54519e-23	-1.01522	8.3198e-11
Gtpbp4	-0.67957	2.86878e-53	-1.01471	1.52088e-119
Atf5	-0.802609	3.7006e-80	-1.01366	6.95383e-170
Otud6b	-0.856444	3.32712e-87	-1.01218	1.46491e-122
Adra1b	-1.45944	5.20486e-118	-1.01197	3.3127e-57
Plk-ps1	-1.48395	0.000439652	-1.01074	0.00785995
Abcb9	-1.47675	1.25883e-37	-1.01062	7.61735e-19
Epdr1	-0.83187	1.65059e-18	-1.0093	2.7938e-24
B930095G15Rik	-0.660427	3.25602e-09	-1.00916	9.5287e-23
Kdelc2	-0.957824	1.624e-62	-1.00565	1.63112e-51
Dpm1	-0.865906	1.99072e-13	-1.00483	1.49506e-16
Hist1h3b	-1.74125	0.000117069	-1.00257	0.0149408
Adamts1	-0.996203	8.26985e-105	-0.999719	1.51022e-122
Lrrc61	-0.937977	0.00132363	-0.999506	0.00104517
Xaf1	-1.19041	1.21097e-114	-0.999451	4.1356e-86
Mettl21b	-1.88367	1.89063e-06	-0.996593	0.0105077
Mrpl39	-0.730631	1.02957e-43	-0.994457	2.72894e-70
Gm16464	-1.05296	0.0114861	-0.992984	0.0239456
RP23-99K2	-1.11937	0.000305604	-0.991189	0.00180193
Bbs1	-0.589825	0.0199376	-0.987041	0.000799588
Gm10461	-0.78707	0.032794	-0.986481	0.00952135
Gm20517	-1.50618	0.00035185	-0.98487	0.0221742
Ppp4r1l-ps	-1.00742	2.27801e-19	-0.983807	4.96457e-19
Hebp2	-1.84458	5.21199e-18	-0.982898	1.10491e-07
Dnase1	-1.1698	1.13028e-15	-0.982264	5.15756e-11
Snhg4	-0.635149	9.97368e-41	-0.980447	4.89027e-93
RP23-382A18	-1.14665	1.42405e-12	-0.980381	2.73587e-15
Gadd45a	-0.625271	1.49526e-16	-0.979566	2.91527e-24
Ugcg	-0.893475	5.11642e-119	-0.979109	3.96107e-167
Amigo2	-1.17801	3.32412e-199	-0.978702	2.54894e-190
Gm45732	-0.617916	0.00724182	-0.972783	0.000186483
Heatr1	-0.757678	3.7755e-98	-0.965133	1.09491e-188
Gm21981	-0.638267	0.0193855	-0.964481	0.000296511
Hist1h4c	-1.88705	1.07175e-08	-0.963163	0.000711067
Nr2f2	-1.03258	4.52931e-104	-0.960848	5.52263e-97
Tm7sf2	-0.859766	0.000641175	-0.956228	0.000331809
Zfp964	-1.02391	0.000143516	-0.95617	0.000534495
Gm17435	-0.603933	0.0016468	-0.953675	4.5847e-05
Csad	-0.586594	6.13116e-06	-0.951319	2.87832e-12
Rab6b	-0.68362	3.30824e-38	-0.949028	2.50216e-62
Samhd1	-0.811127	3.82124e-76	-0.948403	5.8068e-138
Fam212a	-1.57023	1.28992e-12	-0.946891	6.04923e-06
Krcc1	-1.17569	1.42083e-114	-0.942368	2.70827e-70
Zkscan8	-1.06249	6.46083e-49	-0.939656	1.59014e-33
Gpr85	-0.606625	0.000844759	-0.938443	2.45571e-06
D430042O09Rik	-0.957477	1.63595e-20	-0.935987	1.75729e-17
Gm43660	-1.15595	3.01007e-05	-0.934752	0.000511182
Fam126a	-0.748638	1.68233e-57	-0.934057	7.44002e-74
Gm26917	-2.07987	0	-0.933532	2.94305e-143
AY036118	-0.775592	0.0132901	-0.932924	0.0300985
Macrod1	-1.20915	7.50999e-05	-0.932527	0.00179763
Apol9a	-1.66765	4.05181e-219	-0.931674	1.16284e-88
Dph7	-1.05374	1.20351e-15	-0.927087	3.7158e-12
B3galnt2	-0.697306	9.75017e-51	-0.925036	3.31679e-80
Rnf145	-1.29436	2.27698e-213	-0.923072	1.20256e-128
Hdgfrp3	-0.779187	1.0095e-61	-0.91902	9.26456e-95
Gramd2	-1.97538	7.37431e-13	-0.916069	6.49647e-05
Tbkbp1	-1.33332	5.58663e-79	-0.915251	6.27852e-41
Gm14418	-0.604052	4.28841e-08	-0.913541	1.0614e-12
Gabpa	-1.02975	1.55522e-135	-0.911402	1.02683e-123
Gm29331	-1.33632	0.00245967	-0.909766	0.0261204
6030442K20Rik	-1.00745	0.00991556	-0.909766	0.0261225
Ssc4d	-0.752317	8.98784e-06	-0.909105	4.01158e-07
Il18bp	-1.27401	6.5141e-45	-0.906224	5.0746e-25
Tsnax	-0.936345	6.58582e-28	-0.900912	6.18094e-23
Usp16	-0.743762	1.67123e-54	-0.899749	1.99626e-71
Adgre5	-1.48785	0.000288007	-0.897038	0.0199741
Fbxw4	-1.08932	1.45284e-31	-0.895387	2.4668e-20
Gm11696	-0.628252	0.000171244	-0.892228	5.0818e-07
Gm14322	-0.897316	3.02033e-17	-0.889459	2.26826e-17
Dnd1	-0.944774	0.012682	-0.887466	0.0227517
Thbs1	-1.82583	0	-0.884383	1.90352e-135
Gm15387	-0.94065	1.59504e-07	-0.882248	1.12094e-06
Ccdc116	-0.809398	7.7828e-08	-0.876466	3.26971e-08
Gm20559	-1.44501	5.97497e-74	-0.87593	1.66912e-26
Kctd2	-0.989344	3.62402e-38	-0.875874	3.05697e-26
Zdhhc1	-0.631585	1.35723e-15	-0.872901	4.43246e-22
Decr1	-0.896587	1.67397e-37	-0.87168	2.76587e-27
Trim12a	-1.21621	1.72445e-36	-0.868755	6.92264e-22
Ppp6r2	-0.893158	2.35458e-16	-0.867986	2.00309e-14
Cebpb	-0.854298	8.31513e-71	-0.866237	9.73194e-42
Tbce	-0.768925	9.33983e-20	-0.865448	7.5406e-19
Psd3	-1.31823	1.09648e-203	-0.859867	2.94673e-105
Myl6b	-0.811175	9.74476e-05	-0.859812	0.000108185
F8	-1.16909	3.49247e-07	-0.858424	9.55808e-05
Pcolce2	-2.26526	2.05628e-16	-0.855279	0.000102395
Il15ra	-0.615783	6.26774e-33	-0.855063	3.17422e-62
Wdr25	-0.816277	2.05914e-05	-0.854228	7.75613e-06
Nelfa	-0.875032	7.36625e-40	-0.851643	5.23842e-41
Zfp932	-0.678916	1.6807e-16	-0.851351	1.49538e-18
Chpt1	-0.758755	1.21314e-53	-0.849933	2.72287e-61
Ptges3l	-2.54575	4.26499e-14	-0.847838	0.000619962
Pttg1ip	-0.923415	1.14825e-131	-0.847668	8.84023e-159
Nsun5	-0.687489	1.51685e-20	-0.84694	4.79721e-29
Ripk2	-0.942468	1.26605e-43	-0.846493	4.11789e-34
Tomm5	-0.622478	2.37906e-59	-0.84393	1.77176e-85
2700046G09Rik	-1.02265	0.000604873	-0.843084	0.00143278
Cd68	-0.775552	0.0325252	-0.842427	0.0269842
Fam102b	-0.588222	5.59294e-52	-0.84079	5.45381e-106
Dnajc2	-0.648722	6.25432e-61	-0.839709	8.9078e-109
Inpp4b	-0.992651	6.43494e-81	-0.838331	1.89901e-51
Rac3	-0.969626	1.3695e-07	-0.837869	5.7464e-06
Mnd1	-0.703448	6.22893e-07	-0.837741	1.67807e-08
Noc4l	-0.763786	5.69033e-70	-0.837316	1.61075e-86
Gm42979	-1.25526	8.80003e-08	-0.837172	0.000177937
Ubxn2b	-0.920852	1.45665e-26	-0.835452	2.88047e-17
Ptpn1	-0.801468	2.18386e-74	-0.834915	4.68341e-82
Copz2	-0.773306	1.38289e-31	-0.834265	1.62634e-31
Pisd	-1.1	9.17243e-68	-0.833766	1.0638e-39
Mettl10	-0.670721	1.53951e-17	-0.83155	1.17127e-20
Tmem116	-1.84868	1.15631e-05	-0.830506	0.0248811
2810430I11Rik	-1.19697	6.85656e-05	-0.829687	0.00317531
Gas2	-0.615492	6.15628e-09	-0.829434	2.46111e-12
Gstz1	-0.882604	1.72707e-16	-0.829196	2.128e-13
Lpar2	-0.706182	0.0231743	-0.826296	0.0122279
Kctd4	-1.44371	1.979e-22	-0.825753	1.63696e-09
Dlg4	-0.784963	1.10979e-31	-0.824818	6.97723e-30
Akap7	-1.05943	7.10389e-37	-0.824274	3.51262e-19
Zfp937	-1.00965	0.000736688	-0.824257	0.00619177
Gm16277	-0.869316	0.0141566	-0.82129	0.0315308
Prorsd1	-0.92865	1.61284e-11	-0.816595	6.07794e-10
Gpr62	-0.935721	0.00905276	-0.815208	0.0232663
Lclat1	-0.725018	1.89063e-47	-0.814526	9.39099e-55
Gpt	-0.704279	0.00280538	-0.813511	0.00114451
2810429I04Rik	-0.900897	3.55537e-11	-0.81349	3.39718e-09
Ifnar2	-0.826122	7.64837e-31	-0.812116	7.75991e-28
Mcc	-0.718143	6.59006e-35	-0.811032	2.52888e-52
Mrpl32	-0.651114	4.14777e-17	-0.809157	3.77802e-22
Galt	-0.87162	1.11873e-15	-0.808639	1.06808e-14
Zfp365	-1.43748	2.87248e-16	-0.805807	1.37566e-06
Micall1	-0.627681	5.76106e-47	-0.803395	8.92734e-107
Ddx60	-3.09101	1.29023e-203	-0.801948	8.15402e-24
Jpx	-0.592187	0.00134942	-0.801813	5.50437e-05
Nab2	-1.44724	3.23292e-101	-0.799832	7.11899e-51
Chchd7	-1.16678	1.66862e-23	-0.799502	4.63657e-12
Klhl7	-0.67286	7.29678e-42	-0.795664	2.75899e-54
Gm14139	-1.08256	4.73383e-11	-0.794127	1.07391e-06
Tmcc3os	-0.932105	0.00571634	-0.792306	0.0163855
Hist1h4n	-1.48309	3.31384e-13	-0.7922	3.66643e-05
Pard6b	-0.770065	1.02754e-09	-0.79205	6.71982e-11
Ddit3	-1.41287	4.09577e-112	-0.787494	4.29962e-45
Tha1	-0.786437	0.000417235	-0.787359	0.00104228
Rab32	-1.65729	3.4143e-179	-0.785762	1.34355e-55
Lars2	-0.874536	1.41485e-12	-0.781629	1.37362e-10
5430416N02Rik	-0.877935	1.71555e-37	-0.781613	2.24503e-24
Stx2	-1.092	2.93985e-86	-0.780858	1.94648e-47
Rchy1	-0.754313	1.25405e-48	-0.780785	8.41738e-48
Snhg8	-0.730261	4.91488e-36	-0.780257	5.20752e-39
Stoml1	-0.803672	2.75868e-07	-0.778841	1.0695e-06
Uspl1	-0.833341	4.92438e-76	-0.778592	2.88831e-70
Ptgs2os2	-0.690369	5.96594e-22	-0.778267	1.52421e-23
RP23-128C4	-0.969808	6.86079e-09	-0.777248	1.55352e-06
Gpn1	-0.748937	3.21443e-33	-0.777143	1.63276e-45
Pcdhb22	-0.702618	1.37595e-08	-0.777104	8.73162e-10
Gm35315	-1.58764	2.01135e-13	-0.776792	0.000663125
Gm15751	-0.853252	0.00171337	-0.776386	0.00437377
Sh2b3	-0.818208	8.90532e-78	-0.775699	2.51553e-72
Gm43172	-1.2992	7.87601e-05	-0.773809	0.0146045
2510016D11Rik	-2.19402	1.58932e-07	-0.773785	0.0224541
Exosc3	-0.617181	2.65515e-40	-0.771425	1.54083e-57
Ddx51	-0.961134	1.72945e-51	-0.770526	7.77378e-25
Nol6	-0.699233	2.59288e-61	-0.770028	4.49245e-78
Invs	-0.69416	1.17904e-23	-0.769895	1.17747e-22
Kmt5b	-0.745805	6.94145e-50	-0.768692	1.94885e-44
Zc2hc1a	-0.916437	2.14888e-27	-0.768297	3.7722e-20
Nop14	-0.587107	3.34725e-55	-0.767678	3.41152e-101
Mamdc4	-0.853854	0.000252229	-0.767498	0.00145621
Bst2	-0.828353	2.01974e-97	-0.766795	4.3204e-111
Sec61b	-0.678124	1.10821e-51	-0.765104	4.84713e-80
Nup37	-0.763021	1.07291e-59	-0.764838	7.29233e-62
Ccdc141	-2.69114	1.7426e-32	-0.764754	6.49849e-06
Pros1	-1.31062	7.97412e-17	-0.763986	2.96825e-08
Abt1	-0.674899	7.89885e-16	-0.762935	8.73589e-16
Gm43481	-1.07246	6.30491e-05	-0.762643	0.00455403
Cox18	-1.01601	1.4954e-19	-0.761236	5.1035e-12
Psmb9	-1.08137	5.25843e-127	-0.761189	3.45194e-65
Hspa12b	-0.924633	9.59413e-46	-0.760224	3.57165e-26
Gnat2	-1.08775	1.52135e-06	-0.756997	0.0010379
Chpf2	-0.804149	2.12172e-38	-0.755664	1.06218e-34
Zfp931	-0.596514	1.86967e-08	-0.75511	2.11564e-10
Gm21781	-0.693599	3.30884e-14	-0.753912	9.49789e-16
Zdhhc4	-0.887785	1.96188e-18	-0.752252	1.56315e-13
Hoxc5	-1.33463	1.91509e-10	-0.751788	0.000185951
Ebpl	-0.686583	2.78613e-05	-0.751643	1.11077e-05
Ddx58	-0.812376	1.91266e-97	-0.750193	3.88444e-102
Atp5j	-1.00337	1.84089e-151	-0.750038	6.81639e-90
AW011738	-0.742996	0.00376637	-0.748244	0.0038346
Twist2	-0.953436	4.17758e-117	-0.747838	1.34576e-89
Gart	-0.59905	3.60157e-49	-0.746792	1.41597e-98
Slc3a2	-0.610382	3.32e-51	-0.746212	9.96333e-109
Mrgbp	-0.81038	7.2055e-43	-0.745253	1.76911e-35
Psma2	-0.653351	1.06288e-65	-0.744775	4.83278e-105
Nckap1	-0.782704	6.08457e-90	-0.74393	2.07446e-107
Snhg5	-0.733832	3.11922e-42	-0.742765	2.70027e-47
Gnal	-0.858114	1.34902e-05	-0.741755	0.000241348
Gm44758	-1.37711	1.20724e-06	-0.740972	0.00805505
Trmt10b	-0.723998	3.84743e-07	-0.740215	4.36732e-08
Osgin2	-0.684066	4.61326e-18	-0.739899	2.45518e-16
Cpt1b	-0.88543	7.99083e-05	-0.738189	0.000806183
Pcdhb21	-0.662715	1.61548e-06	-0.737288	3.66069e-07
Prpf40b	-0.753707	1.40098e-26	-0.737103	5.93936e-26
Hoxc4	-1.46059	3.58756e-09	-0.736645	0.0011025
Gm4631	-0.797567	3.94933e-43	-0.733976	1.0397e-38
Bmp2	-1.35134	3.57773e-54	-0.733332	4.6911e-18
Gm17354	-0.750291	0.0154735	-0.732415	0.012745
Slfn2	-0.761638	0.00666454	-0.728728	0.0107944
Ttc8	-0.959351	3.58561e-12	-0.728564	8.4196e-08
Map3k7	-0.665535	1.01443e-57	-0.726443	1.53541e-71
Ndufaf4	-0.724788	1.82505e-18	-0.72612	1.7514e-20
Ankrd13d	-1.12806	5.3858e-10	-0.724609	3.30832e-05
Rhot1	-0.609926	2.53222e-27	-0.724086	8.06674e-37
Armc10	-0.728112	3.07539e-20	-0.724079	5.15456e-18
Plod3	-0.665301	9.09124e-68	-0.723522	3.17045e-116
Ndufaf6	-0.739531	3.0722e-11	-0.722075	1.43941e-08
Pigo	-0.79753	8.20629e-19	-0.720906	9.7583e-14
Trim12c	-1.39798	2.6139e-62	-0.71709	8.29451e-34
Gtf2h3	-0.748816	5.58841e-45	-0.715447	8.07392e-40
Anp32b	-0.607287	1.59012e-92	-0.714715	1.47883e-180
Gba2	-0.697181	2.87892e-13	-0.714218	9.52985e-11
Tap1	-0.957581	2.915e-135	-0.713976	2.87546e-104
Arl1	-0.724797	1.03924e-75	-0.713171	8.88361e-95
Zfp965	-0.94157	4.03369e-09	-0.712781	7.55474e-06
Irgm2	-0.888445	1.22744e-105	-0.712348	3.89611e-97
Crem	-0.947118	1.6456e-09	-0.71214	5.05487e-06
Paxip1	-0.744277	3.68091e-55	-0.711761	2.43249e-34
Snhg1	-0.653399	3.03735e-55	-0.710591	6.25265e-92
Zfp119b	-0.631616	0.0262207	-0.709915	0.0300446
Rbm19	-0.6032	2.2856e-43	-0.707665	4.67357e-60
Selenoi	-0.692888	1.11938e-50	-0.705999	3.31836e-51
Gm16576	-0.821921	0.000336775	-0.704363	0.00492286
Angptl6	-0.770356	0.00162881	-0.702457	0.00355265
Fosl1	-0.838827	5.62865e-119	-0.701358	7.61662e-96
Mrpl16	-0.699972	5.38852e-22	-0.701153	4.35549e-21
Cpne3	-0.719939	1.64828e-69	-0.699709	2.06551e-72
Pwp2	-0.640306	7.89517e-48	-0.699639	5.0018e-60
Ggps1	-0.81869	2.32799e-31	-0.698945	1.88991e-20
Gm43802	-0.913172	2.30057e-05	-0.698307	0.0013459
Wbscr22	-0.663991	4.10301e-35	-0.696469	5.30841e-38
Meis1	-0.662531	1.72596e-07	-0.696034	1.65526e-07
Cd274	-0.888052	3.51969e-111	-0.691219	4.19946e-87
Gtpbp6	-0.988104	2.9584e-31	-0.690814	9.31253e-13
Gm20605	-1.15267	2.88987e-24	-0.687794	8.09746e-09
Fggy	-0.80626	1.83413e-18	-0.686863	1.24783e-12
Lcat	-1.12016	0.000748971	-0.685554	0.0255824
Pigt	-0.617434	1.6485e-32	-0.685393	5.34434e-44
Ctbp1	-0.65522	1.09514e-63	-0.685051	2.1287e-78
Crmp1	-0.698487	1.63692e-22	-0.684448	1.16783e-19
2610002M06Rik	-0.727516	4.19146e-34	-0.683608	5.00867e-30
Hmgb1	-0.71732	6.38704e-116	-0.682115	8.73788e-163
Ddx55	-0.766588	4.68842e-23	-0.681814	8.63013e-17
AI506816	-0.766077	4.10405e-77	-0.681543	3.16745e-84
Gbp7	-1.12266	1.02625e-184	-0.677654	1.65494e-86
H2-Q5	-1.3716	9.38974e-75	-0.676681	2.84073e-21
Slc4a1ap	-0.604359	6.43345e-23	-0.676018	3.38811e-23
Bclaf1	-0.671992	9.97689e-58	-0.674275	1.48735e-86
Eif2ak2	-0.85548	2.13189e-98	-0.669564	6.2381e-76
Pole3	-0.688083	4.26875e-58	-0.669539	3.5045e-58
Tmem260	-0.865099	3.92107e-26	-0.669337	2.7536e-13
Il17d	-0.919137	1.06214e-06	-0.668616	0.000302814
Srsf6	-0.59927	2.11837e-54	-0.668322	8.27461e-96
Rars2	-0.619475	3.79042e-28	-0.668094	1.20736e-30
Cdkl2	-0.79641	1.0035e-22	-0.66702	7.50153e-15
Rcc1l	-0.679771	1.89532e-30	-0.66505	1.06986e-31
Ccnc	-0.716614	1.40035e-26	-0.664628	3.17865e-20
Gata6	-0.992976	5.00534e-17	-0.662779	8.1662e-08
Zmynd11	-0.741981	1.25134e-75	-0.660967	1.57872e-77
Anxa9	-0.704078	0.000100714	-0.660579	0.000405414
Parp14	-0.800448	2.50379e-92	-0.659529	1.77878e-82
Tomm7	-0.640516	2.55621e-26	-0.657867	3.97014e-27
Supt7l	-0.635786	6.00509e-10	-0.657141	2.04147e-09
Casp4	-0.898585	3.86781e-16	-0.656593	3.46653e-09
Pvt1	-0.832555	1.19918e-19	-0.656149	4.89844e-12
Gm13230	-2.34344	1.12857e-55	-0.655835	8.89653e-07
Asph	-0.747467	3.32627e-80	-0.655106	6.02816e-69
Ptp4a3	-0.87217	1.99467e-15	-0.654575	1.46713e-09
Cfap74	-0.748957	0.0086248	-0.65324	0.00336684
Abhd16a	-0.696325	1.19864e-39	-0.652857	3.27841e-38
Lrpap1	-0.734887	6.73575e-36	-0.652761	4.81677e-25
Adam1a	-1.79617	3.09309e-12	-0.652293	0.00262299
Cnpy4	-0.773022	7.38867e-33	-0.652027	5.62319e-21
Ltv1	-0.902921	2.81443e-88	-0.650562	1.5102e-50
Gm21986	-0.930176	0.00166199	-0.650384	0.0270655
Rtn2	-0.890958	1.85568e-12	-0.648653	2.47936e-07
5530601H04Rik	-0.721897	5.08702e-09	-0.646966	3.86105e-07
Doc2g	-0.585258	2.91782e-05	-0.645744	6.22963e-06
Coq3	-0.776201	1.39906e-16	-0.645596	9.41095e-12
Trim34a	-1.38932	2.94332e-40	-0.645451	6.01532e-11
Haus3	-0.601458	1.17807e-21	-0.645219	3.66938e-31
Idi1	-1.11302	1.91906e-187	-0.643723	7.00522e-85
Galnt11	-0.843733	5.38888e-13	-0.642875	4.83979e-10
Ipo13	-0.697798	1.36425e-53	-0.642775	7.14099e-36
Llph	-0.937569	2.8745e-86	-0.640273	3.62028e-33
Prr3	-0.667236	2.74716e-14	-0.639117	3.92837e-12
Zfas1	-0.760656	9.60606e-79	-0.635637	6.33796e-64
Trim39	-0.61314	5.50286e-29	-0.635154	2.29631e-32
Apol9b	-1.15286	5.88227e-105	-0.634308	6.14394e-37
Msrb2	-0.944275	0.000301162	-0.632337	0.00711428
Aen	-0.613414	2.05162e-35	-0.631281	1.48818e-48
Fam53a	-0.763609	1.49719e-56	-0.631172	2.00949e-39
Sssca1	-0.627368	8.68621e-27	-0.631057	1.10014e-25
Katna1	-0.898458	8.20667e-83	-0.629462	2.45206e-46
Pnisr	-0.703266	3.38673e-58	-0.629363	4.03378e-58
B130021K23Rik	-0.626173	0.00677815	-0.629228	0.0226886
Mpv17	-0.778515	1.75571e-31	-0.627045	6.72702e-18
B4galt2	-0.833472	1.1854e-70	-0.626733	2.3533e-39
Fam13b	-0.67786	2.52073e-42	-0.623419	1.31886e-42
Rnf10	-0.730491	8.33773e-64	-0.619292	2.34248e-65
Mob3c	-0.861891	6.0246e-13	-0.618641	3.00512e-07
Dnajc22	-0.911863	2.8804e-11	-0.613749	6.9112e-06
Atp6v0a2	-0.687203	2.26853e-53	-0.613493	1.94567e-44
Ncoa7	-0.653543	1.79255e-18	-0.612957	1.54664e-16
Polr3b	-0.66545	2.3262e-49	-0.612953	1.37811e-42
Xdh	-0.828719	2.33613e-93	-0.609978	2.2299e-70
Gm43197	-1.31528	5.15384e-14	-0.609317	0.00023687
Pgam5	-0.594102	8.11346e-35	-0.608917	1.11229e-46
Coq2	-0.774863	3.39436e-41	-0.60389	3.13824e-27
Pex3	-0.772571	2.10279e-28	-0.603463	1.95589e-15
Ptrh1	-0.813977	7.89139e-16	-0.603165	8.14897e-09
Rn7sk	-0.913423	6.59397e-07	-0.602506	0.000867402
Rwdd1	-0.731454	2.9656e-80	-0.602485	8.13603e-68
Tns2	-0.59828	3.60151e-23	-0.601117	6.39349e-22
Mettl25	-0.691564	2.58219e-05	-0.599864	0.0003448
Pomp	-0.651865	1.49961e-61	-0.59941	1.08556e-61
Slc35c2	-0.623673	1.06852e-25	-0.597946	3.83477e-22
Bphl	-1.09279	1.0568e-14	-0.597624	9.88214e-06
Naip2	-0.754873	4.09084e-06	-0.596546	0.000161086
Gm44321	-0.789809	0.00165457	-0.595725	0.0074097
Col9a3	-1.13802	1.51716e-10	-0.590873	0.000421325
Tgs1	-0.709654	1.50234e-38	-0.590136	2.33966e-25
Scaf4	-0.585471	2.30306e-44	-0.58974	3.15049e-44
Rab2a	-0.602735	1.19138e-54	-0.588139	8.80369e-66
Pla2g16	-0.7762	5.73527e-17	-0.58809	8.7595e-10
Cpsf7	-0.694044	4.04632e-63	-0.587239	3.2345e-55
Heg1	-1.04546	3.64268e-55	-0.586097	1.61074e-18
Reep6	-0.885571	4.63851e-12	-0.585854	1.76306e-06

## Sheet: AnKO_vs Nt_sigUp
GeneSymbol	AnKO1-log2FC	AnKO1-pvalue	AnKO2-log2FC	AnKO2-pvalue
Slco3a1	10.8887	9.36375e-92	10.7654	6.63591e-106
Gnai1	10.8762	3.94943e-110	10.2556	1.16805e-67
Alpk1	8.86956	4.18968e-27	9.42721	1.49929e-43
Anxa6	9.80096	4.74595e-300	9.39808	2.29906e-206
Prrg4	8.24346	4.79297e-93	9.13135	1.83047e-171
Zfp820	9.04894	3.84559e-29	9.12442	1.51077e-33
Rbp2	9.12246	8.09147e-32	8.52182	1.56987e-20
Adamts9	7.818	6.47659e-123	8.11312	4.53949e-149
Tinagl1	7.16465	7.63596e-136	8.03891	1.06223e-255
Spsb4	8.93901	1.38361e-27	7.80211	8.13762e-14
Atp13a4	7.86125	1.55865e-68	7.7824	3.67924e-74
Sp9	7.59981	7.47231e-12	7.21553	5.0376e-09
Sulf2	7.62301	2.35535e-58	6.97991	1.1869e-40
Ampd3	5.75649	2.0444e-86	6.93865	8.08007e-184
Slco4a1	8.09768	3.20566e-84	6.73113	1.41955e-31
Tnnt2	4.27388	5.06567e-37	6.58229	3.14274e-254
Aif1l	5.60176	1.76291e-83	6.23415	4.36124e-141
Fstl3	6.2944	3.12157e-110	6.05747	1.2303e-95
Cryab	4.83147	1.24775e-195	5.99925	0
Sox7	5.93211	5.09578e-17	5.55448	7.5165e-14
Olfm1	5.42004	8.24791e-113	5.53836	1.10647e-125
Trp53i11	5.53242	4.6387e-141	5.32239	1.93546e-118
Asxl3	4.72552	2.19932e-64	5.31943	1.20463e-100
H2-T-ps	4.26628	7.23598e-09	5.07539	2.50222e-16
Pdlim1	4.17569	4.84601e-91	4.88233	7.61777e-153
Hoxb5	4.05288	2.06003e-07	4.83111	5.49515e-13
Itga7	3.60959	2.81123e-92	4.61611	5.39121e-220
Tmem71	3.71286	4.12163e-16	4.49762	2.76332e-33
Ror1	4.38508	1.90465e-53	4.48049	6.83164e-65
Tubg2	3.87767	1.31783e-10	4.45484	1.00702e-18
Cd300lb	4.47986	0	4.4043	0
Unc5d	5.06037	2.41909e-124	4.39178	1.85642e-75
Arhgef3	4.35068	0	4.29823	3.16706581104301e-310
Eya4	3.46218	1.0502e-128	4.298	2.88226e-267
Eid2	4.60518	2.31316e-49	4.27797	3.14985e-42
Cyb561	4.17572	3.82654e-40	4.01275	6.18245e-38
Rsad2	2.28869	8.72973e-49	3.98923	2.1766e-276
Arrb1	4.53353	1.7762e-136	3.97146	4.82416e-93
9330182L06Rik	5.66345	5.37328e-23	3.95477	1.42489e-06
Cd38	4.15434	2.15656e-20	3.92765	2.36501e-17
Casp1	1.71865	1.94677e-11	3.91026	5.09257e-126
Gm26735	3.26836	1.213e-09	3.80792	2.88082e-45
Tmem229b	2.85649	9.99012e-22	3.74522	4.59634e-50
Gm27232	3.6205	1.6555e-06	3.68017	5.16366e-07
Gm15473	2.6043	4.74141e-25	3.62275	3.81071e-69
Maf	4.65032	0	3.60955	7.04193e-188
Rab15	3.37568	1.20933e-13	3.54068	3.1136e-15
Pbxip1	2.85858	1.50722e-31	3.52346	1.8974e-56
Siglecg	0.76291	9.48114e-06	3.40013	9.36083e-139
Cacna2d3	3.65375	2.63397e-09	3.33679	6.42894e-07
Kif21b	4.18934	1.05877e-31	3.32487	3.46165e-14
Serpinb9b	1.38649	3.38676e-19	3.29689	1.4392e-259
Hoxb6	3.32216	1.26379e-14	3.25969	6.1377e-12
Cp	3.67314	8.87284e-20	3.25478	1.36394e-13
Gsap	3.50266	4.47464e-31	3.21346	3.66337e-27
Areg	4.61887	6.47797e-37	3.17256	1.36178e-09
Krt8	2.31611	5.61761e-08	3.14523	6.52906e-20
Ddah1	3.79335	5.64104e-76	3.14022	2.50014e-41
Mfsd6	2.17959	9.7419e-05	3.11597	1.42195e-12
Cers1	3.30493	8.33104e-10	3.06437	3.01329e-06
Mef2c	3.15024	0	3.04523	0
Havcr2	3.41729	1.4322e-113	3.03797	1.3863e-77
Bmf	2.48151	1.98261e-41	3.02604	1.21974e-90
Gdnf	3.28226	1.02175e-125	2.96745	5.0972e-90
Cdc42ep3	2.39623	1.68444e-12	2.94727	5.43921e-26
Efr3b	2.22581	0.000197569	2.94028	3.62874e-09
Epha8	4.08466	3.47586e-18	2.88556	7.78773e-07
Fam189a1	2.81346	7.18828e-05	2.86425	5.75497e-05
Reep1	3.50375	7.08665e-21	2.84272	2.63113e-11
Ctsh	0.921153	0.0187703	2.82807	1.07542e-36
Msln	1.94186	6.52805e-69	2.7562	2.13134e-199
Pxdc1	2.65939	4.48778e-70	2.7467	1.00191e-78
Fam159b	2.87611	0	2.74039	0
Slco1a5	2.61131	2.60816e-08	2.73165	5.0263e-09
Zfp560	2.66361	8.14931e-11	2.70194	1.89978e-11
Bcl3	2.91042	5.96319e-26	2.67108	6.12571e-24
Hand2	2.55137	1.9427e-24	2.65126	1.46546e-31
Cpeb2	1.9431	4.43482e-89	2.64441	1.02979e-257
Pde2a	3.90828	1.18388e-17	2.62817	2.13877e-05
Mir99ahg	2.6267	2.49788e-05	2.61143	1.81539e-05
Dach1	5.1477	3.44733e-77	2.54463	1.13465e-06
Sim2	2.82105	1.38206e-45	2.53923	2.61095e-33
Col7a1	2.00592	0	2.50399	0
Cd9	1.88865	0	2.4688	0
Apol8	2.22227	6.28109e-51	2.4585	1.99458e-62
Ptprj	2.92978	4.19805e-101	2.45477	3.34768e-62
Gm8113	3.72584	3.30262e-25	2.43936	3.02817e-06
4930523C07Rik	2.2752	9.1665e-42	2.42302	6.18816e-51
Dffb	2.66552	0	2.40325	0
Psrc1	1.9899	4.28739e-07	2.3931	1.09761e-11
Plxdc1	1.66179	3.06403e-16	2.38889	1.59394e-33
Cdkn1a	2.39889	3.08138e-148	2.36573	2.70974e-157
Pex11g	2.16302	1.50713e-07	2.36356	2.08094e-09
Clec1b	1.8472	5.97912e-07	2.32595	2.56271e-15
Tmem86a	2.33804	3.69778e-07	2.32212	2.47155e-07
C230096K16Rik	1.83795	0.000262922	2.31916	9.84483e-07
Vwa1	2.60747	1.29358e-15	2.31069	1.74436e-12
Slain1	3.04711	9.14045e-11	2.29846	1.75154e-05
Spata13	3.26183	2.88681e-38	2.2642	7.63773e-15
Lamc2	2.21797	7.39281e-240	2.25927	5.70103e-234
Cnp	2.66365	3.74473e-28	2.25834	1.73857e-17
Ccdc80	2.20227	1.59653e-08	2.2372	5.73766e-08
Edil3	3.04734	0	2.2279	4.18243e-128
Hes1	1.62446	3.55327e-21	2.22508	5.12999e-49
Gfra2	1.28573	4.32077e-53	2.21005	3.68022e-248
Herc3	1.34521	1.52673e-73	2.20825	8.41218e-268
Ucn2	1.55225	1.19792e-07	2.18187	1.05892e-18
Sh3bp2	1.29126	3.72209e-16	2.17371	2.36338e-55
Mreg	2.46294	2.23519e-19	2.14893	1.60346e-14
G730013B05Rik	2.40752	2.0806e-33	2.1444	6.77478e-31
Cmklr1	2.4998	1.49418e-09	2.14375	1.3354e-06
Olfr288	2.23105	0.000670337	2.12685	0.00167445
Thbs2	1.89368	0	2.10914	0
Itga2	3.28916	1.92452e-14	2.10516	5.82576e-05
Mpped2	2.35399	1.74525e-22	2.09535	9.04811e-22
Tnfrsf9	3.46046	4.75451e-61	2.07647	3.06422e-16
Map3k8	1.55181	7.42041e-09	2.06842	6.28458e-21
Pcyt1b	2.16481	2.40073e-07	2.05736	8.30089e-07
Sash1	2.06514	1.33687e-19	2.0524	2.10585e-22
Tcaf1	0.974206	1.6629e-25	2.04574	6.51177e-128
Gm16201	1.91995	1.20772e-07	2.04486	7.04418e-09
Gm42512	2.38416	7.51346e-12	2.03728	3.19997e-08
Gm45871	2.23995	4.42617e-07	2.02893	2.25709e-05
Cd1d1	1.78827	2.88087e-08	2.02823	6.71752e-13
Ang	1.97705	3.04768e-07	2.02677	5.73026e-08
Gm20634	1.7586	3.95412e-08	2.01441	7.62633e-15
Rhbdl2	2.14088	5.21106e-06	2.0126	0.000103922
Prickle1	2.95741	6.15211e-50	2.0064	6.47752e-19
Prl2c2	5.06511	0	2.00313	8.12067e-97
E2f2	1.60644	2.54862e-125	2.00297	1.04881e-196
Grk5	1.38079	7.42127e-10	1.9954	6.03056e-26
Eomes	2.87546	8.54192e-18	1.98249	1.70619e-06
Naip1	1.27002	0.00419434	1.95152	5.23026e-07
Fam129a	1.97387	4.24631e-09	1.92649	3.22327e-09
Tgfb3	1.66412	4.32869e-216	1.91774	0
Htra1	1.72563	0	1.90934	0
Apobec1	1.50179	2.23359e-26	1.90391	5.02178e-47
Manba	1.5721	8.96038e-72	1.89236	5.57824e-115
Prdm11	0.871638	3.04998e-36	1.87854	2.29381e-249
Pou6f1	2.67931	1.87869e-09	1.87033	0.000304931
Mid2	3.32032	0	1.85526	2.28093e-52
Hipk2	1.76406	3.12473e-191	1.85172	4.51042e-126
Nrp2	1.54024	0	1.82005	0
Olfml2b	2.602	5.07224e-58	1.81751	3.63582e-23
Maml3	2.49699	1.15059e-44	1.81627	9.42353e-20
Arhgap27	2.02341	4.59552e-13	1.81402	8.28595e-11
Mfsd9	1.28023	7.73349e-05	1.81061	2.0084e-11
Gadd45b	1.89337	1.50424e-40	1.80269	6.42036e-36
Arhgap45	1.47516	1.46802e-13	1.79919	3.0008e-23
Tmem200b	2.06978	4.28351e-51	1.79097	1.04433e-40
Gprin1	2.49999	3.27279e-61	1.7863	1.04271e-33
Dclk1	2.59336	0	1.78354	3.71351e-169
Itga1	0.752305	8.31133e-06	1.77405	4.88185e-38
Tmem44	1.46351	1.73399e-07	1.76689	2.83255e-11
Rorb	0.869202	3.69681e-30	1.76	3.73674e-171
Egln3	1.81697	1.14428e-54	1.7598	5.20278e-51
Col5a3	1.05718	0.000182559	1.74801	2.53463e-15
2010005H15Rik	1.76038	2.46673e-07	1.74155	1.88453e-07
1810011O10Rik	3.51889	5.96412e-39	1.7386	4.5861e-06
Kalrn	3.59477	1.12365e-131	1.73806	2.7032e-18
Ndrg4	1.29486	4.71878e-38	1.7331	5.80468e-78
Gjb4	2.179	0.000156463	1.73208	0.00151629
Cmpk2	1.34316	9.05326e-43	1.72138	2.62135e-83
Plxna2	1.78325	0	1.71034	0
Tes	1.06881	1.45011e-193	1.70572	0
Myo10	1.80738	0	1.70489	0
Slc22a23	1.58926	1.23426e-19	1.70356	1.35989e-23
Dixdc1	1.06484	7.60592e-34	1.70027	4.53339e-104
Adgra1	1.39287	5.15769e-13	1.69956	3.0879e-23
Map3k15	3.00898	1.12061e-26	1.69133	1.14696e-06
Slc35g1	1.91973	3.69088e-101	1.68858	4.83364e-56
Fgd4	1.86697	7.79334e-61	1.68453	2.74703e-47
Kirrel3	1.82414	7.38118e-10	1.67716	1.46057e-07
B930036N10Rik	1.00508	2.08752e-06	1.67543	5.20024e-20
Fam180a	0.949147	5.58615e-06	1.67453	3.30278e-25
Hao1	0.96566	0.032664	1.66684	2.58112e-05
Col4a2	1.33525	1.04864e-208	1.65569	0
Arfgef3	1.89345	1.4642e-57	1.62016	2.61788e-36
Gbe1	1.59297	5.41664e-146	1.61944	3.49438e-131
Sbsn	1.09918	0.021389	1.61889	3.4905e-05
Pcdhgb6	1.01199	0.00675447	1.61499	5.30761e-07
Dennd2a	2.34916	1.06695e-09	1.61458	0.000322805
Nr4a3	1.67981	7.94694e-18	1.61211	1.30042e-17
Msx3	2.46007	5.04672e-16	1.60509	9.8922e-06
Sfmbt1	1.72466	2.76324e-106	1.60061	4.11544e-88
Klf5	2.12982	2.53755e-29	1.59599	4.34183e-16
Lhfpl2	1.49775	3.08182e-290	1.58229	0
Casc1	1.7082	5.29235e-07	1.58224	7.72365e-06
Scrn1	0.871207	1.85786e-44	1.58213	9.25024e-245
Tshz2	2.44389	1.12878e-07	1.57413	0.00504456
Foxo1	1.78003	2.03098e-216	1.57227	3.69767e-171
Blnk	1.69025	1.1576e-06	1.56996	6.67268e-06
Adamts4	1.22109	2.02888e-12	1.56877	2.52695e-22
Hoxd10	1.92288	4.76361e-34	1.56809	4.07545e-21
Zfhx4	1.56945	7.73052e-36	1.56648	9.30392e-32
Dmrt2	1.11146	1.65972e-05	1.56551	3.05571e-14
Irak2	1.42376	3.75252e-13	1.56284	1.21951e-17
Sox9	1.42885	1.29749e-98	1.56051	8.51041e-139
Eif4ebp3	1.38667	0.000703268	1.55774	6.01973e-05
Slc22a4	1.73345	1.22131e-21	1.55436	1.16484e-16
Chd7	2.33943	2.13226e-95	1.54848	4.19669e-31
Trim44	1.63041	2.45995e-202	1.54733	5.60749e-180
Inhba	1.85204	1.64274e-207	1.53585	3.57765e-113
Adgrl3	2.2188	1.41854e-10	1.51143	0.000284877
Sgk3	1.73164	2.52042e-46	1.50728	1.66033e-21
Zfp647	1.07771	0.00244255	1.50303	2.23253e-05
Tspan9	1.37394	4.77352e-217	1.5025	2.71897e-260
Khdrbs3	1.99311	2.51087e-29	1.49933	6.14271e-13
Mab21l1	2.01326	3.94462e-120	1.49551	1.35725e-47
Fbxl21	1.59194	0.00101581	1.49505	0.00279948
Gdpd1	2.24541	3.17103e-61	1.49426	3.90762e-21
Tert	1.77572	2.43634e-16	1.49173	9.26272e-13
Col16a1	1.22187	4.37935e-247	1.48419	0
Prex1	2.32106	7.38001e-09	1.48184	0.0012842
Gm4876	1.46133	0.00132563	1.48005	0.000544577
Ston2	1.48063	1.33631e-26	1.47841	1.20512e-29
Tmem176a	2.05733	6.26438e-263	1.47575	1.13128e-122
Pcdh17	3.11367	3.87523e-78	1.47357	1.1257e-10
Pvr	2.03615	0	1.46786	1.33903e-164
Zhx2	1.21079	4.22928e-18	1.46533	3.9772e-30
Plekho1	1.38986	2.17439e-65	1.45903	5.4245e-80
Rpgrip1	1.27931	7.85226e-06	1.4585	2.6538e-08
Zfp825	0.838546	7.55586e-05	1.45803	5.7207e-14
Tmem176b	1.92689	0	1.44931	4.30654e-180
Il1rap	0.894394	3.89577e-81	1.43975	5.95337e-200
Hist1h1c	1.79653	8.62556e-50	1.43237	6.38371e-29
Mitf	1.56699	4.60368e-09	1.43136	3.88773e-11
Lrrk2	1.47843	2.04784e-224	1.43115	4.77562e-193
Bambi	2.51525	8.46038e-79	1.42741	2.63937e-21
Ank1	2.75937	9.64007e-23	1.42515	0.0001034
Tmem117	2.20815	1.99445e-27	1.42485	1.23569e-13
Lgr6	2.88379	5.74171e-13	1.42387	0.00511008
Col4a1	0.921349	3.7618e-123	1.41687	0
Tlr3	1.02669	2.31486e-29	1.41654	4.69736e-55
Lyn	0.792067	1.96933e-19	1.4144	8.97374e-57
Rnf128	2.936	1.78714e-123	1.41325	2.59039e-18
Gpc1	0.941498	2.53673e-147	1.41323	0
Wwtr1	1.27435	0	1.40939	0
Rnf13	1.27261	3.59919e-266	1.40875	1.38998e-279
Gch1	1.41886	0.00242152	1.40462	0.000185927
Pitx2	0.826288	6.52548e-05	1.40314	8.61511e-15
Rassf5	1.43872	4.54877e-86	1.40197	1.92752e-83
Pi4k2b	1.06825	1.29653e-71	1.39969	1.69227e-121
H2-T10	0.897214	8.70408e-08	1.39639	1.46459e-19
H2-T23	3.28347	5.8062e-29	1.39555	0.00129652
Ramp3	2.45048	1.23255e-30	1.39255	1.05961e-07
Cav2	0.874691	1.28909e-130	1.38996	1.55999e-282
Gm44260	0.749683	0.00151506	1.38867	3.93727e-13
Cdc42ep1	1.28418	2.39562e-48	1.38681	1.97017e-56
Macc1	1.36915	0.00252856	1.37925	0.00451647
Igfbp4	1.35511	6.67647e-08	1.37849	1.34979e-10
Pde5a	0.8269	9.38496e-08	1.37422	1.3019e-26
Ppm1k	1.02032	2.34997e-13	1.3605	1.57389e-21
Nupr1	0.967538	3.275e-38	1.35902	8.61619e-88
C130071C03Rik	0.750686	7.11692e-11	1.35855	3.86644e-38
Apbb2	1.30665	1.04102e-120	1.35461	4.4035e-111
Dmrta1	1.60814	9.83077e-17	1.35421	6.30813e-13
Nr4a1	0.797676	3.27342e-10	1.35381	6.45853e-29
Plxnb1	2.3396	1.75791e-32	1.35304	4.57142e-09
Tmem254a	1.00275	6.70271e-13	1.35045	9.66615e-19
Tmem254b	1.00275	6.79717e-13	1.35044	9.79551e-19
Lef1	2.89865	3.70746e-18	1.34738	0.00263616
Strip2	1.09931	0.00207617	1.34174	1.82078e-05
Rasa1	1.30424	1.70674e-248	1.33531	5.10533e-260
Fndc7	1.51698	0.000413909	1.33517	0.00489959
Ttpa	1.01271	0.0211304	1.33312	0.00159185
Zswim6	1.60704	3.70946e-39	1.3322	2.36283e-26
Gm28285	1.09078	1.29363e-05	1.33147	3.66216e-08
Flrt3	1.19805	2.14194e-17	1.3307	4.41721e-21
Car7	1.00803	0.000854307	1.33004	4.04255e-07
Trim7	0.969392	4.51476e-08	1.32609	4.70728e-16
Tmem63a	0.600349	2.75737e-29	1.32572	3.10046e-156
Pcdh9	0.835841	2.73418e-16	1.31873	7.56531e-44
Lrfn3	1.04307	1.3794e-59	1.31768	7.0011e-107
Ikzf2	1.20044	4.49021e-07	1.31526	3.96114e-09
Nudt7	1.30484	7.5265e-11	1.31523	1.20506e-11
Myo1e	1.58013	5.16033e-164	1.31211	5.05475e-122
Rnase4	0.963198	8.42554e-09	1.30765	2.34601e-17
Arid3a	1.16308	3.55768e-44	1.30685	9.15053e-62
Cspg4	1.36136	1.20528e-222	1.30481	5.66816e-177
Nos1	2.70663	2.03097e-25	1.3046	8.61465e-05
Pxylp1	1.64807	1.92498e-24	1.30019	9.92796e-15
Herc6	0.587976	3.50527e-15	1.29765	1.85033e-63
Zbtb42	1.25087	2.3907e-12	1.29416	1.11048e-11
Emb	0.894099	8.6386e-36	1.29412	2.24297e-85
Erc2	1.92504	2.62971e-57	1.29349	6.86003e-23
Gm12070	1.50828	0.00168495	1.29304	0.0103276
Rell1	1.35489	6.72246e-103	1.28885	1.21046e-104
Afap1l2	1.2065	1.45627e-61	1.28366	1.65857e-68
Gm37166	1.52832	3.29511e-05	1.27921	0.000745233
Tubb2a	1.44993	1.71475e-109	1.27666	4.94637e-91
Gm11914	1.05897	0.0199992	1.27489	0.00107336
Depdc1a	1.03882	1.92592e-77	1.27431	1.68652e-105
Tsc22d2	0.987211	7.21863e-162	1.27323	1.81807e-241
Arhgef28	2.16968	1.72778e-08	1.26708	0.00503809
Clec9a	0.626184	1.21734e-10	1.25851	4.91832e-65
Arl4c	0.933988	1.42709e-84	1.24557	3.27801e-198
Gale	0.995137	1.23914e-41	1.24542	1.29931e-77
Gm26811	0.954307	0.00776935	1.24513	0.000968133
Prss56	0.697369	0.00390942	1.24482	1.09871e-09
Rhebl1	1.22538	1.02246e-18	1.24096	3.44264e-19
Rapgef3	2.03743	8.81914e-12	1.24078	0.000147068
Kcnk2	1.01859	9.21359e-20	1.23826	2.39118e-32
Prcd	1.26349	0.00578282	1.23727	0.00571104
RP24-401L24	1.19999	3.98938e-35	1.23409	3.73479e-51
Rbp1	1.53791	1.03993e-36	1.23384	1.10194e-24
Tmem170b	1.11646	1.34371e-57	1.23263	3.73733e-71
Cep104	1.21124	3.89673e-132	1.23194	1.2841e-121
Rhou	1.16547	2.04098e-60	1.22888	2.13783e-91
Prkg2	1.15022	3.20981e-93	1.226	2.96199e-127
Nudt17	0.798936	0.0220552	1.22136	4.08074e-05
Fah	0.984117	1.96141e-07	1.22025	5.08917e-12
Camk2b	1.4737	4.15849e-10	1.21972	6.4032e-08
Ptger4	1.39931	9.20974e-06	1.21774	0.000373381
Vwa5a	0.608926	1.92221e-45	1.21489	3.66289e-206
4932441J04Rik	1.99517	6.04752e-10	1.2131	0.0009845
Gm26809	0.686199	3.73574e-24	1.21157	3.369e-80
Tspan7	1.49809	5.63303e-37	1.20856	5.38215e-23
Serp1	1.32364	0	1.20635	1.03466e-232
Dyrk3	1.4661	2.99057e-70	1.20495	3.9212e-48
Adamts6	1.16156	2.0289e-06	1.20171	1.30403e-08
Abca9	1.0557	2.25655e-07	1.19553	4.07996e-09
4933433G15Rik	1.17419	0.00405397	1.18645	0.0026723
Adamtsl4	1.11203	8.05478e-28	1.18567	3.98405e-29
Bpgm	1.11319	5.21782e-44	1.1807	8.85464e-54
Wdr1	0.760545	9.3853e-96	1.17927	6.25628e-201
Zfp367	0.827272	1.06644e-88	1.17669	3.47815e-197
Hdac5	0.978622	7.83191e-82	1.17456	2.39582e-157
Pfn2	1.38807	4.74545e-304	1.17375	7.8385e-196
Trp53inp2	0.998487	6.54558e-51	1.1735	7.80647e-75
Tnks1bp1	1.26591	4.32127e-200	1.17195	5.63244e-172
Tns1	1.32337	2.07817e-129	1.17135	8.46287e-95
Wisp1	1.29997	7.58617e-227	1.17005	5.80019e-189
Ptgs1	1.06865	4.35004e-09	1.16591	7.17024e-11
Efnb2	1.29222	7.48202e-149	1.1617	7.15351e-124
Cfap69	1.18329	4.84771e-10	1.16104	6.05282e-10
Phactr4	1.19548	8.1785e-131	1.15935	1.32131e-153
Wnt7b	0.958911	7.16607e-74	1.1573	1.55939e-125
Dnase1l1	0.813841	1.01819e-12	1.15499	9.2393e-27
A430005L14Rik	1.28602	3.65826e-34	1.15181	4.2002e-27
9330159F19Rik	0.640703	0.00129858	1.15127	1.09637e-13
Gpc6	1.11866	6.84527e-42	1.14942	2.58864e-37
Dpf1	0.953247	3.24526e-44	1.147	4.95347e-66
Vdr	1.36771	6.03934e-18	1.14318	5.49191e-14
Vcl	0.781889	6.86906e-108	1.14235	2.04633e-223
Cdkn3	0.976192	6.64073e-14	1.14232	2.34712e-20
AV099323	1.02226	0.00743019	1.14156	0.0019655
Spsb2	0.616073	1.22743e-07	1.13484	1.41006e-27
Gm18609	0.874004	0.0101161	1.13246	0.000392229
Sh3bgrl2	1.8571	3.10632e-249	1.12666	1.47666e-78
Trim16	0.849912	2.82894e-26	1.12452	1.65768e-41
Dmpk	1.4283	1.13265e-50	1.12094	2.04349e-23
Mob3b	1.24747	1.00084e-29	1.11566	2.03456e-17
Coro2a	1.44911	2.40497e-52	1.1156	1.34311e-24
Btg2	2.09385	5.16074e-41	1.11448	2.44931e-11
Kdm7a	1.50789	7.76027e-49	1.11422	1.97954e-18
Cd274	0.664176	1.41599e-06	1.11391	2.79171e-20
Wdtc1	2.14385	1.72917e-259	1.1123	9.08763e-66
Pon3	0.622598	1.08296e-07	1.11018	1.62827e-25
Rnf19b	1.34272	1.68583e-194	1.10974	9.8414e-122
Brwd3	0.871146	1.2106e-49	1.10956	9.07915e-99
Plscr1	0.660872	2.25403e-18	1.10776	4.83509e-50
Endod1	1.13951	1.41574e-68	1.10675	3.09638e-69
Dusp1	0.831769	1.49298e-31	1.10664	2.43162e-53
Tead4	0.718842	2.10385e-29	1.10626	6.99015e-82
Zbtb20	1.21088	1.55623e-132	1.10245	4.0275e-107
Tpmt	1.40366	4.91222e-14	1.1018	1.7282e-07
Skil	1.0497	2.34166e-105	1.10163	3.11736e-117
Parvb	1.24601	7.10089e-214	1.1008	2.92551e-166
Akip1	0.954294	1.02999e-33	1.10048	4.6824e-45
Dnajc12	1.15031	4.67724e-05	1.09931	6.60569e-06
Rb1	1.46558	2.15121e-46	1.09801	1.76836e-22
Fam49a	1.29867	1.02343e-27	1.09731	9.80082e-19
Gm16170	1.31429	0.00387489	1.09268	0.0200456
Gm43437	0.674386	0.0196762	1.09226	2.42241e-06
Phldb2	1.16345	4.21831e-33	1.09016	3.72448e-23
Hist2h2be	1.54363	1.07367e-58	1.09012	3.91297e-22
Abtb2	2.36945	6.41678e-53	1.08758	1.25511e-07
Tm4sf1	0.762697	1.39572e-130	1.08731	7.8535e-247
Map3k6	0.89561	9.91561e-18	1.08562	1.73392e-24
Tjp2	1.67795	5.75562e-79	1.08471	4.71679e-29
Galnt7	1.02036	6.40776e-144	1.08296	5.02971e-169
Cep55	0.691417	2.80452e-48	1.08113	1.1924e-98
Gdpd5	1.78844	3.24015e-97	1.07965	1.5309e-28
Xk	1.00332	2.87527e-44	1.07637	3.23694e-56
Map3k1	1.1318	5.99483e-34	1.07537	2.07142e-29
Abhd2	0.591802	5.9674e-41	1.07535	2.95167e-151
Ifih1	0.86334	5.24696e-26	1.0728	4.09254e-43
Lcor	1.07042	5.84357e-34	1.07162	4.80945e-26
Gsto1	0.923393	9.1264e-132	1.07119	2.77424e-160
Siah2	1.13703	5.40081e-102	1.07083	4.58352e-119
Zfp597	1.13801	1.44814e-57	1.07078	1.23729e-40
Als2cr12	1.16915	0.0101609	1.06931	0.0200064
Cst6	1.13705	7.89351e-18	1.069	1.8266e-15
Xlr	0.904612	2.84357e-61	1.06661	8.13836e-89
9330102E08Rik	0.782354	0.00709571	1.06652	6.835e-05
Smim3	1.04694	1.16116e-24	1.06649	1.82694e-23
B4galt7	0.717445	7.61035e-27	1.06334	2.45372e-65
Tmem185b	0.984016	7.29131e-14	1.06018	2.29921e-16
Aox1	1.05334	0.00625768	1.05694	0.00199497
Fam126b	1.13001	4.71224e-59	1.05494	4.64744e-74
Cd82	0.954698	8.24687e-66	1.05444	1.07294e-84
Fam71f1	1.94015	2.92294e-13	1.05194	0.00115238
Pnp	0.880699	4.66358e-89	1.05042	1.15666e-132
Jund	1.15158	1.09245e-96	1.04919	5.44819e-94
Eif2a	1.08972	2.12874e-181	1.04869	4.22919e-129
Cfap43	0.868129	6.75275e-30	1.04691	1.94845e-42
Tnxb	0.966106	1.87239e-15	1.04132	5.42315e-15
Polk	1.10194	7.19103e-42	1.04013	5.9559e-45
Dusp16	0.816766	2.36053e-51	1.03892	4.26798e-82
Atp8a1	1.25055	8.59873e-22	1.03876	4.75522e-15
Anxa11	1.16968	2.53164e-124	1.03665	1.37486e-101
Arl4a	0.818513	2.41466e-13	1.03617	3.33167e-25
Erap1	0.83538	1.76427e-100	1.03492	2.72425e-164
Mad2l2	1.19669	2.90638e-30	1.03356	1.48932e-20
2810021J22Rik	1.09052	1.47596e-20	1.0326	2.10784e-17
Nabp1	0.831895	2.02823e-44	1.02913	1.50432e-54
Ifitm3	0.781777	7.85673e-83	1.02856	1.88328e-138
Lcorl	0.873823	6.65759e-35	1.0275	1.81583e-48
Nfkbie	0.867627	2.18534e-20	1.02737	1.15527e-27
Pnrc2	0.659927	3.06238e-38	1.02684	2.27423e-106
5033430I15Rik	1.10743	0.00010551	1.02481	0.000339364
Aebp1	1.11878	1.84697e-137	1.02443	4.00364e-126
Kcnn4	0.929116	1.06579e-147	1.02353	4.74972e-182
Mxra8	0.734482	3.44224e-38	1.02084	2.00241e-80
Prodh	0.827203	3.65134e-07	1.01973	2.12484e-11
Insl6	1.12545	4.42636e-12	1.0192	3.43366e-09
Gins3	0.688232	2.9743e-21	1.01855	1.81195e-48
Pdgfa	1.0473	1.49634e-40	1.01789	5.34559e-51
Kctd15	1.17062	5.73849e-52	1.01779	5.49606e-39
Tmem161b	0.809085	7.42916e-26	1.01685	1.19982e-46
Pnpla2	1.14192	1.36406e-53	1.01563	1.61193e-40
Papd4	0.935244	2.27904e-110	1.01444	9.80744e-109
Ganc	0.805321	1.91051e-08	1.01106	1.46978e-18
Gfod1	1.12911	3.76864e-127	1.00621	2.25401e-117
Zbed3	0.983384	2.99178e-73	1.00555	9.87932e-80
Hspa2	0.670835	0.00906403	1.00072	4.36479e-06
Lurap1l	1.23083	2.40348e-87	1.00013	5.54177e-53
Neurl1b	1.04498	3.84042e-65	0.999531	5.70538e-65
Idnk	1.06592	3.17099e-19	0.998664	1.4709e-13
Vopp1	0.648992	2.6083e-44	0.998624	4.31395e-111
Dusp9	1.09792	1.51354e-184	0.998211	8.85287e-152
Snx24	0.80692	8.07277e-20	0.995884	1.34149e-31
Slc9a1	1.48161	5.89872e-230	0.995435	3.76096e-107
Arap2	0.754096	3.08673e-31	0.993819	1.49964e-55
Luzp1	1.06158	7.19463e-154	0.991315	3.61836e-139
Map2k6	1.35245	1.17583e-36	0.991006	2.86984e-18
H1f0	1.22061	7.82258e-265	0.990298	9.20624e-170
Tsc22d3	2.78732	0	0.990251	1.56359e-54
Lif	1.76153	6.48516e-164	0.989654	1.14461e-34
43527	1.70883	1.14013e-05	0.988844	0.029738
Elavl2	1.29307	2.39284e-103	0.986398	1.14646e-41
Plekhm3	0.729796	4.33493e-05	0.986259	2.27427e-09
Stom	0.842358	2.04754e-37	0.984107	1.44889e-52
4732491K20Rik	0.824901	0.00459254	0.981853	0.00026319
Arhgef10l	1.6649	9.60464e-92	0.981251	6.02833e-24
Nudt18	1.36211	1.38139e-24	0.979064	1.01449e-12
Lancl3	1.37843	6.86732e-87	0.977561	6.24161e-33
Krt80	1.72003	8.24583e-11	0.976663	0.000308035
Ero1l	1.07634	2.26268e-167	0.972826	1.65038e-133
Mlf1	0.958814	4.23633e-10	0.972265	2.03695e-10
Pmvk	0.861908	2.27687e-59	0.970866	1.31348e-81
Notch1	1.52505	1.40149e-52	0.967901	3.44291e-17
Mylip	0.895204	8.78906e-30	0.966695	8.94147e-35
Hist1h2bc	1.72921	1.58551e-43	0.966422	3.49318e-11
Eva1b	0.765615	2.88379e-36	0.962705	1.54099e-82
Akap17b	0.790203	8.71656e-06	0.95399	7.77642e-08
Atxn1	1.1901	1.68758e-100	0.948473	3.42168e-61
6720427I07Rik	0.849825	7.86507e-06	0.947497	6.74383e-07
Ttll1	1.296	5.76391e-44	0.946879	6.54715e-21
Fndc3a	1.13835	2.22366e-130	0.943518	2.95394e-90
Zfp551	0.928987	1.73659e-05	0.943483	1.14622e-06
Hivep1	1.23554	1.50735e-85	0.943269	7.44266e-47
Plcb4	1.52021	1.10725e-16	0.942379	2.11769e-07
Selenot	0.901889	1.02931e-153	0.941218	4.42133e-153
Slc9a3r1	1.57643	3.50966e-60	0.939433	5.44526e-20
Acsbg1	1.8059	5.89234e-09	0.938326	0.00967188
Acadm	0.851481	3.53122e-67	0.936383	9.69081e-80
Mfge8	0.937764	8.84003e-110	0.933291	1.36112e-111
Ica1	0.902388	9.01159e-13	0.932444	1.36488e-12
Vav3	0.794041	3.87333e-29	0.931872	3.28936e-41
Irgm1	0.622404	2.05894e-33	0.929055	9.42917e-86
Ube2e2	1.03939	2.22609e-26	0.926359	7.54734e-20
Epha2	1.05716	7.8358e-154	0.924074	8.29242e-125
Dnajb9	0.895828	2.45898e-27	0.921022	4.47361e-26
Zc3h12a	0.91185	6.64477e-11	0.920554	2.18897e-11
Plcxd2	1.08324	1.73231e-25	0.920262	1.54594e-15
Itga3	1.28969	1.06786e-22	0.918652	1.24415e-11
Ccnd1	0.941532	4.46837e-218	0.918078	5.06314e-209
Sestd1	0.813417	3.26105e-79	0.917384	1.26394e-112
Gm13283	1.28891	0.000119738	0.917314	0.0135837
Dnajb4	1.01555	2.37216e-118	0.917306	1.08319e-87
Creb5	1.17684	2.31982e-18	0.915387	1.32506e-10
Ranbp9	0.996697	2.81781e-126	0.915171	5.25319e-111
Slc12a7	0.910686	3.70494e-96	0.915164	1.43835e-100
Nfil3	1.18688	2.86823e-34	0.911899	1.73208e-17
Nfkbiz	0.714955	1.73214e-07	0.909116	1.22942e-12
Sema3c	1.01368	3.67909e-51	0.908901	9.49054e-37
Tspan33	1.22947	8.29847e-06	0.908043	0.00228129
Cltb	0.824771	4.39079e-42	0.907383	6.02624e-52
Il34	0.616067	3.41768e-07	0.902933	1.94015e-19
Rasa3	0.994801	9.8697e-29	0.901837	3.41119e-21
Kif1b	0.950567	7.1024e-145	0.89941	2.42976e-128
Nipsnap1	0.753495	4.34973e-12	0.89813	3.37293e-17
Smad1	1.05174	4.08985e-77	0.897464	2.64608e-52
Plod2	0.685062	9.51649e-61	0.897078	1.58008e-120
Ppfibp1	0.591356	4.33852e-63	0.896872	1.57714e-124
Gm12603	0.886889	1.46416e-10	0.894756	1.45951e-10
Clcn3	0.933836	1.23121e-100	0.894553	2.80235e-80
Grhl1	0.767501	0.00074631	0.894493	2.71476e-05
Ttc39b	0.739054	9.2238e-57	0.893679	5.7299e-88
Hmgn5	0.640163	1.05923e-43	0.893544	6.76676e-96
Fbxo44	0.710272	0.00505978	0.893535	4.1066e-05
Casp2	0.630302	1.04102e-21	0.893238	6.28893e-46
Med18	0.825669	1.05777e-09	0.892995	8.55847e-11
Pink1	1.02403	1.54492e-16	0.892742	9.24402e-11
1110046J04Rik	0.69992	0.000965189	0.892432	2.46094e-06
Trp53	0.769609	3.08692e-90	0.891686	4.11961e-124
Rcor1	0.898536	4.26393e-109	0.889847	5.58078e-105
Psmd8	0.602758	2.37597e-61	0.88914	1.99368e-117
Cep85	0.707874	7.7439e-36	0.888799	1.75669e-53
Ano8	0.996279	1.8439e-77	0.888488	1.6087e-60
Atpaf1	1.22738	1.33348e-36	0.888131	2.88725e-18
Rad51c	0.998876	2.93721e-27	0.886262	4.26488e-19
Myo7a	1.0453	5.61445e-16	0.881932	5.11604e-12
Acp6	0.725658	2.01095e-21	0.881763	2.00283e-30
Fam53b	0.991944	1.69787e-14	0.881021	6.28665e-11
Cenph	0.68582	5.77266e-23	0.877634	3.87261e-45
Abhd6	0.994217	2.7207e-15	0.876246	1.21251e-11
Gm42653	1.99283	5.82669e-11	0.874476	0.00599041
Commd2	0.938257	2.05296e-103	0.873968	5.43712e-107
Parp8	0.886797	2.07337e-52	0.873792	1.67736e-42
Phlda3	0.698985	2.46058e-43	0.869658	4.55604e-80
Polr3g	1.15521	1.20879e-96	0.868499	8.97628e-47
Etv4	1.31613	5.62755e-64	0.868018	1.05498e-24
Sik1	1.1993	1.49406e-54	0.867879	3.5314e-29
Mex3b	2.66201	5.98457e-139	0.867531	5.55494e-08
Stmn1	0.815879	4.45241e-97	0.86686	1.78868e-108
Zbtb18	0.883826	5.67898e-63	0.866832	4.17206e-66
Schip1	0.911923	1.26753e-28	0.864475	2.34848e-26
Pkig	0.93415	2.89091e-14	0.864271	3.73018e-13
Mier3	0.713587	1.14308e-32	0.863632	1.87828e-48
Ube2t	0.963124	1.38886e-36	0.863584	2.51233e-29
Gm26819	0.596164	0.00103079	0.862978	2.73243e-06
F730043M19Rik	1.78826	5.69928e-08	0.860116	0.0305772
Rufy1	0.915127	1.39974e-63	0.857501	1.05277e-52
Nbea	0.654485	3.37773e-51	0.857006	2.43626e-102
Cdk18	2.06621	3.05219e-29	0.856991	9.14527e-05
Erich1	1.60872	6.57792e-22	0.856936	2.10779e-05
Accs	0.622392	5.75373e-06	0.856167	1.03174e-09
Card6	1.22349	4.51985e-32	0.85535	2.91702e-14
Arhgef15	0.968747	0.0103437	0.854169	0.0160499
Stn1	1.13883	3.46393e-116	0.852595	5.52186e-62
Aunip	0.753611	5.17423e-16	0.85236	3.04138e-26
Zfp455	1.13537	0.000208705	0.851807	0.00733683
Akirin1	0.756654	8.96815e-73	0.851663	2.09784e-77
Mcm8	1.00892	3.81721e-29	0.850891	3.17437e-19
Gm11110	0.999593	0.000271467	0.850768	0.0017053
AV356131	1.11109	9.87319e-05	0.84864	0.00374451
Exoc6	0.741953	5.80609e-08	0.84664	3.24949e-12
Rgs3	1.45674	1.88469e-72	0.846452	2.55725e-19
Slc4a7	0.866935	1.27934e-91	0.845777	5.7308e-87
Elovl7	1.74875	3.65071e-08	0.845169	0.0265926
Miga1	1.11731	6.5049e-96	0.84361	6.60223e-55
Them6	1.08913	3.89298e-46	0.841444	1.56466e-27
Lmln	0.756445	5.23441e-13	0.839755	8.28189e-16
Ust	0.851409	5.00952e-36	0.839475	1.55074e-33
Large1	0.59531	1.74296e-32	0.838538	5.6002e-70
Fcho2	0.635517	1.83387e-42	0.837256	7.65957e-73
Kdm1b	1.02046	8.63135e-104	0.836353	2.6761e-72
Nradd	0.741734	4.53347e-36	0.835583	1.19527e-45
Nuak2	1.50819	4.67205e-13	0.835304	0.000150959
Oxr1	0.776597	1.68011e-65	0.834218	6.6731e-69
Gmppa	0.78525	2.43534e-33	0.832751	1.08145e-40
Arhgap4	0.97479	0.000660805	0.831959	0.00431757
Rsc1a1	0.754849	0.000875944	0.830692	0.000210177
Mapk6	1.12803	2.84207e-286	0.829559	9.95098e-133
Dhfr	0.908538	1.48973e-88	0.829246	1.42088e-79
Nck2	0.907874	1.06354e-30	0.828752	3.26213e-24
Casz1	1.27268	2.48959e-07	0.828684	0.00126401
Prpsap1	1.13437	2.55923e-78	0.828053	3.85445e-37
Cd81	0.621983	4.86333e-37	0.827472	3.07568e-69
Pqlc2	0.747136	1.21169e-10	0.826743	1.69235e-16
Phex	1.8076	3.6462e-69	0.825526	1.68347e-11
Ppp1r12b	0.978114	1.65935e-152	0.825366	2.61226e-101
Gpr157	2.07404	5.22893e-20	0.824699	0.00295364
Gng5	0.906581	9.47823e-103	0.824167	6.75756e-86
Rrm2	0.957723	1.69886e-181	0.823549	1.88943e-117
Slc25a33	1.13536	7.1651e-47	0.821113	4.82385e-22
Steap1	0.743341	6.69571e-11	0.819267	6.13053e-13
Clock	0.844842	8.87933e-91	0.818853	7.23234e-89
Akr1b8	0.78716	2.902e-81	0.818614	5.99096e-92
Plekhh1	1.07449	3.27019e-30	0.817438	1.14279e-17
Lacc1	0.946283	6.42627e-48	0.816273	8.581e-38
Ccng2	0.953892	3.90569e-27	0.815968	5.59152e-22
Hoxa10	0.616211	7.15768e-21	0.815799	1.9664e-35
Dna2	1.03311	1.03163e-50	0.814145	5.965e-32
Xylt1	1.26809	7.88741e-107	0.813792	6.94535e-42
Map3k20	0.614428	1.79283e-35	0.813424	6.02291e-65
Thap3	0.647164	1.20671e-07	0.813281	1.11463e-10
Tbc1d7	0.716421	3.82405e-11	0.812993	1.59008e-16
Lias	0.703414	1.54184e-13	0.812152	7.91964e-19
Mcur1	0.994531	5.67917e-62	0.808205	2.28293e-37
Itgb5	0.831333	9.50226e-64	0.806861	2.32786e-68
Tshz1	0.750661	6.06881e-17	0.806418	5.77924e-18
Gm6634	0.908247	0.00750585	0.806225	0.0187172
Nucb2	0.677535	1.06001e-16	0.805448	2.8033e-26
Rcc2	0.805332	5.77977e-74	0.804763	1.51918e-75
Kcnk5	0.606211	1.39112e-22	0.803523	1.19731e-44
Gm26617	0.689874	7.084e-11	0.802783	1.58168e-15
Ldlrap1	1.01931	7.98764e-31	0.802577	2.66774e-20
Auh	0.896931	8.57805e-18	0.801897	8.9935e-15
Litaf	0.670252	1.55872e-24	0.799616	6.20113e-48
Zfp280b	0.879475	2.17901e-61	0.797372	8.68486e-49
Gm2260	0.919714	8.5981e-08	0.795039	6.35219e-06
Zfp52	0.778134	2.64478e-29	0.794767	5.0854e-27
Arl15	1.15056	8.30816e-46	0.793506	1.66881e-21
Zfp46	0.735514	2.83462e-21	0.793484	1.01061e-24
Gab2	0.94433	6.21885e-24	0.792651	3.77828e-15
Tspan17	0.844446	1.77615e-13	0.792292	1.87947e-11
Cptp	0.614259	5.18939e-11	0.791522	5.70678e-18
Trit1	0.656755	1.14712e-14	0.791447	8.50497e-22
Mgat4a	1.11416	2.82866e-54	0.790731	2.86339e-28
Celf4	1.408	1.02703e-27	0.790572	1.08116e-08
Usp53	0.80871	2.28865e-14	0.790411	6.91265e-15
AA467197	1.94715	1.5072e-17	0.789094	0.00405043
Cystm1	0.967155	2.25251e-07	0.785937	1.44431e-05
Cdkl5	0.682784	4.90952e-10	0.785895	2.90312e-13
Pdlim7	0.763944	2.07724e-56	0.784348	1.25416e-65
Angptl4	0.613603	0.00167561	0.783826	1.18076e-05
Stk17b	1.05701	4.21046e-27	0.782217	1.17465e-15
Zic5	0.785611	1.58138e-31	0.781535	1.65767e-30
Gclc	0.736514	3.20241e-51	0.78026	1.39616e-68
Clic4	0.753848	2.38733e-90	0.776274	2.72617e-81
Il17rd	1.15137	2.29816e-13	0.776255	7.80453e-06
Pcgf5	0.854652	2.80175e-36	0.776095	9.84362e-31
Cenpk	0.675255	5.05285e-15	0.775767	1.56791e-15
Tmem254c	0.974385	3.10594e-28	0.775705	3.54774e-11
Pdik1l	0.848642	1.81319e-23	0.774918	7.63819e-21
Nbeal2	0.853351	7.5844e-09	0.773563	1.41422e-10
Tinf2	0.833587	2.9001e-31	0.773071	2.63698e-28
Mxi1	0.751021	3.67987e-26	0.773016	3.68056e-24
2310034G01Rik	1.03035	0.000136199	0.772863	0.00866054
Gramd3	0.800139	1.17209e-29	0.772731	2.3397e-27
Dennd5b	0.61123	5.27614e-27	0.772245	3.28515e-47
Traf1	0.948801	1.82877e-71	0.771578	2.04495e-48
Lonrf1	0.647209	2.47032e-19	0.771248	1.66246e-28
Acot7	0.699875	6.31634e-55	0.770358	1.68735e-96
Asap2	0.9675	3.05004e-81	0.77	5.72605e-51
Snapc5	0.588109	6.3023e-06	0.767664	4.0155e-09
Isl2	1.21923	1.9055e-05	0.76713	0.0172281
Mum1l1	1.94138	1.04099e-296	0.766911	1.89903e-34
Camk2n1	1.16076	7.70227e-11	0.765051	0.00124919
Plaur	1.01608	5.51167e-66	0.763936	9.7225e-42
Dsel	0.765551	2.2038e-27	0.762133	1.04747e-27
Depdc1b	0.767223	1.67171e-16	0.761993	3.47036e-15
Acy1	0.925332	5.79246e-42	0.761191	2.34422e-32
Ptpn13	2.05847	3.94704e-54	0.760754	7.81176e-07
Tsc22d1	0.819744	1.85086e-113	0.760425	2.65226e-101
Capzb	0.665653	8.13242e-78	0.75721	1.74069e-99
Gca	1.04434	4.91178e-07	0.755259	5.06387e-05
Ankrd44	1.35588	5.9066e-63	0.754018	4.45978e-16
Nfkbid	0.729797	4.76802e-06	0.753291	1.50098e-06
Hist1h4i	0.62777	3.06899e-23	0.7531	2.16882e-33
Lamc1	1.00683	1.16961e-182	0.752861	6.80741e-98
Mir17hg	0.681838	1.06525e-09	0.750984	1.86474e-11
C1galt1	0.631777	3.75322e-35	0.748943	1.05094e-50
Socs1	0.826641	5.02894e-14	0.747085	3.48452e-16
Trim24	0.81123	2.08833e-62	0.74704	4.02954e-62
Phlda1	0.694705	8.96103e-22	0.745866	3.06391e-23
Tpk1	0.950245	4.30996e-06	0.744019	0.000256862
Rreb1	0.93191	9.59176e-64	0.743251	1.9866e-42
Sdhaf1	0.783469	1.65992e-05	0.742069	4.16422e-06
Sap30	0.867086	5.11699e-33	0.741444	9.55075e-28
Ncam1	1.03213	4.91992e-125	0.741021	1.91302e-61
Ell2	1.45608	1.39074e-156	0.740484	4.22593e-21
Mast4	0.730679	7.70719e-83	0.740266	1.19111e-94
Gatm	0.767043	3.55784e-69	0.738501	9.15543e-82
Tspan14	0.591829	2.43117e-25	0.736383	1.81675e-41
Tgfbr2	0.613641	1.63473e-60	0.736228	2.4087e-92
Bnip3	0.830272	2.34536e-94	0.733472	1.07107e-57
Aurkaip1	0.716109	1.42817e-27	0.732835	1.02491e-25
Gnb1	0.84479	3.04808e-145	0.732446	1.99559e-96
Antxr2	1.1155	2.15684e-170	0.732271	3.60411e-69
Otud4	0.764097	2.29334e-80	0.732172	6.82421e-66
Usp48	0.637221	6.06043e-37	0.732111	2.34139e-55
Dennd1b	0.883021	5.204e-48	0.729022	3.04018e-31
Efhd2	0.848141	7.96187e-59	0.726579	1.3141e-43
Pwwp2b	0.841121	9.23553e-12	0.724566	2.31896e-08
Clspn	0.637867	1.97761e-63	0.724185	3.72284e-83
Grina	0.600087	5.25419e-50	0.723705	4.85299e-71
Mcm6	0.604734	7.99859e-65	0.722272	4.13442e-77
Lysmd3	0.733214	5.2664e-28	0.719015	7.4795e-27
Hap1	1.1812	4.00593e-17	0.71796	1.9047e-06
Cdc14b	0.642151	2.84561e-45	0.717612	3.73399e-55
Sh3pxd2b	0.733672	2.15112e-84	0.71718	3.52303e-66
Ece1	0.943564	2.87591e-54	0.717073	1.93135e-29
Nol7	0.627625	6.11055e-40	0.716771	2.30712e-54
Kdm1a	0.679294	6.87907e-60	0.716719	2.17829e-81
Gkap1	0.989926	1.19693e-77	0.716624	2.72392e-39
Gm17491	0.928945	3.43833e-11	0.715487	2.89364e-08
Mpp5	0.636546	3.64363e-25	0.71441	1.22484e-39
Optn	0.610622	3.313e-06	0.713539	5.55619e-09
Pla2g4a	0.722372	1.23856e-30	0.712392	1.89174e-39
Fam214a	0.864161	2.24624e-14	0.711636	5.98528e-10
Angptl2	0.712725	7.48291e-75	0.70985	8.45586e-62
App	0.974485	9.32059e-73	0.708945	7.21286e-41
Smim15	0.729489	3.60764e-45	0.708165	2.11285e-52
Usp33	0.681905	7.24249e-68	0.707494	6.17098e-71
Fyco1	0.637691	4.53431e-27	0.707191	2.08145e-34
Lrrc40	0.628103	2.27942e-29	0.705593	1.09207e-43
Aldh5a1	0.594272	6.81302e-05	0.705293	3.63001e-07
Sybu	1.09077	0.00048736	0.704653	0.0284097
Zdhhc18	0.740136	4.29489e-29	0.699267	2.96157e-25
Ehd4	0.925356	8.6306e-38	0.698707	1.20859e-19
Styx	0.623324	6.94545e-06	0.698658	3.01068e-07
Txndc15	0.586097	3.14448e-21	0.698481	2.13665e-31
AI987944	0.687678	2.12525e-08	0.697136	1.65653e-08
Pim1	0.932986	2.0591e-07	0.696624	0.000128649
Esd	0.866065	4.83857e-127	0.695232	3.50429e-72
Mybl1	0.877417	2.43462e-31	0.694684	9.90257e-18
3110001I22Rik	0.892415	0.000145772	0.69461	0.00154723
Plekha1	0.779836	3.25636e-63	0.694305	3.58379e-50
Slc48a1	1.17579	2.48036e-177	0.693609	4.87279e-57
Rabggtb	0.641033	5.86215e-43	0.693312	4.14761e-71
Met	0.853031	1.28536e-99	0.692602	9.88979e-67
Gm36445	0.787193	0.000447348	0.692164	0.000208561
Mrps36	0.643244	1.10036e-18	0.691334	8.36525e-17
Ndufs4	0.696827	3.78786e-39	0.691116	6.2743e-36
Nxpe3	0.980502	7.0787e-24	0.691116	4.41301e-11
Cdk20	0.749792	2.28273e-17	0.690735	4.81714e-13
Zfp369	0.606988	1.08166e-09	0.690659	4.74585e-13
Galnt1	0.585978	1.57237e-58	0.689802	5.08321e-78
Map7d1	0.688351	2.8789e-56	0.687005	6.21629e-68
Jmy	0.816433	4.28229e-49	0.686926	9.53539e-32
Ctsl	0.624541	8.66881e-101	0.686063	3.94556e-120
Gk	0.955768	6.11037e-85	0.685376	3.69206e-40
Hdac1	0.596582	7.80388e-64	0.684127	6.37845e-72
Scrn2	1.20153	1.62071e-08	0.682804	0.00142653
Wwox	1.11486	1.48062e-22	0.682462	2.73938e-08
Htatip2	0.629111	8.71425e-27	0.681514	6.76205e-31
Ppp3ca	0.779169	1.5028e-65	0.681409	8.98388e-52
Asap3	0.609074	0.00726166	0.679908	0.00242625
Skida1	1.04253	2.23971e-12	0.67936	9.28691e-06
Srd5a1	0.634449	2.63531e-10	0.679357	4.73218e-17
Prr7	0.683315	0.000362421	0.678411	0.000126855
Dvl1	0.625194	5.49789e-50	0.678282	3.32794e-59
Ssx2ip	0.935613	2.02676e-65	0.677863	4.85785e-47
Psme4	0.604555	6.60743e-59	0.677464	4.93009e-65
Klhl21	0.593978	5.27719e-31	0.677382	2.79119e-44
Amigo1	1.1445	1.10824e-23	0.675815	2.99204e-06
Nkiras1	1.02899	1.4519e-12	0.674959	4.05682e-05
Rpa2	0.598077	2.54194e-27	0.672924	3.40242e-38
Klf11	0.666577	3.36063e-09	0.671948	6.11253e-09
C77080	1.15217	7.06667e-57	0.67151	5.04547e-18
Kbtbd8	0.668593	9.10226e-09	0.671437	5.39623e-09
H6pd	0.596643	3.79067e-28	0.66981	5.27783e-35
Tasp1	0.880628	8.78373e-33	0.668345	1.18852e-17
Dnajc16	0.664165	3.93213e-30	0.667781	6.54993e-27
Angel1	1.3293	2.03138e-11	0.667563	0.00129388
Frrs1	0.793862	3.57105e-83	0.666815	2.09875e-58
Akr1b3	0.750972	1.22862e-94	0.666377	3.16241e-67
Ankrd1	0.939125	4.3284e-81	0.666179	2.8626e-46
Jmjd1c	0.609927	1.14676e-64	0.666055	5.13986e-76
Zmpste24	0.674442	2.52339e-56	0.665965	5.76702e-49
Atg101	0.619128	1.28843e-14	0.665344	3.02591e-15
Msh3	0.635585	3.07043e-16	0.664087	2.28818e-13
Scarb2	0.818379	1.83498e-114	0.663874	1.37203e-77
Pkp3	1.24613	8.61357e-08	0.661752	0.0102258
Proser2	1.28881	3.79904e-23	0.661414	5.54735e-06
Map6	0.804455	1.07165e-47	0.6613	5.22296e-37
Card19	1.38139	4.56422e-50	0.658965	1.61452e-12
Mcub	0.653725	1.78448e-10	0.657665	1.62044e-10
D1Ertd622e	0.732682	1.06904e-18	0.65578	3.01802e-13
Ints11	0.698458	1.6969e-36	0.655598	1.86243e-32
Ldlrad4	0.689134	3.35912e-09	0.654798	3.0851e-08
Minos1	0.686497	4.10593e-37	0.654598	2.19016e-41
Vamp3	0.602992	5.14877e-42	0.654386	1.15575e-43
Cbx2	0.851481	1.73859e-39	0.653402	4.15316e-23
Gm12606	0.792842	7.35601e-21	0.652585	3.2309e-14
Pcdh7	2.05969	4.37225e-53	0.652463	0.000192489
Errfi1	1.08125	7.74841e-17	0.65109	2.61739e-06
Slf1	0.61882	3.55221e-23	0.64983	3.20109e-32
Pramef8	0.696117	3.12723e-19	0.649788	1.16286e-15
Chml	0.885738	1.65505e-47	0.649723	2.27056e-25
Dleu2	0.596009	3.0518e-07	0.64704	9.04675e-09
Aldh4a1	0.909571	1.28368e-17	0.646897	1.88726e-09
Glcci1	0.644304	0.0016132	0.646537	0.00610175
Pecr	0.774325	9.87762e-10	0.645388	5.21281e-07
Xrcc4	0.735789	3.52769e-14	0.645362	1.42741e-09
Eno1	0.712297	7.47641e-131	0.644823	4.94009e-130
Ptgs2os	0.881088	0.000191827	0.644288	0.00514938
Aplp1	0.915465	3.82428e-16	0.643697	5.56285e-08
Pawr	0.700437	5.8195e-32	0.643317	5.99673e-29
Lsm10	0.589608	6.39296e-13	0.642611	1.07199e-13
Plekha3	0.694358	2.91224e-42	0.641403	2.37652e-37
Bbx	0.664057	6.85604e-76	0.641303	1.72726e-74
Eda2r	0.81548	1.28634e-20	0.640378	4.17865e-12
Dusp8	0.895537	4.93633e-24	0.639529	3.43057e-11
Gxylt1	0.811056	1.1191e-101	0.637564	8.88572e-65
Asf1b	0.669428	1.52256e-44	0.636138	2.99539e-42
Tbc1d8	1.30203	2.12202e-16	0.634421	0.000256778
Ccl2	0.800835	4.10123e-94	0.63428	1.0352e-54
Isl1	0.7459	2.32972e-08	0.632135	3.38634e-06
Nudc	0.676027	4.91455e-70	0.631339	8.14304e-71
Slc38a9	0.645053	2.05882e-05	0.630991	7.4835e-06
Ttc39a	0.622938	0.0158976	0.629843	0.0143054
Ccdc66	0.633043	4.01667e-18	0.628809	1.02627e-17
Gpr39	0.799537	0.00108247	0.627892	0.00744145
Tprgl	0.744515	1.49004e-30	0.627336	4.97208e-28
Fam134b	0.890766	8.89933e-74	0.627172	1.13543e-45
Med10	0.747206	3.74948e-35	0.625421	1.03107e-20
Zfp429	0.920098	5.93146e-09	0.624077	0.000139915
Tyk2	0.707511	1.57458e-22	0.622575	7.24055e-18
Calm1	0.993052	1.33118e-198	0.622088	6.9948e-79
Gpat3	0.701514	3.38644e-08	0.621415	5.57798e-07
Fam83g	0.730473	1.5525e-34	0.618445	5.38035e-28
Col8a1	0.599046	2.01252e-54	0.614977	4.95653e-53
Paip1	0.691702	5.12707e-75	0.611431	7.18456e-43
Hccs	1.27834	1.16859e-83	0.61011	7.14151e-17
Gpn2	0.843316	6.18033e-20	0.608928	1.75475e-09
Map1b	1.02545	5.01649e-233	0.604608	2.62154e-69
Zwint	0.606558	8.61417e-53	0.604479	1.34044e-45
Cyp2u1	0.648659	0.00411913	0.604264	0.00346549
Amot	1.38417	6.35527e-295	0.603584	1.23571e-50
Serpinb6a	0.612018	3.08794e-68	0.603299	1.13093e-56
Iffo2	0.590013	3.68791e-34	0.600312	2.42557e-46
Sertad2	0.85746	1.19076e-55	0.598892	1.49536e-30
Zbtb8a	0.813281	5.34526e-09	0.598753	6.36912e-05
Cd14	0.946882	4.77134e-12	0.598744	4.17889e-05
Pip4k2a	0.734448	1.25225e-20	0.598194	1.51658e-11
Ap1s2	1.29608	7.16358e-62	0.597821	2.63699e-10
Arhgap31	0.846563	9.07119e-48	0.597585	1.23251e-20
Fbxo6	0.704019	2.18845e-14	0.595613	2.33189e-10
Stc2	0.931407	2.80793e-45	0.594509	1.17429e-17
Cdyl2	1.1115	1.87118e-08	0.594498	0.00384032
Prdm2	0.94786	8.84478e-106	0.594348	6.13943e-40
Morc4	1.98587	0	0.59405	8.27938e-30
Inppl1	0.617859	2.52333e-59	0.59309	2.10662e-52
Clcn5	0.637716	3.94127e-33	0.592105	3.80579e-35
Ankrd37	0.763863	3.73092e-05	0.591517	0.00256021
Prdm16	0.599524	4.04563e-16	0.591252	2.11796e-17
Prkaa2	1.23408	2.76911e-54	0.59076	9.68588e-09
Hcn2	0.806085	2.3737e-13	0.588161	2.11733e-07
Tbx20	0.712979	3.12275e-56	0.587203	2.5874e-39
Cers6	0.732233	9.35884e-52	0.585017	3.82903e-34

## Sheet: AnKO_vs Nt_sigDown
GeneSymbol	AnKO1-log2FC	AnKO1-pvalue	AnKO2-log2FC	AnKO2-pvalue
Grb10	-8.34646	0	-12.3101	0
Lama4	-5.48622	2.33e-218	-12.072	1.773e-265
Cyba	-9.37163	1.42e-184	-11.5863	1.476e-188
Magel2	-7.64187	6.23e-58	-9.85666	7.0236e-64
Mansc1	-5.56184	5.53e-50	-9.8294	4.5224e-61
Agtr2	-3.04304	3.46e-21	-9.62791	4.5703e-41
Zfp37	-1.27077	2.69e-07	-9.62602	9.7609e-52
Grem1	-4.68499	0	-9.60274	0
Dmd	-6.15856	4.59e-30	-9.21007	1.1733e-34
Gabra1	-6.05214	3.53e-26	-9.10467	6.5414e-30
H19	-6.23906	0	-8.99025	0
Gm8728	-8.69936	7.93e-17	-8.67982	9.6595e-17
Lrp2	-7.84775	7.90505033345994e-322	-8.5807	1.959e-300
Tmem45a	-4.98687	2.01e-17	-8.56521	2.4965e-21
Hsd17b11	-4.35258	5.23e-138	-8.46725	2.549e-182
Gm43949	-8.48204	2.77e-21	-8.46248	1.1454e-21
Ifi44	-3.23256	8.72e-12	-8.3146	1.0459e-19
Ptn	-5.49407	0	-8.17064	0
Pde1c	-3.58356	1.2e-10	-8.1062	2.1264e-17
Fmo2	-1.92925	7.55e-06	-7.98849	1.9489e-16
Oas1g	-7.90788	6.64e-15	-7.88834	3.3231e-15
Serpina3e-ps	-5.56566	1.98e-12	-7.77914	2.3305e-14
Fndc1	-4.72517	5.19e-11	-7.77789	8.407e-14
Wbscr17	-5.53809	4.93e-10	-7.7552	1.3535e-11
S1pr3	-3.47844	1.28e-08	-7.7501	6.3612e-14
Asb4	-7.83122	4e-246	-7.14534	1.513e-241
Adam19	-2.14707	4.53e-148	-7.10233	0
Gm773	-3.36363	3.7e-171	-7.09613	5.689e-277
Zfp521	-7.49041	2.31e-237	-7.05472	4.131e-232
Masp1	-3.29669	1.74e-21	-6.94176	1.303e-34
Lrrtm4	-4.90116	4.31e-28	-6.92189	6.5256e-34
Cd302	-7.47925	6.08e-161	-6.88921	2.538e-158
Adamts16	-5.48709	5.9e-25	-6.82108	4.7237e-28
Gm9801	-8.96837	3.59e-30	-6.70006	7.6096e-29
Medag	-5.31581	0	-6.66888	0
Igfbp5	-2.14106	9.65e-37	-6.64506	3.8652e-95
Pde1a	-8.76824	9.27e-25	-6.49913	4.2345e-23
Phlda2	-4.76876	1.09e-18	-6.48906	4.1794e-22
Peg3	-2.21962	4.8e-26	-6.48115	1.1901e-68
Phactr2	-2.11837	6.18e-24	-6.4236	1.2033e-66
Gm8486	-4.30605	6.84e-57	-6.36912	2.3778e-79
Stra6	-0.960009	2.7e-06	-6.33322	2.9888e-54
Cbr1	-5.53227	4.91e-136	-6.30834	5.707e-146
Sema7a	-2.07534	1.05e-49	-6.25563	8.076e-141
Nlrp4e	-3.51478	3.4e-159	-6.21648	5.006e-238
Tmem100	-6.22576	4.2e-17	-6.19096	3.1827e-17
Ifi205	-5.37847	7.19e-16	-6.17785	3.6239e-17
Sdc3	-6.57926	1.7e-43	-6.01887	1.0175e-44
Sspn	-4.69371	5.25e-101	-5.92109	3.388e-116
Zfp985	-2.56883	1.53e-24	-5.90964	3.4257e-54
Adcy8	-7.73339	1.23e-231	-5.82747	3.628e-209
Lum	-2.29028	1.45e-10	-5.67343	1.6154e-22
1700024B05Rik	-3.36746	1.84e-09	-5.63763	1.3479e-13
Clec14a	-5.67175	2.18e-13	-5.63731	1.2404e-13
C530008M17Rik	-5.81273	2.4e-102	-5.62863	9.25e-103
1700049E17Rik1	-3.97381	1.13e-17	-5.61674	1.922e-22
Fam69b	-6.46435	3.79e-58	-5.49077	1.1905e-61
Dio2	-3.47933	2.3e-14	-5.47905	1.3568e-19
Vmn1r43	-4.05263	1.91e-09	-5.38605	1.9987e-11
Ptgr1	-3.30922	3.75e-287	-5.32379	0
6030419C18Rik	-1.26692	2.03e-10	-5.31518	5.3354e-55
Vldlr	-3.8542	1.09e-294	-5.30722	0
Dynap	-2.04644	1.63e-19	-5.27589	1.7588e-52
Rad54b	-5.63988	3.35e-51	-5.20738	1.0631e-54
Pik3r5	-5.91696	7.61e-217	-5.15258	6.669e-203
Aqp1	-3.80573	0	-5.14956	0
Ebf1	-2.48888	6.59e-136	-5.1485	1.301e-258
Aim2	-1.10115	7.53e-06	-5.14795	1.1764e-28
Ogn	-3.9631	0	-5.12932	0
Ccdc148	-4.87247	3.19e-58	-5.07063	3.0738e-63
Lsp1	-3.94224	1.06e-15	-5.05502	6.3939e-19
Aspn	-3.54752	2.12e-26	-5.04624	4.3588e-35
Neto1	-8.99319	2.28e-30	-4.97374	7.1137e-26
Islr	-2.34029	7.81e-07	-4.85249	1.0235e-12
Mcf2l	-0.793368	0.00119991	-4.84393	2.1237e-28
Mrc2	-4.37016	0	-4.83808	0
Tmem178b	-6.29265	4.1e-85	-4.8192	1.646e-77
Sycp2	-5.5151	1.55e-24	-4.79103	2.7984e-23
Gm11839	-1.95597	8.73e-11	-4.77513	5.6691e-26
Apob	-2.15892	4.84e-06	-4.77361	2.3281e-12
Mmp3	-3.06812	0	-4.77198	0
S1pr1	-4.78502	1.36e-11	-4.75315	7.2165e-12
Clstn3	-4.9717	3.58e-253	-4.752	1.42e-250
Il1r1	-3.49744	5.97e-91	-4.74066	2.4e-120
Sh3rf2	-3.05334	1.23e-07	-4.69748	1.5714e-11
Gpr153	-4.85294	2.35e-38	-4.65487	3.3678e-41
Socs2	-2.92558	1.81e-36	-4.63961	2.2454e-61
Cfh	-4.46201	1.95e-104	-4.5874	2.48e-109
Limch1	-4.57708	1.67e-21	-4.54275	6.7018e-22
Afp	-2.69549	2.68e-23	-4.5278	1.0684e-43
Nnmt	-3.19527	9.43e-31	-4.51526	1.1032e-46
B4galnt4	-0.803137	2.16e-06	-4.49234	8.1974e-55
Bin2	-2.67899	2.05e-14	-4.39573	6.7622e-21
Oas1a	-4.16799	1.28e-40	-4.36737	1.9278e-45
Espnl	-1.83439	7.69e-20	-4.32614	1.3695e-52
Oas2	-4.09917	9.73e-36	-4.31841	2.8425e-39
Cbln2	-6.82963	2.91e-26	-4.27644	4.0973e-21
Zmat1	-2.70819	7e-11	-4.21043	1.7283e-16
Gm15107	-1.94287	8.16e-15	-4.20245	6.1189e-38
Sqrdl	-2.39867	1.23e-48	-4.188	2.0932e-87
Gm8011	-2.31934	0.0137321	-4.09177	7.8036e-05
Serpina3g	-2.65611	2.55e-52	-4.07643	4.1799e-79
Prtg	-2.72211	1.13e-45	-3.98973	1.677e-65
Gm4951	-7.61935	1.4e-12	-3.9819	2.4894e-09
Rtl1	-3.4873	4.9e-16	-3.95158	2.7273e-18
A630001G21Rik	-3.57806	2.06e-07	-3.93159	2.1684e-08
Spta1	-5.06388	1.54e-32	-3.93087	1.3069e-30
Postn	-2.34044	9e-11	-3.91491	9.921e-19
Plac8	-5.15966	2.48e-15	-3.91187	5.0014e-13
Adad2	-3.12792	1.51e-10	-3.91074	5.3115e-13
1700027J19Rik	-1.5472	5.96e-19	-3.91	3.615e-59
Slc14a1	-1.17783	0.00208552	-3.84394	7.293e-12
Fads3	-1.50022	1.03e-84	-3.84255	4.167e-249
Olfml3	-1.37728	1.5e-08	-3.7885	2.0795e-29
Adh7	-3.81108	4.33e-272	-3.74938	3.265e-261
Tex101	-2.82788	1.2e-124	-3.70932	1.08e-161
Akr1c14	-3.58806	2.31e-102	-3.69055	2.303e-113
Tbx2	-1.33929	0.011607	-3.68884	1.9806e-06
Trim43b	-2.23502	2.25e-06	-3.62696	1.0244e-09
Pla2g7	-8.90351	2.5e-28	-3.62404	2.3614e-18
Sema3d	-1.89489	0.00011611	-3.59965	1.2685e-08
Apod	-4.18953	1.2e-12	-3.59851	9.0213e-12
Iigp1	-5.15026	4.15e-27	-3.59795	7.4527e-21
Plpp3	-3.00213	1.64e-176	-3.59712	2.471e-212
Ephb3	-2.45661	2.21e-09	-3.55854	6.6977e-15
Gm3604	-4.32502	1.4e-12	-3.53768	2.4736e-10
Gm14124	-1.56603	2.55e-10	-3.45825	3.1342e-31
Shc2	-1.02614	2.28e-45	-3.42067	4.187e-208
Gm28187	-2.81941	1.79e-15	-3.40072	2.9738e-20
Cpa6	-3.42078	2.64e-19	-3.38687	4.5986e-20
Aldh1a7	-2.72417	2.1e-29	-3.38183	6.8282e-42
Lncenc1	-5.23218	1.25e-50	-3.37286	6.2854e-42
Eya1	-1.28572	5.18e-48	-3.35621	1.747e-142
Fam78b	-2.8375	1.78e-06	-3.28001	4.4765e-07
Fcgrt	-2.81901	2e-14	-3.23975	6.3886e-17
Calcrl	-2.07542	5.94e-09	-3.23887	4.9124e-17
Gm14443	-3.07212	2.72e-28	-3.21718	2.6491e-31
Zbp1	-1.67909	3.87e-06	-3.20969	1.0538e-13
Shank3	-1.08302	2.48e-36	-3.20528	6.514e-151
Apc2	-2.87549	3.72e-12	-3.19108	1.3737e-12
Pdgfrb	-3.53987	0	-3.15812	0
Unc93b1	-4.40521	2.08e-15	-3.15476	4.1395e-12
C130026I21Rik	-3.24631	2.56e-29	-3.15116	1.3006e-30
Nmnat3	-2.17785	3.71e-09	-3.13101	4.2487e-14
Dync2li1	-1.75498	7.48e-13	-3.11312	1.3093e-25
Agap2	-1.72532	4.63e-10	-3.07185	9.1765e-20
Cln3	-1.19627	1.1e-12	-3.06741	1.9792e-45
Sema4g	-1.39356	1.82e-05	-3.06692	6.8112e-13
Efemp1	-2.36089	5.56e-08	-3.05867	4.4145e-13
Dact1	-4.72583	5.69e-20	-3.05706	2.0844e-14
Il1rl1	-1.89137	0	-3.05284	0
Cpne8	-0.935516	1.56e-05	-3.0466	4.4629e-24
Adamtsl1	-7.37413	2.56e-10	-3.04584	3.9529e-06
Ulbp1	-2.09525	0	-3.01647	0
Nsun7	-3.26218	1.32e-08	-3.00737	2.9544e-08
Apbb1	-4.48413	8.64e-09	-2.99629	2.7749e-06
Fbln5	-3.24778	6.05e-269	-2.98367	1.622e-261
Igsf10	-1.36793	0.00496774	-2.95019	5.5969e-07
Pagr1a	-1.77751	0.0320597	-2.92886	0.00203344
Gm26448	-2.46553	3.21e-06	-2.92524	8.5327e-08
Egr1	-3.74329	5.16e-246	-2.92524	6.932e-174
Col1a1	-2.19202	9.65e-49	-2.91881	2.471e-70
Ackr3	-3.79107	3.39e-32	-2.90913	2.8507e-29
Plxna3	-1.70819	9.63e-81	-2.90147	2.108e-141
Ntn1	-1.45239	5.52e-273	-2.87555	0
Naalad2	-2.24986	1.65e-25	-2.85411	4.6484e-39
Sema3b	-1.82421	1.84e-05	-2.85404	2.3213e-08
Serpinb1a	-1.39543	2.53e-41	-2.84967	5.316e-105
Sardh	-3.35515	7.09e-168	-2.83511	2.258e-129
Arxes2	-4.56746	2.31e-77	-2.81361	1.5497e-51
Ssh3	-2.93648	2.31e-12	-2.80229	4.6167e-12
Cep83os	-2.34183	2.47e-13	-2.79908	2.2023e-17
Trim30a	-5.20059	0	-2.79701	0
1810059H22Rik	-2.1055	1.92e-06	-2.78466	1.0838e-08
Mrc1	-0.872768	0.0266274	-2.78161	2.7617e-09
Mannr	-1.07099	7.67e-05	-2.7752	1.4983e-18
Ifi207	-3.56358	1.26e-12	-2.76675	4.3808e-10
Nlgn1	-4.02296	6.89e-06	-2.75751	0.00020699
Fam198b	-0.649074	3.21e-70	-2.74995	0
Kcnip3	-0.708214	0.00513598	-2.73458	3.4014e-14
Pbx1	-2.31217	0	-2.72399	0
Slc17a6	-1.32657	0.00088017	-2.7104	1.0715e-07
Gm29101	-1.90105	1.04e-05	-2.69955	2.0764e-08
Cited1	-1.17935	2.86e-23	-2.69818	5.3968e-74
Gm14412	-3.19022	5.68e-10	-2.69724	3.0734e-08
Adgrg6	-3.00569	0	-2.68236	0
Unc5a	-1.93056	1.94e-53	-2.67019	2.4867e-72
Dnaic2	-1.26578	1.04e-06	-2.66485	1.0961e-18
Alox5ap	-2.57074	1.84e-08	-2.64528	7.1665e-09
Prrx2	-2.00888	3.35e-176	-2.64347	9.51e-249
BC039966	-3.01933	5.15e-08	-2.6323	2.6642e-07
Cracr2a	-2.26442	4.54e-06	-2.63195	3.2825e-07
Arhgdig	-1.05747	0.00114167	-2.59576	1.3441e-10
Olfr1417	-2.27694	9.61e-05	-2.59188	1.8349e-05
Zfp781	-0.782841	0.00046355	-2.57405	1.0009e-14
Scn1b	-1.27716	3.82e-06	-2.57236	2.2778e-13
Srgap1	-1.14639	8.5e-06	-2.55552	1.244e-15
Gm20541	-2.46795	9.22e-08	-2.52967	3.2284e-08
B230217C12Rik	-2.90531	8.11e-28	-2.52938	2.4765e-26
Zcwpw1	-2.76501	8.96e-50	-2.52882	8.607e-46
Tmem151a	-1.68383	0.00084257	-2.5174	2.8641e-05
Fry	-2.06268	1.45e-16	-2.51376	7.9872e-22
Cdh26	-3.10175	0	-2.51168	0
Ccdc122	-3.14829	1.91e-34	-2.50546	2.3309e-32
Bend6	-2.58703	6.38e-14	-2.49323	5.5181e-14
Sntg1	-3.51541	3.8e-12	-2.48849	5.0153e-09
Gm11613	-2.08677	5.11e-06	-2.48708	1.6181e-07
Arnt2	-2.21429	3.2e-09	-2.46845	6.4263e-11
Hist1h2ah	-1.27981	0.00576177	-2.44656	0.00073771
Ppp1r3d	-2.05915	1.81e-55	-2.44226	5.0233e-54
Npr3	-1.56108	6.51e-09	-2.43356	2.1135e-15
Mme	-4.86682	5.64e-106	-2.42388	5.1981e-55
RP23-378J3	-3.19689	7.11e-44	-2.39589	7.0204e-34
Rnf157	-2.28462	3.34e-72	-2.39026	4.7425e-69
Gata3	-1.72174	6.22e-24	-2.38998	1.0152e-35
Hist1h2ai	-2.55226	3.49e-24	-2.38159	2.1877e-26
Gm15433	-3.69721	2.18e-12	-2.37763	2.471e-08
Gstm2	-2.49249	1.37e-10	-2.37569	8.7601e-11
Gm11816	-2.09087	0.00072908	-2.36664	0.00015584
Gp1bb	-1.23711	1.52e-06	-2.36127	1.222e-12
Phf11d	-1.64372	3.45e-10	-2.35893	5.4174e-16
Clu	-0.762379	2.9e-07	-2.34195	4.9175e-35
Pcdhb14	-1.45577	1.1e-26	-2.33644	1.8938e-48
Abcd2	-2.21046	0.00098392	-2.33516	0.00033156
Gm15491	-1.28602	0.00411474	-2.33418	1.1779e-05
Gm7609	-4.36452	3.07e-14	-2.31255	1.7254e-08
Il7	-3.51777	6.65e-34	-2.30545	2.1526e-26
Plpp7	-1.67706	0.00062227	-2.30418	1.1979e-05
Hist1h3h	-2.49318	3.79e-13	-2.29823	1.747e-12
A730056A06Rik	-2.13652	1.11e-42	-2.29693	1.4401e-47
Tnc	-1.40215	4.47e-07	-2.27927	2.7739e-12
Hist1h3a	-2.22513	5.11e-12	-2.27477	1.7943e-15
Fez1	-1.90529	2.55e-130	-2.25016	7.646e-160
Fjx1	-1.28918	1.48e-27	-2.24986	5.5443e-62
Sdk1	-1.42621	3.66e-37	-2.22108	7.6446e-64
Mmp9	-1.02002	6.93e-67	-2.20379	1.431e-204
Kank4os	-2.67645	9.58e-22	-2.20339	5.7707e-19
Tspan13	-1.02239	0.0274991	-2.19959	1.539e-05
Adgra2	-0.976737	9.39e-89	-2.17231	0
Ptprq	-1.46257	1.87e-06	-2.16996	1.42e-10
Atoh8	-1.97757	3.34e-26	-2.16859	7.7233e-30
Jag2	-2.65233	2.99e-06	-2.16754	2.5204e-05
Trim30d	-4.2622	0	-2.16271	9.511e-182
Rcn3	-0.639013	1.77e-33	-2.15239	8.298e-228
Sema3a	-1.8586	4.94e-261	-2.15029	0
Rab36	-2.08952	6.13e-07	-2.13275	2.8261e-07
Pid1	-3.45867	1.48e-16	-2.12584	2.1135e-11
Fgfr2	-1.18107	6.59e-17	-2.12332	1.1665e-40
5930430L01Rik	-1.77821	2.21e-33	-2.10754	3.804e-42
Osr2	-1.30081	3.99e-71	-2.10475	5.316e-138
2610035D17Rik	-1.13671	0.00018138	-2.09691	3.5258e-09
Ctf1	-1.91892	4.24e-14	-2.0969	1.807e-16
E430024P14Rik	-1.52664	0.00247002	-2.09566	4.933e-05
Pear1	-1.53345	2.56e-35	-2.0933	4.7256e-57
Col1a2	-5.40207	0	-2.09306	1.563e-184
Mmp19	-2.1929	3.44e-07	-2.09091	1.0577e-06
Hist1h2bj	-2.25186	2.37e-37	-2.08464	1.131e-55
RP23-269O24	-2.10243	7.06e-05	-2.07565	9.7395e-05
Hykk	-3.3996	2.57e-11	-2.07491	5.6995e-07
Pde4d	-2.01263	3.39e-40	-2.07136	3.4784e-45
Nckap5l	-1.35596	1.55e-42	-2.06708	4.5689e-77
Wisp2	-2.02558	1.58e-06	-2.06054	4.7316e-07
Glt8d2	-1.85781	0.00020154	-2.05961	4.2642e-06
Cryl1	-1.65592	6.2e-09	-2.04164	1.2954e-11
Dkk2	-1.51182	4.99e-41	-2.03796	2.1916e-64
Ranbp3l	-1.56135	5.94e-10	-2.0365	6.4565e-20
Ifi204	-1.18684	0.00926552	-2.03244	0.00032449
C1s1	-2.21727	4.1e-103	-2.03109	4.8222e-85
Cxx1a	-3.14084	1.2e-18	-2.02643	4.0419e-11
Mn1	-1.85014	5.51e-162	-2.00109	1.529e-177
Mapk8ip1	-1.39329	7.18e-164	-2.0002	3.548e-292
Sall2	-1.10248	6.8e-19	-1.99718	2.5691e-44
Evc	-0.674376	7.95e-25	-1.99319	2.763e-123
Rassf2	-1.19187	0.00042818	-1.98236	3.2657e-07
Mapre3	-1.7023	1.54e-22	-1.97994	6.8026e-27
Aldh1a1	-2.48454	3.4e-09	-1.97421	3.1586e-07
Tssk4	-2.83674	6.86e-06	-1.96669	0.00042714
Tcp11l2	-0.74702	0.0233772	-1.96089	7.9332e-07
Btbd2	-1.73569	6.99e-156	-1.95344	2.308e-174
Prr22	-1.66671	0.00122313	-1.94373	0.00015862
Gm37145	-2.17495	3.3e-22	-1.93585	1.0044e-22
Sp140	-3.99008	4.18e-89	-1.92474	1.0928e-42
Il11ra1	-1.91939	2.96e-59	-1.9223	1.1204e-61
Zfp982	-1.44868	0.00016682	-1.91623	8.4406e-07
Tmem150a	-1.3333	1.06e-21	-1.91614	1.4572e-37
Gm37074	-1.55103	1.14e-05	-1.91486	9.7932e-08
Apln	-1.2313	2.02e-32	-1.91459	1.3213e-54
Sema4a	-2.15015	6.2e-07	-1.91313	5.7089e-07
Gm44275	-1.36251	0.00767806	-1.90779	0.00035513
Ablim1	-2.62085	1.48e-47	-1.89363	2.0859e-32
Fam131b	-1.50467	2.98e-08	-1.88988	3.1731e-10
Ptk7	-1.09428	1.98e-52	-1.86777	1.754e-99
Plat	-1.46366	2.78e-52	-1.86604	1.4993e-66
Asrgl1	-1.31293	1.47e-16	-1.86474	7.9448e-28
Gm20518	-2.14472	1.29e-10	-1.85519	1.9491e-10
Hoxb13	-4.71046	2.97e-14	-1.85066	2.9551e-06
Gm4312	-1.57935	2.18e-06	-1.84128	1.1584e-12
Dnajc28	-2.27635	0.00010439	-1.82957	0.00058455
Atp8b4	-1.44646	7.76e-05	-1.82704	2.6207e-06
Ddah2	-1.48725	4.19e-165	-1.82154	8.204e-206
Fn1	-1.43435	2.37e-248	-1.8194	0
Gm16464	-1.42711	0.00191065	-1.81836	0.00022239
Ramp2	-1.86438	0.00041063	-1.8162	1.6881e-05
Hist1h4b	-2.15437	4.34e-16	-1.80426	1.9813e-16
Rnd3	-2.11226	2.86e-297	-1.79869	1.188e-221
Col11a2	-1.83297	1.5e-15	-1.79692	1.3927e-17
Pcdhga6	-2.64759	6.76e-12	-1.79618	1.5289e-07
4930556M19Rik	-1.42895	0.00816107	-1.79617	0.00090096
Hist1h3c	-2.41263	7.09e-87	-1.79559	8.6505e-59
Gm20431	-8.27477	6.47e-19	-1.78659	0.0146453
Id2	-1.80878	1.76e-223	-1.77273	5.056e-234
A430110L20Rik	-0.965782	0.00169684	-1.77004	1.2808e-07
Gm43719	-1.68239	1.09e-07	-1.76528	2.4115e-08
Eldr	-1.06203	8.24e-08	-1.76445	4.3108e-16
Nes	-1.34721	6.75e-64	-1.76098	5.3783e-56
Gas7	-1.40203	6.05e-137	-1.76045	2.655e-193
Proz	-1.67396	0.00639417	-1.75769	0.00423288
Magee1	-1.50926	1.72e-58	-1.75636	2.8633e-64
Tubb3	-1.08391	7.51e-54	-1.75297	2.104e-112
Hlcs	-1.74259	1.49e-35	-1.74048	3.8838e-37
Hist1h2ag	-2.0212	4.06e-35	-1.7302	2.7614e-28
Itgbl1	-2.39265	8.12e-200	-1.7295	4.454e-133
Rhbdl1	-1.04926	0.00950344	-1.72552	3.0435e-05
Osmr	-0.898743	6.74e-18	-1.72241	3.3455e-43
Mtus1	-1.81484	1.5e-15	-1.72191	2.9197e-16
Gm14648	-1.17891	0.0270421	-1.71966	9.5633e-05
Adamts1	-1.52543	8.61e-302	-1.71787	0
Ndst3	-0.848891	1.1e-08	-1.71327	4.3747e-24
A630052C17Rik	-1.60226	2.24e-39	-1.71213	1.5719e-40
Slc12a5	-1.67011	4.5e-12	-1.70857	7.0595e-14
Prob1	-2.24392	1.49e-41	-1.70786	1.5617e-30
4732471J01Rik	-1.9251	7.73e-05	-1.70463	0.00026066
5930403N24Rik	-2.71173	1.34e-06	-1.70057	0.00029022
Plk-ps1	-1.18794	0.00057095	-1.69768	6.0163e-06
Foxp2	-2.23715	8.5e-180	-1.69583	4.22e-103
Epha7	-2.44928	1.04e-166	-1.68859	2.452e-102
Adamts5	-3.62796	1.56e-121	-1.68385	1.8839e-51
Gm44645	-1.6611	2.24e-17	-1.68051	5.1477e-19
Lbh	-1.45007	4.48e-60	-1.67152	9.0233e-67
Foxred2	-1.63803	0.00010961	-1.66675	5.3672e-05
Hist1h4h	-1.24662	0.00100976	-1.66312	6.7111e-05
Man2a1	-1.25171	1.48e-305	-1.65722	0
Gm43118	-2.71307	0.00079173	-1.65624	3.22e-14
Rgs17	-2.164	8.61e-205	-1.65296	2.059e-109
Gm15998	-1.45141	0.00096192	-1.64443	0.00024212
RP23-16N3	-1.9223	0.00030043	-1.64308	1.3252e-07
Scara5	-0.630657	5.01e-08	-1.63937	2.5975e-33
Cyp46a1	-1.45785	0.00032049	-1.63727	1.06e-05
Gm7162	-0.824508	0.00257487	-1.62967	6.8847e-08
Cstf2t	-1.07393	1.56e-69	-1.62661	1.223e-151
Fzd1	-0.699998	5.37e-11	-1.62577	7.2715e-40
Fam217b	-1.41423	4.53e-101	-1.62424	5.99e-126
Cdon	-0.928201	3.69e-35	-1.62411	1.0296e-77
Gm5421	-2.06091	5.09e-06	-1.62144	6.8444e-05
Sp3os	-1.41316	1.96e-08	-1.62005	1.6194e-10
Nat14	-1.39019	0.00033595	-1.61777	3.3593e-05
Gm4070	-3.76207	1.94e-14	-1.6105	5.3238e-06
Slitrk5	-0.630651	9.33e-09	-1.60608	1.4155e-27
Glis1	-0.931692	0.0017222	-1.60435	1.3504e-06
H2-DMa	-1.1204	0.0131521	-1.60053	0.00374413
Tmtc2	-0.754385	3.1e-07	-1.59717	2.1012e-29
Hist1h2ak	-1.93354	1.62e-08	-1.58984	4.66e-07
Adora2b	-1.81926	3.69e-49	-1.58116	3.9246e-41
Mxd4	-1.01893	5.62e-54	-1.57577	5.2148e-81
Pbld2	-1.55127	4.5e-05	-1.57489	2.6778e-05
Hist1h3i	-2.36919	1.23e-09	-1.57421	2.2442e-06
Vgf	-0.791963	0.0002476	-1.56893	1.0055e-11
Hist1h2ap	-1.44868	2.63e-08	-1.56869	3.0273e-11
Gm1673	-1.07298	1.58e-07	-1.56137	8.2733e-14
Nrp1	-1.38691	2.54e-233	-1.5611	4.92389913428189e-310
Lpcat2	-2.9094	1.36e-23	-1.56083	2.4246e-12
Thsd7a	-0.92879	2.74e-08	-1.55845	2.0329e-18
Ccdc24	-1.60886	1.02e-36	-1.5522	1.596e-35
Pdp1	-0.839136	4.21e-13	-1.54961	1.064e-33
Gm2115	-0.775398	2.49e-37	-1.54398	1.125e-119
Slfn8	-3.37459	6.92e-11	-1.54338	6.4604e-05
Car15	-1.25096	0.0088873	-1.53517	0.00174
Gm12415	-1.5022	8.02e-17	-1.534	1.7122e-18
Hacd4	-1.32945	6.18e-11	-1.5233	3.6556e-15
H2-DMb1	-1.22676	2.95e-11	-1.52218	2.4944e-16
Plcl1	-0.879132	0.00022037	-1.5195	6.0763e-11
Gm14296	-1.5026	3.54e-36	-1.51663	1.6154e-07
Hist1h2bh	-1.34308	0.00201235	-1.5161	0.0005228
Mroh6	-1.63958	0.0011617	-1.51458	0.00186503
Hopx	-1.26	1.57e-45	-1.50689	7.3826e-54
Sh3rf3	-3.49262	7.57e-105	-1.50404	4.8311e-36
D2Bwg1423e	-2.27204	3.73e-12	-1.50074	6.4933e-08
Lpxn	-1.67773	0.00061796	-1.49881	0.00123699
Mertk	-1.29626	4.14e-38	-1.49563	5.7564e-66
Zfp667	-0.858673	0.0156266	-1.48736	0.00010688
Arhgef4	-1.53771	7.76e-10	-1.48516	3.5064e-10
Myl4	-2.26567	5.13e-05	-1.48339	0.00143125
Ankrd52	-2.17719	0	-1.48085	2.49012828455895e-312
Zfp523	-1.1721	7.17e-28	-1.47947	1.4388e-40
Mapre2	-1.23393	1.92e-178	-1.47811	5.802e-196
Mmp16	-1.46245	1.98e-103	-1.47555	1.712e-119
Usp11	-2.03282	4.25e-61	-1.47264	1.2603e-39
Hist1h4c	-1.63815	1.7e-05	-1.46769	5.48e-05
Cercam	-1.67253	0.00092026	-1.46754	0.00224148
Slc25a43	-1.24906	0.00576903	-1.45765	0.0018941
Selenow	-1.49908	1.84e-119	-1.45665	1.12e-112
Hist1h3e	-1.83345	1.39e-08	-1.45505	1.6236e-06
Zfp784	-1.29821	8.44e-07	-1.44682	2.0731e-08
Cgnl1	-0.683722	0.00108429	-1.44348	1.5124e-11
Gm42418	-1.82285	4.17e-282	-1.4416	5.817e-198
Gm16574	-1.09753	0.0120197	-1.43938	0.00035673
Bend4	-5.18315	9.58e-37	-1.43727	5.7271e-10
Lrrc51	-1.12828	0.0029566	-1.43498	0.00138094
Gm45001	-1.5832	2.2e-07	-1.43417	5.6853e-07
Fgf14	-1.82434	5.83e-05	-1.43386	0.00084514
Gbas	-1.21304	2.17e-77	-1.43083	3.847e-104
Fbxw4	-1.31791	1.35e-46	-1.42452	1.2107e-39
Tfcp2	-1.29799	6.31e-19	-1.4224	7.6643e-20
Hist2h3b	-1.21054	9.86e-05	-1.41244	7.5976e-06
Orai2	-0.683839	5.3e-10	-1.40672	9.2704e-34
Xntrpc	-1.39348	0.00062439	-1.40641	0.00053918
Fignl2	-1.58158	1.32e-08	-1.40006	1.0812e-07
Hist1h2ae	-1.74469	3.53e-18	-1.39793	3.3718e-14
Ppm1e	-0.632342	1.84e-11	-1.39525	7.3052e-35
Hist1h3f	-1.61677	3.02e-06	-1.39518	9.4128e-05
Pnpt1	-1.21602	1.12e-174	-1.39234	1.619e-231
P2rx7	-1.22039	0.00175732	-1.38739	0.00015363
Tmem116	-2.19221	1.24e-10	-1.38652	5.9116e-07
Rbpsuh-rs3	-1.42683	0.00011359	-1.37881	0.00012535
Ccl5	-2.50622	6.89e-08	-1.37022	0.00044593
Vmn1r139	-1.1857	4.49e-15	-1.36791	4.9357e-19
Fstl1	-1.1336	2.35e-211	-1.36683	9.946e-258
Arhgap24	-1.86888	5.68e-21	-1.35911	1.5392e-14
Hist1h4d	-3.15413	6.82e-13	-1.35815	2.0723e-05
Fam212a	-1.81331	2.43e-22	-1.35461	3.8571e-16
Zfp345	-1.34359	3.37e-13	-1.35394	3.367e-14
Naprt	-0.907671	0.0279911	-1.34891	0.00206298
Lpar1	-1.24994	1.56e-255	-1.34235	3.884e-297
4933421O10Rik	-0.733482	1.43e-05	-1.33516	1.0607e-12
Acad12	-1.07413	3.42e-05	-1.33235	3.9326e-07
Ebf3	-0.947119	5.7e-16	-1.32182	9.6766e-27
Gm42979	-1.2251	6.31e-07	-1.32058	2.1149e-08
Rffl	-1.09298	1.67e-10	-1.31815	6.7397e-16
Slc25a45	-0.723094	4.58e-06	-1.30905	3.0688e-14
Ankrd35	-1.2923	2.26e-08	-1.30807	3.0593e-13
Itgb2	-0.858175	2.05e-26	-1.30234	4.6951e-52
Abcb9	-1.54016	2.02e-29	-1.29802	1.9442e-28
Amh	-2.0626	7.86e-05	-1.28111	0.00579527
Acacb	-1.4232	2.02e-09	-1.27903	2.4193e-09
Hoga1	-1.10876	0.00264047	-1.27886	0.00062154
Hist1h2br	-2.07593	9.82e-07	-1.27447	5.9355e-06
Gbp6	-2.40038	1.24e-39	-1.26771	3.5873e-17
Adgre5	-1.62502	0.00021129	-1.26749	0.00210838
Pcdhga1	-1.05294	0.0069036	-1.26261	0.00145498
Thbs1	-2.00631	0	-1.26044	7.53e-140
Gm20605	-1.10477	8.87e-31	-1.253	7.0171e-21
Pard3b	-0.875503	0.0207911	-1.25169	0.00031541
Gm4117	-1.13726	0.00936688	-1.25	0.00547017
Gm26510	-4.14231	1.08e-14	-1.24873	0.0001996
Rac3	-1.19793	4.17e-12	-1.24209	1.2185e-12
2900089D17Rik	-1.00381	5.5e-05	-1.24033	5.751e-07
Hspa12b	-1.32978	7.23e-101	-1.23742	1.5033e-96
Stat5a	-0.794768	1.8e-16	-1.23403	3.4928e-40
Gramd4	-0.953065	3.23e-103	-1.22781	3.246e-159
F8	-1.1407	7.42e-07	-1.22731	6.2877e-09
2810430I11Rik	-2.26988	1.75e-15	-1.22626	1.6159e-07
Serpina3h	-1.0383	0.0149102	-1.22381	0.00561142
Gm43327	-1.21317	8.87e-13	-1.22379	6.6409e-13
Hgf	-1.06769	4.19e-05	-1.21967	9.1749e-07
Gm11560	-1.13973	0.0141068	-1.21846	0.0065967
Macrod1	-1.30293	1.56e-06	-1.21705	1.6981e-06
Vasn	-0.782851	1.83e-84	-1.2165	6.072e-183
Gramd2	-1.819	1.51e-13	-1.2137	4.4297e-08
Fam71f2	-1.87568	0.0015535	-1.20667	0.0249423
Aldh1l2	-1.2845	5.74e-235	-1.20166	2.204e-230
Ahi1	-1.09032	5.19e-46	-1.19801	7.0185e-53
Ppp6r2	-0.770802	3.74e-10	-1.19691	4.4193e-19
Fam185a	-0.770828	8.31e-21	-1.19561	1.4088e-46
Id1	-1.19311	6.25e-43	-1.19426	3.4946e-43
D430042O09Rik	-1.13886	3.85e-31	-1.19182	1.9014e-30
Gm16576	-1.30866	7.41e-07	-1.19164	2.563e-08
Sp110	-3.68963	4.31e-39	-1.18886	3.9848e-11
Ppp4r1l-ps	-1.42649	4.22e-32	-1.18465	1.3946e-25
Gp1ba	-1.51877	0.00142789	-1.18161	0.00729743
Galntl6	-3.04177	5.11e-09	-1.17586	0.00345178
Mcc	-0.820593	1.11e-62	-1.17223	4.739e-121
Rab39b	-1.36374	3.08e-39	-1.16747	1.5075e-31
Gm21596	-1.45117	0.00062078	-1.16681	0.0072554
9930014A18Rik	-1.15584	1.73e-17	-1.16453	1.7908e-19
B130024G19Rik	-1.25065	7.86e-06	-1.16423	4.3149e-06
Arhgef9	-1.70947	0.00056414	-1.15706	0.0040907
Nr2f2	-1.15718	5.61e-128	-1.15687	6.833e-141
Pctp	-1.00494	2.08e-07	-1.1561	3.1911e-11
3000002C10Rik	-0.896927	0.0002028	-1.15589	9.4979e-07
Gm15387	-1.03656	1.35e-06	-1.15265	3.7262e-09
Gm5898	-1.4199	0.00027579	-1.14668	0.00222098
Ifi211	-1.71115	1.03e-19	-1.14375	5.0612e-13
Tbkbp1	-1.33115	8.91e-104	-1.13586	1.6269e-79
Zkscan3	-1.41463	1.5e-109	-1.13277	4.4509e-65
Aig1	-1.1751	0.00177359	-1.1319	0.00301533
Msi1	-1.98603	4.85e-05	-1.1313	0.00761017
Gm45235	-0.661621	0.00011703	-1.1306	5.368e-11
Matk	-2.3328	7.25e-07	-1.13016	0.00470846
Ly6c1	-0.724467	3.63e-10	-1.12926	1.2242e-16
Gas1	-1.12568	9.44e-147	-1.12811	1.516e-203
Ghr	-0.587287	1.11e-24	-1.1259	3.5032e-75
AA386476	-0.730075	0.0186831	-1.12547	0.00052771
Gm21986	-1.00391	0.00395037	-1.12419	0.00031687
Ebf4	-0.619736	0.0230735	-1.12324	0.00027516
Tgtp1	-0.821817	0.00338312	-1.12266	1.6268e-05
Tbc1d16	-0.997369	6.95e-60	-1.12197	4.6654e-89
A230060F14Rik	-1.05173	0.00785215	-1.11293	0.020287
Hebp2	-1.43056	1.98e-12	-1.11249	3.2794e-09
Usp17la	-2.50984	7.18e-22	-1.10692	1.1599e-06
Gm8730	-0.974015	2.76e-06	-1.10616	2.3315e-09
Slc2a4rg-ps	-1.57861	4.93e-14	-1.10546	7.0531e-10
Rab6b	-0.77767	1.62e-30	-1.10529	1.1083e-77
Ppp1r3f	-1.11519	4.18e-07	-1.10358	7.9662e-08
Kdelc2	-1.14508	3.13e-90	-1.10356	6.2204e-78
Gpr85	-0.944445	1.21e-08	-1.10104	1.0546e-10
Slc4a4	-0.784917	5.81e-22	-1.09813	9.3118e-47
Rtp4	-2.20486	5.16e-21	-1.09122	9.9228e-10
Pxmp4	-1.21039	1.32e-10	-1.09032	2.7542e-10
Gm28370	-0.692041	0.0313448	-1.08852	0.00129721
Ntn4	-2.06082	1.07e-15	-1.08689	8.8014e-09
Gm13372	-1.58931	5.95e-06	-1.08571	0.0005621
Tm7sf2	-1.15771	9.15e-06	-1.0834	2.3814e-06
Gm17354	-1.04469	0.00037984	-1.07767	0.00097414
Hist1h2bk	-1.85467	1.71e-12	-1.07493	9.517e-09
Epdr1	-0.935358	3.57e-22	-1.06887	1.3611e-25
Spon1	-0.959364	0.0125907	-1.06811	0.006119
B930095G15Rik	-0.848021	8.22e-20	-1.06527	7.9989e-28
Neu3	-0.896825	0.00057508	-1.06382	1.0751e-05
Tgfbr3l	-1.05502	0.00211176	-1.06305	0.00094881
Ttc8	-1.19465	6.25e-20	-1.05732	2.4617e-16
Gm42517	-1.12832	0.00318262	-1.05482	0.00417408
Zfp354c	-1.25428	1.9e-12	-1.05385	2.0263e-10
Ifi27	-1.84153	1.03e-125	-1.05252	2.4824e-56
A730017L22Rik	-0.675234	1.37e-07	-1.05249	2.065e-15
Galnt12	-0.821248	9.81e-09	-1.04955	9.8162e-11
Pigo	-0.876341	5.15e-20	-1.04938	2.2401e-24
Hist1h2ab	-2.02467	1.64e-07	-1.04893	0.00328657
Galt	-1.06671	5.27e-17	-1.04801	1.8911e-16
RP23-184H3	-0.652317	0.00713879	-1.04387	1.8226e-05
Hoxc5	-1.25654	1.66e-09	-1.0423	1.8271e-08
Fhl2	-0.920464	5.06e-66	-1.03884	5.5358e-77
Stx2	-1.21271	1.54e-78	-1.03718	1.2829e-69
Ipo13	-1.1114	2.63e-155	-1.03567	3.522e-120
Atf5	-0.833306	2.01e-71	-1.03459	1.049e-180
Gm42878	-1.29973	0.00147941	-1.03346	0.010158
E130307A14Rik	-1.22019	0.00312942	-1.02913	0.0118852
RP24-92J3	-1.33719	0.0003037	-1.02761	0.0061551
Hist1h4n	-1.15922	2.21e-07	-1.02684	2.2455e-06
RP23-331E5	-1.14687	0.00388499	-1.02445	0.00662385
Twist2	-1.07878	2.9e-174	-1.02272	5.069e-171
Dpm1	-0.603642	6.6e-09	-1.02256	3.8101e-19
Dnajc22	-1.04107	5.79e-09	-1.01907	3.9673e-09
Arsj	-1.056	3.21e-107	-1.01797	2.007e-107
Mospd3	-1.0057	1.17e-15	-1.01754	3.1763e-18
Ccdc116	-0.992301	2.35e-09	-1.0167	2.9059e-10
Gm43379	-0.628781	0.0106313	-1.01429	4.231e-05
Lyrm9	-1.00177	6.17e-10	-1.01057	3.6673e-10
Ankrd13d	-1.28151	2.58e-12	-1.01049	2.9099e-09
Gm15834	-0.678871	0.0126909	-1.00847	0.00075382
Stbd1	-1.29757	9.35e-54	-1.00814	1.3541e-36
Bphl	-1.11057	3.06e-14	-1.0052	9.0991e-14
Mettl21b	-1.11759	0.0141974	-1.0049	0.031826
Grin2d	-0.62316	0.00049407	-1.00402	1.2478e-07
Psd3	-1.34644	2.88e-210	-1.0019	2.4494e-96
Gm10177	-1.23181	0.00631277	-1.00121	0.0130998
Palld	-0.89488	1.19e-30	-0.997459	2.1884e-40
Rpl22l1	-0.960943	8.84e-60	-0.993098	1.5764e-76
Irgm2	-1.69444	1.1e-23	-0.992632	1.5814e-10
Sh2b3	-1.01958	6.27e-77	-0.991512	6.8369e-96
Pigt	-0.771439	5.21e-63	-0.991478	2.474e-102
5430430B14Rik	-0.645743	2.38e-05	-0.991067	2.8918e-10
Ptges3l	-2.27279	7.28e-16	-0.988672	6.6246e-06
Gm2415	-0.641333	2.32e-06	-0.987132	3.8659e-12
Mctp1	-1.00219	7.18e-06	-0.985559	3.0157e-06
Mettl8	-0.804427	4.59e-12	-0.985431	2.1303e-16
Zdhhc1	-0.82855	2.71e-21	-0.985331	8.5026e-29
Pcdhb17	-0.617655	0.00028822	-0.98369	2.7254e-08
Heg1	-1.36181	1.73e-102	-0.983402	1.7144e-58
Hdgfrp3	-0.792011	1.13e-58	-0.978595	4.17e-100
Dtna	-1.3657	1.61e-09	-0.977416	4.734e-07
Pcdhb21	-0.981006	5.6e-12	-0.974878	6.1776e-12
Zbed5	-0.853862	0.00037296	-0.97394	3.6285e-05
Adra1b	-1.10639	1.85e-39	-0.973821	6.7477e-52
Ugcg	-0.847093	7.67e-113	-0.971278	3.309e-153
Gm43034	-1.04433	0.00783567	-0.969892	0.0141702
Fhl4	-1.96783	1.68e-08	-0.966719	0.00073824
Lrpap1	-0.936303	3.67e-59	-0.96601	5.3862e-51
B4galt2	-0.978339	8.83e-112	-0.965332	9.769e-113
Dlg4	-0.93026	4.27e-42	-0.964537	1.0352e-43
Fam126a	-0.707552	5.77e-55	-0.963902	4.5001e-96
Garnl3	-0.728281	4.39e-08	-0.962189	7.3588e-15
B4galt5	-1.13192	5.88e-112	-0.959336	1.9987e-89
Chchd7	-0.902176	6.42e-15	-0.959112	2.0604e-16
Rbm12b1	-0.693081	1.45e-10	-0.956739	5.4045e-19
Mocos	-0.738164	1.89e-11	-0.95623	2.6645e-16
Crmp1	-0.865746	9.19e-51	-0.955778	3.1057e-60
Srr	-0.875839	6.54e-12	-0.955681	3.7841e-17
Plagl1	-0.73014	1.47e-44	-0.953467	5.0959e-66
Asb1	-0.631777	4.96e-25	-0.950612	5.8168e-42
Med12l	-1.45532	1.69e-97	-0.949132	1.5375e-47
Dnajc25	-0.812893	1.75e-26	-0.94898	1.5e-34
Gamt	-0.856548	3.1e-10	-0.944754	8.0954e-12
Kremen1	-0.829678	6.15e-50	-0.944002	4.171e-69
Gm43860	-0.883047	0.00294175	-0.939771	0.00023492
Pex6	-0.815433	7.43e-62	-0.938685	9.1992e-85
Myl6b	-0.878559	0.00074295	-0.938338	7.2926e-05
Rnf130	-0.708327	7.27e-20	-0.937769	5.7841e-27
2510016D11Rik	-2.47981	3.98e-09	-0.93342	0.00125646
Zdhhc4	-0.916971	3.06e-20	-0.930579	3.0521e-21
RP23-158E1	-1.54292	2.21e-09	-0.930171	3.0412e-05
Gm2670	-1.59863	7.99e-22	-0.927505	3.3093e-10
Tha1	-1.11203	2.57e-05	-0.926931	0.00013655
Evc2	-0.585808	1.53e-29	-0.926462	2.882e-73
Csmd3	-1.33161	4.23e-06	-0.925359	0.00054518
Slamf8	-1.83253	4.29e-23	-0.92456	7.7457e-09
Pcolce2	-2.59265	2.09e-15	-0.921568	7.4275e-05
Efcab2	-1.10282	5.46e-07	-0.916864	2.6082e-06
Decr1	-0.916518	2.79e-29	-0.916455	1.5375e-33
4930524J08Rik	-0.886465	0.00323339	-0.915106	0.00279408
RP23-128C4	-1.84913	4.23e-25	-0.913525	5.5259e-10
Nelfa	-0.87245	2.46e-41	-0.913033	2.8334e-44
AU041133	-0.986215	4.75e-05	-0.912916	5.5346e-05
Naip2	-0.713778	9.42e-06	-0.911265	8.1579e-08
Ly6a	-0.951098	4.32e-44	-0.911234	1.8497e-43
Thg1l	-0.790289	1.64e-13	-0.906756	7.0928e-18
Zc3h6	-2.32501	4.92e-23	-0.905913	4.0919e-07
Pus7	-0.726896	5.5e-59	-0.90446	1.0271e-87
Immp2l	-0.884282	0.00710892	-0.902167	0.0183186
Bmp2	-1.16088	2.92e-25	-0.901287	1.3189e-16
Fam110b	-0.843033	2.5e-15	-0.899334	2.0309e-12
Urb1	-0.82136	5.83e-54	-0.896299	4.5273e-63
Cxcl1	-0.997894	2.46e-09	-0.895562	1.046e-08
9030407P20Rik	-0.963525	0.00386056	-0.893135	0.00570616
Prelp	-1.07557	0.00322743	-0.891955	0.00480599
Rala	-0.678527	1.42e-43	-0.889409	2.8686e-73
BC030500	-1.91215	8.27e-12	-0.885931	0.00010822
Cox18	-0.739602	6.92e-12	-0.88415	1.313e-15
Ubxn2b	-0.825881	8.61e-25	-0.884036	2.8477e-25
Ctbp1	-0.755091	3.71e-87	-0.883984	2.05e-134
Has3	-0.962171	0.00123525	-0.877581	0.00211336
Pcdhb22	-0.758498	1.42e-10	-0.875942	1.2029e-14
RP23-382A18	-1.00375	3.54e-10	-0.872821	2.1443e-08
Chchd6	-0.68282	6.52e-06	-0.872006	1.0291e-08
Mdn1	-0.829726	1.93e-103	-0.871239	2.0004e-87
Tsnax	-0.861472	3.07e-28	-0.870575	3.9217e-27
Stoml1	-0.800327	4.66e-08	-0.870186	7.1275e-09
Zfp316	-0.865617	1.06e-16	-0.86216	2.888e-16
Dnah14	-1.14175	0.0024476	-0.861487	0.0261163
Arhgap33	-0.835601	2.56e-15	-0.860582	1.5126e-16
Il17d	-0.812855	4.65e-05	-0.859676	8.3121e-06
Dnase1l2	-1.11401	0.00401098	-0.855504	0.0147801
Irf7	-1.19111	5.01e-06	-0.855385	0.0003402
Ddx51	-1.00849	1.51e-44	-0.854557	5.5607e-35
Ptrh1	-0.759426	2.97e-13	-0.852452	9.7576e-17
Dnm1	-0.707426	4.22e-69	-0.852286	8.7023e-95
Helz2	-1.15561	7.08e-96	-0.850401	6.6431e-57
Gm14139	-1.24942	7.35e-10	-0.850295	5.2247e-06
Gm43481	-1.03208	0.00042976	-0.850188	0.00196534
Tppp3	-0.966192	0.00118618	-0.849985	0.00207686
Zkscan8	-1.01113	1.96e-34	-0.849576	2.1977e-28
Toporsos	-0.741766	0.00134663	-0.848708	0.00012504
Ptpn1	-0.642911	2.09e-51	-0.848488	7.9286e-85
Hoxc4	-1.6628	9.44e-12	-0.848408	3.6992e-05
Ccdc141	-2.71272	2.6e-28	-0.84666	7.5138e-07
Dph7	-1.28617	2.96e-19	-0.84619	1.24e-10
Pygm	-0.998561	0.00134101	-0.844165	0.00482099
Gba2	-0.866307	3.13e-17	-0.843577	1.4973e-19
Smim8	-0.888964	7.01e-08	-0.84264	8.9927e-08
Nipa1	-0.680556	2.98e-11	-0.841213	1.633e-13
Meis1	-0.913571	6.35e-12	-0.839964	1.0253e-10
Msrb2	-1.02004	9.68e-05	-0.839239	0.00032387
Fam102b	-0.697391	1.64e-72	-0.838832	5.136e-113
Pcnx3	-0.929267	2.47e-112	-0.835763	5.524e-109
Hotair	-1.30442	0.00014624	-0.835493	0.0114041
Unc13d	-0.882194	0.00539676	-0.835173	0.00900134
Col5a2	-1.74404	0	-0.834372	3.646e-116
Dact3	-0.882554	4.1e-15	-0.834062	6.1594e-15
Dqx1	-1.24561	1.09e-06	-0.832943	0.00011635
Gabpa	-0.989305	1.94e-111	-0.832848	1.4486e-85
Prpf40b	-0.72049	2.8e-30	-0.829711	7.7775e-34
Rtn2	-0.722775	5.61e-06	-0.826325	8.8732e-08
Zer1	-0.652383	8.54e-09	-0.825137	1.4485e-12
Hipk4	-0.981587	0.00943153	-0.822669	0.0206373
Gm43172	-1.28216	0.0001477	-0.821955	0.00607598
Dnase1	-1.53349	2.12e-20	-0.821403	1.354e-08
Kctd2	-0.937652	2.08e-40	-0.816507	4.9229e-33
Cd68	-1.01432	0.00413338	-0.814618	0.0108657
Mocs3	-0.691127	1.36e-07	-0.813962	4.2937e-10
Tctn2	-1.1386	8.95e-11	-0.812013	5.3127e-07
Gm20721	-0.714365	0.025785	-0.809253	0.0216627
Trim46	-0.649189	2.57e-09	-0.809059	3.4342e-13
Arhgap18	-0.593979	4.06e-23	-0.809049	2.4619e-39
Gm26917	-1.70232	0	-0.808497	1.737e-102
Tspan5	-0.89938	3.47e-87	-0.806475	6.6601e-64
Gstz1	-1.03919	1.1e-17	-0.804585	3.4819e-12
Rnf114	-0.806089	1.61e-48	-0.80419	1.0173e-57
Tmem191c	-0.933952	0.00783359	-0.804163	0.0217793
Tesk1	-0.853076	5.24e-50	-0.803323	3.3628e-50
Heatr1	-0.686344	7.9e-82	-0.802686	6.8108e-98
Usp18	-1.4423	5.48e-09	-0.800511	0.00019265
Uba7	-0.938758	1.89e-08	-0.79867	7.0641e-07
Invs	-0.854179	4.77e-31	-0.795867	1.1919e-27
Adam1a	-1.12446	2.02e-06	-0.795459	0.00029172
Crtc1	-0.64505	3.07e-17	-0.795055	6.1388e-24
Gm14391	-0.799103	1.29e-10	-0.794426	9.8597e-11
Gm15728	-0.757384	0.0318509	-0.792663	0.0250251
Gm26869	-0.827293	1.98e-07	-0.79187	4.0155e-07
Akna	-1.25082	7.98e-16	-0.78532	5.1831e-08
Nol6	-0.710544	1.69e-70	-0.784572	9.8836e-74
Micall2	-0.799156	1.46e-42	-0.784076	1.5024e-49
RP23-325D10	-0.81779	0.00011735	-0.784004	1.6402e-05
Plag1	-0.732796	7.7e-07	-0.781529	7.6698e-09
Copz2	-0.685956	1.63e-27	-0.781354	2.3328e-28
Pisd	-1.00582	1.21e-35	-0.781027	5.8846e-26
Gm21781	-0.837544	1.94e-16	-0.780934	4.3764e-16
Yae1d1	-0.655186	5.33e-16	-0.776214	2.3366e-34
Fam219a	-0.694378	1.41e-25	-0.775981	3.7259e-27
Lime1	-0.646164	4.31e-06	-0.775448	3.3854e-07
Lgr4	-1.36795	3.97e-142	-0.775146	7.1613e-58
Gm9843	-0.732837	0.00014246	-0.774982	6.4931e-06
Cpne3	-0.822841	5.27e-75	-0.774544	3.6342e-71
Dand5	-1.03797	1.87e-05	-0.77366	0.00057696
Tmem50b	-0.683866	4.39e-20	-0.773271	3.0629e-25
Kat6b	-0.706655	8.63e-22	-0.77259	1.0732e-23
Ebpl	-0.753726	1.26e-06	-0.771526	6.8106e-07
Supt7l	-0.718732	1.55e-11	-0.770191	5.5236e-13
Ppp1r16b	-1.26268	0.00187668	-0.76858	0.0234373
Wnt5a	-1.16318	8.38e-234	-0.76406	3.9435e-91
Atp5j	-0.977213	1.05e-116	-0.763386	5.5482e-70
Galnt11	-0.853571	1.24e-16	-0.762918	7.1754e-13
Syngap1	-1.23433	2.26e-30	-0.762406	5.6094e-15
Phlpp1	-0.810294	1.68e-72	-0.762319	2.0516e-64
Krcc1	-1.14618	8.73e-90	-0.761814	1.5227e-46
Gm44321	-0.941719	5.8e-05	-0.761338	0.00073704
Gtpbp6	-0.882077	3.49e-24	-0.759991	8.7019e-20
Zfp704	-1.06543	1.65e-52	-0.758922	1.6464e-29
Gm15542	-0.647468	0.00962715	-0.75787	0.0001272
C030034L19Rik	-0.695982	0.016751	-0.757432	0.0078656
Plppr2	-0.59263	2.74e-10	-0.75736	7.6368e-15
BC030343	-1.0224	0.00954521	-0.754189	0.0211729
Rnf145	-0.986081	5.56e-150	-0.75273	1.6585e-94
Exosc3	-0.666702	2.92e-31	-0.752533	5.3252e-38
Pcyox1l	-0.679413	3.66e-09	-0.751996	1.5725e-12
A630072M18Rik	-0.659838	0.0229084	-0.751905	0.00088821
Scara3	-0.600661	2.66e-25	-0.751671	1.849e-40
Nab2	-1.27031	2.25e-95	-0.751282	1.1071e-49
Carmil1	-0.982179	4.7e-41	-0.75045	4.831e-33
Glyctk	-0.631521	0.00651448	-0.749801	0.00043439
Dph2	-0.626629	1.58e-29	-0.749729	1.5606e-40
Fasn	-0.847097	3.23e-124	-0.748914	3.797e-100
Ift172	-0.708757	2.72e-19	-0.747822	1.4994e-20
Rcc1l	-0.723104	1.93e-36	-0.747026	3.626e-36
Sec61b	-0.613234	9.16e-40	-0.746853	1.9334e-56
Ntf5	-0.844321	0.0124305	-0.746797	0.0203239
Arfrp1	-0.605208	3.03e-31	-0.745171	2.5204e-46
Apbb1ip	-0.766975	2.13e-41	-0.745055	5.6977e-41
Paxip1	-0.699599	4.75e-42	-0.74478	1.2977e-57
Frs3	-0.896648	7.15e-07	-0.743557	8.1895e-06
Rnf10	-0.769303	5.89e-93	-0.740352	9.2099e-83
Mccc2	-3.66029	6.92e-88	-0.739011	1.5215e-10
Gpr162	-1.01769	1.66e-20	-0.738049	5.2093e-13
Gnat2	-1.75074	1.08e-13	-0.736538	6.7957e-05
Uspl1	-0.847481	1.4e-63	-0.735988	2.1763e-62
Pros1	-1.3723	7.21e-18	-0.735234	1.7177e-07
Abt1	-0.681823	3.07e-15	-0.735212	1.4375e-14
Abhd16a	-0.587738	2.95e-24	-0.734493	2.2776e-33
Rilpl1	-0.609313	2.96e-14	-0.73448	1.3996e-18
Kmt5b	-0.693642	3.13e-39	-0.73283	9.1385e-47
Ppfia3	-0.838082	1.94e-12	-0.731378	6.2687e-10
Otud6b	-0.682682	7.93e-49	-0.730919	8.996e-60
Scap	-0.610775	5.5e-44	-0.730759	1.0063e-61
Rab32	-1.50618	6.11e-134	-0.729802	6.064e-41
Zfp532	-0.654734	1.68e-22	-0.725305	4.0131e-29
Adamtsl5	-1.22081	6.02e-67	-0.718697	4.3394e-37
Jpx	-0.766147	0.00010945	-0.717855	7.3196e-05
Ncoa5	-0.622687	7.27e-42	-0.715708	4.6854e-58
Rhof	-0.671735	0.022698	-0.715286	0.0168303
Fam188b	-0.955326	2.61e-12	-0.715078	5.936e-08
Zfp365	-1.38584	7.82e-15	-0.714576	9.2783e-06
Men1	-0.673698	2.15e-79	-0.712533	6.0806e-91
6430548M08Rik	-0.646266	1.53e-22	-0.709719	5.2928e-26
Nenf	-0.714071	1e-39	-0.708808	1.5391e-46
Mrpl39	-0.646987	8.29e-22	-0.70795	2.2734e-35
Gm44509	-1.30592	0.00040266	-0.706221	0.0301714
Chpf2	-0.690419	2.16e-25	-0.706115	5.9163e-33
Dnajb5	-0.664609	6.26e-07	-0.704666	6.6262e-09
Fbxl18	-0.765845	1.24e-42	-0.704658	2.3913e-36
Csrp2	-0.993778	2.19e-76	-0.704557	1.6805e-46
Gata6	-0.626314	1.91e-05	-0.703004	5.2557e-08
Lrrn3	-1.04023	4.99e-05	-0.702347	0.00157916
Oasl2	-1.15136	3.96e-39	-0.700487	2.467e-17
Gm35315	-1.19048	8.45e-07	-0.700064	0.00050496
Zfr2	-0.971327	0.00316865	-0.694443	0.0271773
D10Jhu81e	-0.677161	7.55e-20	-0.692986	5.8233e-22
Gm10052	-0.597221	0.00016991	-0.692504	1.2575e-05
RP23-354J5	-1.62441	2.27e-10	-0.690082	2.0909e-05
Stard9	-0.911271	5.07e-46	-0.689538	3.015e-29
Wdr25	-0.940485	9.29e-06	-0.688185	0.00117939
Fam83c	-0.690832	0.0314214	-0.685398	0.0180236
Gm9625	-0.642143	0.00726031	-0.685076	0.00243036
2810429I04Rik	-0.793447	2.17e-07	-0.683811	7.6214e-07
Cdkl2	-0.825308	6.01e-20	-0.682955	7.0797e-16
Synj1	-0.621471	5.72e-21	-0.682277	9.3306e-26
Zbtb11os1	-0.704914	0.00063375	-0.679084	0.00031803
RP23-182J19	-1.3206	9.97e-05	-0.677914	0.0226485
Pard6b	-0.608571	1.66e-06	-0.675304	8.104e-08
Amigo2	-0.897965	5.62e-108	-0.674902	2.3579e-67
Fam189b	-1.31925	1.91e-88	-0.674769	2.7559e-28
Snhg8	-0.629555	1.31e-23	-0.670608	3.9986e-23
Fggy	-0.63441	1.17e-11	-0.667482	4.7727e-11
Tns2	-0.643655	6.01e-33	-0.664775	1.3855e-33
Rps6ka4	-0.604212	1.58e-58	-0.663376	3.2654e-77
Tmem260	-0.759106	3.52e-22	-0.66124	7.866e-18
Fitm2	-0.61596	7.54e-17	-0.660248	1.5004e-18
Pja2	-0.729807	5.28e-92	-0.657798	3.1713e-78
Sppl2b	-0.811671	2.72e-80	-0.657775	1.7087e-56
1110037F02Rik	-0.665354	2.46e-67	-0.656858	2.6889e-63
Col5a1	-0.604054	3.45e-60	-0.654972	1.6366e-95
E030030I06Rik	-1.03363	3.77e-10	-0.65433	6.3636e-06
Atp6v0a2	-0.722325	1.64e-46	-0.653938	1.5269e-43
Wbscr22	-0.641264	2.26e-32	-0.651932	4.1219e-34
Zfp937	-0.881112	0.00154501	-0.651196	0.0290214
Rgma	-0.834775	1.44e-74	-0.650437	2.7352e-60
Speg	-1.11234	4.14e-16	-0.649909	2.7301e-07
Gtf2i	-0.78682	1.32e-91	-0.64977	1.9914e-65
Mmab	-1.01709	9.42e-41	-0.64968	1.3265e-19
Slc35f6	-0.642365	2.11e-13	-0.649269	1.0507e-12
Napepld	-0.916338	1.67e-08	-0.648296	3.4361e-05
Arhgef25	-1.44509	1.4e-193	-0.646697	2.6e-48
Cpt1c	-0.623179	0.0151084	-0.645226	0.00685824
Asph	-0.682059	1.73e-81	-0.644307	3.6234e-65
Adgrl1	-0.680757	5.84e-65	-0.64286	8.9949e-51
Aldh16a1	-0.639646	8.65e-20	-0.64262	1.7525e-20
Pttg1ip	-0.721881	1.56e-93	-0.639764	9.8279e-73
Galnt4	-0.811188	1.85e-09	-0.639052	9.6338e-07
Gli3	-0.627716	2.52e-54	-0.638455	1.8052e-57
Acad10	-1.29693	9.11e-07	-0.638155	0.00443954
Zmynd11	-0.70096	4.08e-74	-0.636285	1.0752e-63
1700086O06Rik	-0.776231	0.00136596	-0.634992	0.00799795
Slc27a3	-0.779956	1.31e-29	-0.634682	5.4629e-23
Dpt	-0.979228	2.61e-37	-0.634176	2.5158e-18
Acads	-0.591521	1.6e-16	-0.632922	1.1482e-21
Fkbp15	-0.731415	1.28e-50	-0.630855	2.9423e-39
Ints1	-0.598538	4.73e-60	-0.629658	2.9909e-64
Slc4a2	-0.742416	3.49e-65	-0.629469	1.3538e-48
Triqk	-1.22719	1.18e-07	-0.628659	0.0016859
Amotl2	-1.04437	1.98e-100	-0.628131	2.7248e-55
Slc9a9	-1.24915	9.52e-22	-0.627846	6.2861e-09
Pcdhb16	-0.84628	1.93e-08	-0.62521	1.2075e-05
Arhgap26	-1.01019	2.11e-10	-0.625072	8.1824e-06
Fam53a	-0.743911	6.23e-48	-0.624998	4.5854e-37
Taf6	-1.01665	4e-72	-0.622516	6.9575e-32
Tmem175	-0.639348	2.06e-08	-0.621172	6.5774e-07
Nckap1	-0.668969	5.55e-57	-0.620016	2.0152e-52
Cnpy4	-0.755313	7.05e-32	-0.619912	1.6609e-25
Gm4631	-0.706241	2.21e-30	-0.619491	2.8546e-25
A230056P14Rik	-1.00422	0.00112425	-0.617921	0.0177465
RP24-347C6	-1.49406	9.15e-08	-0.61686	0.00646745
Rchy1	-0.645691	9.82e-33	-0.616296	2.1586e-29
Tmem64	-0.609084	7.45e-30	-0.615524	6.7835e-22
Dpy19l4	-0.65245	2.42e-34	-0.613883	8.179e-29
1700088E04Rik	-0.676852	0.00260069	-0.613572	0.002492
Marcks	-1.62022	2.92e-308	-0.611301	7.7031e-63
Ifit3	-1.04995	9.7e-20	-0.610948	1.0668e-08
Coq3	-0.674427	1.85e-13	-0.609229	9.8635e-11
Gm38190	-0.871379	1.79e-05	-0.609116	0.00124597
AI506816	-0.663759	5.02e-78	-0.60855	1.0061e-57
Cdk5r1	-0.966083	0.00139636	-0.606922	0.0178746
Trmt10b	-0.657554	6.97e-07	-0.602059	5.0829e-06
Brpf3	-0.647566	2.03e-34	-0.601915	7.6656e-31
Dcaf6	-0.593775	7.52e-24	-0.601094	5.3836e-25
Cnih2	-1.27294	1.92e-09	-0.600789	0.00067939
Trim27	-0.585001	5.76e-41	-0.600676	2.833e-48
Add1	-0.601899	2.96e-58	-0.600307	4.8797e-64
Reep6	-0.783272	3.01e-08	-0.600193	3.2004e-06
Mpv17	-0.869635	2.3e-30	-0.598741	1.2237e-17
Slc12a6	-0.689388	7.6e-24	-0.598699	1.0663e-19
Wdr13	-0.772075	2.12e-18	-0.598591	9.459e-12
Coq2	-0.685957	5.41e-24	-0.59807	1.7902e-21
Mkrn3	-0.838864	6.04e-06	-0.598023	0.0004576
Zfp512b	-0.753185	3.96e-72	-0.59496	1.4584e-51
Ggps1	-0.739432	9.23e-21	-0.592823	3.2755e-14
Rnf166	-0.601408	6.43e-11	-0.592623	2.2506e-10
Mzf1	-0.615122	0.00300601	-0.591635	0.00193464
Fastk	-0.604838	1.12e-23	-0.589521	4.7326e-25
