# Supplementary material for: Tumor evolution selectively inactivates the core microRNA machinery for immune evasion
Source: Nat Commun. 2021 Dec 1;12:7003. doi: 10.1038/s41467-021-27331-3 (PMC8636623; doi:10.1038/s41467-021-27331-3)
Supplement: Supplementary file 5 — Supplementary Dataset 4 [file 41467_2021_27331_MOESM5_ESM.xlsx]

## Sheet: Sheet1
sgRNA	Forward	Reverse
NonTarget-1	caccgCAGCCACCGCACCGGCGTAA	aaacTTACGCCGGTGCGGTGGCTGc
NonTarget-2	caccgATGTTGCAGTTCGGCTCGAT	aaacATCGAGCCGAACTGCAACATc
NonTarget-3	caccgAAGCACAAGAACGGTCCGCC	aaacGGCGGACCGTTCTTGTGCTTc
Ankrd52-1	caccgGCTATCGAGCTTGTGAACGC	aaacGCGTTCACAAGCTCGATAGCc
Ankrd52-2	caccgACAGTCGGCCTCATTGACAC	aaacGTGTCAATGAGGCCGACTGTc
Ankrd52-3	caccgTGGGTTTGACATCAACACAC	aaacGTGTGTTGATGTCAAACCCAc
Ankrd52-4	caccgTGTAAAGATCGAAAGGGCTA	aaacTAGCCCTTTCGATCTTTACAc
ANKRD52-1	caccGCTATTGAGCTGGTGAATGC	aaacGCATTCACCAGCTCAATAGC
ANKRD52-2	caccGTCAACCAGCCGAATGACAA	aaacTTGTCATTCGGCTGGTTGAC
Mir-155	caccgTCCTGTTAATGCTAACAGGT	aaacACCTGTTAGCATTAACAGGAc
Socs1	caccgTGATGCGCCGGTAATCGGAG	aaacCTCCGATTACCGGCGCATCAc
Ppp6c	caccgTCAACGCCAGTAACAGTGTG	aaacCACACTGTTACTGGCGTTGAc
Ago2-1	caccgAAGGTGGAGATAACGCACTG	aaacCAGTGCGTTATCTCCACCTTc
Ago2-2	caccgCGAAACAAGCAGTTCCACAC	aaacGTGTGGAACTGCTTGTTTCGc
Dicer1	caccgAGGTACGTATTACTCAGTAG	aaacCTACTGAGTAATACGTACCTc
Xpo5	caccgCTTGGCCTTCCAGATATACG	aaacCGTATATCTGGAAGGCCAAGc
Dgcr8-1	caccGTGGACGCTTTACTAGAAGA	aaacTCTTCTAGTAAAGCGTCCAC
Dgcr8-2	caccgATTACCAACACTCCCGCCAA	aaacTTGGCGGGAGTGTTGGTAATc
