# Supplementary material for: Tumor evolution selectively inactivates the core microRNA machinery for immune evasion
Source: Nat Commun. 2021 Dec 1;12:7003. doi: 10.1038/s41467-021-27331-3 (PMC8636623; doi:10.1038/s41467-021-27331-3)
Supplement: Supplementary file 6 — Supplementary Dataset 5 [file 41467_2021_27331_MOESM6_ESM.xlsx]

## Sheet: 工作表1
	Sequence(5'->3')	mRNA
mSocs1-F1	CTGCGGCTTCTATTGGGGAC	Socs1
mSocs1-R1	AAAAGGCAGTCGAAGGTCTCG
mSocs1-F2	CAACGGAACTGCTTCTTCGC	Socs1
mSocs1-R2	AGCTCGAAAAGGCAGTCGAA
mSocs1-F3	TCCGCTCCCACTCCGAT	Socs1 (Mutant region)
mSocs1-R3	CCGAAGCCATCTTCACGCT
mCxcl1-F	CTGGGATTCACCTCAAGAACATC	Cxcl1
mCxcl1-R	CAGGGTCAAGGCAAGCCTC
mCxcl9-F	GGAGTTCGAGGAACCCTAGTG	Cxcl9
mCxcl9-R	GGGATTTGTAGTGGATCGTGC
mCxcl10-F	CCAAGTGCTGCCGTCATTTTC	Cxcl10
mCxcl10-R	GGCTCGCAGGGATGATTTCAA
mGapdh-F	AACTTTGGCATTGTGGAAGG	Gapdh
mGapdh-R	GGATGCAGGGATGATGTTCT
hGAPDH-F	CGACCACTTTGTCAAGCTCA	GAPDH
hGAPDH-R	TTACTCCTTGGAGGCCATGT
hSOCS1-F	CACGCACTTCCGCACATTC	SOCS1
hSOCS1-R	TAAGGGCGAAAAAGCAGTTCC
