# Supplementary material for: Tumor evolution selectively inactivates the core microRNA machinery for immune evasion
Source: Nat Commun. 2021 Dec 1;12:7003. doi: 10.1038/s41467-021-27331-3 (PMC8636623; doi:10.1038/s41467-021-27331-3)
Supplement: Supplementary file 9 — Source Data [file 41467_2021_27331_MOESM9_ESM.xlsx]

## Sheet: Fig.1
Fig.1b
	Gene symbol	Mutation	In vitro			Immunodeficient											Immunocompetent														Immunotherapy
						Day 9					Day 18						Day 12				Day 18										αPD-L1				αPD1
	Adipor1	splicing		0		0	0	0	0	0	0	0	0	0	0		0.444444	0	0	0	0	0	0	0	0	0	0.210526	0	0		0	0	0	0	0	0	0	0
	Dhtkd1	p.689_690del		0		0	0	0	0	0	0	0	0	0	0		0	0	0	0	0	0	0	0	0	0.285714	0	0	0.166667		0	0	0	0	0	0	0	0
	Rabl6	splicing		0		0	0	0	0	0	0	0	0	0	0		0	0	0	0.2	0	0	0	0	0	0	0	0	0.222222		0	0	0	0	0	0	0	0
	Setx	splicing		0		0	0	0	0	0	0	0	0	0	0		0	0	0	0	0.166667	0	0	0.133333	0	0	1	0	0		0	0	0	0	0	0	0	0
	Ntmt1	splicing		0		0	0	0	0	0	0	0	0	0	0		0.333333	0	0	0.181818	0	0	0	0	0	0.1875	0	0	0		0	0	0	0	0	0	0	0
	Gpr155	p.T140S		0		0	0	0	0	0	0	0	0	0	0		0.333333	0	0	0	0.142857	0	0	0	0	0	0	0	0		0	0	0	0	0	0	0	0
	Atf2	p.V410fs		0		0	0	0	0	0	0	0	0	0	0		0	0.4	0	0	0	0.4	0	0	0	0	0.444444	0	0		0	0	0	0	0	0	0	0
	Gm14326	p.A363T		0		0	0	0	0	0	0	0	0	0	0		0.148148	0	0	0	0.125	0	0	0	0.206897	0	0	0	0		0	0	0	0	0	0	0	0
	Zfhx4	p.V1901A		0		0	0	0	0	0	0	0	0	0	0		1	0.285714	0	0	0	0	0	0	0	0	0	0	0		0	0	0	0	0	0	0	0
	Impa1	splicing		0		0	0	0	0	0	0	0	0	0	0		0	0	0	0	0	0.5	0	0.4	0	0	0	0	0		0	0	0	0	0	0	0	0
	Dnajc19	p.V138fs		0		0	0	0	0	0	0	0	0	0	0		0.117647	0	0	0	0	0	0	0.2	0	0	0	0.272727	0.142857		0	0	0	0	0	0	0	0
	Nlrp4e	p.L597fs		0		0	0	0	0	0	0	0	0	0	0		0	0.375	0	0	0	0	0	0	0	0.666667	0	0	0		0	0	0	0	0	0	0	0
	Mkrn3	p.P236fs		0		0	0	0	0	0	0	0	0	0	0		0.5	0	0.285714	0	0	0	0	0	0	0	0	0	0		0	0	0	0	0	0	0	0
	Nol3	p.V58M		0		0	0	0	0	0	0	0	0	0	0		0.345455	0	0	0	0	0	0.384615	0	0	0	0	0	0		0	0	0	0	0	0	0	0
	1700030J22Rik	p.S176fs		0		0	0	0	0	0	0	0	0	0	0		0.375	0	0	0	0	0.4	0.222222	0	0	0	0.25	0	0		0	0	0	0	0	0	0	0
	Eif5a	splicing		0		0	0	0	0	0	0	0	0	0	0		0.181818	0	0	0	0	0	0	0	0	0	0	0	0.375		0	0	0	0	0	0	0	0
	Krt16	p.G95fs		0		0	0	0	0	0	0	0	0	0	0		0	0	0	0	0	0	0.192308	0	0	0.031746	0	0	0		0	0	0	0	0	0	0	0
	Gm5141	p.K504fs		0		0	0	0	0	0	0	0	0	0	0		0.285714	0	0	0	0	0	0	0	0.181818	0	0	0	0		0	0	0	0	0	0	0	0
	Gstz1	p.Q59fs, p.Q114fs		0		0	0	0	0	0	0	0	0	0	0		0.222222	0	0	0	0	0	0.25	0	0	0	0	0	0		0	0	0	0	0	0	0	0
	Mrps16	splicing		0		0	0	0	0	0	0	0	0	0	0		0	0	0	0	0	0.153846	0	0	0	0.285714	0	0	0		0	0	0	0	0	0	0	0
	Ubxn6	splicing		0		0	0	0	0	0	0	0	0	0	0		0.133333	0	0	0	0	0	0	0	0	0.2	0	0	0		0	0	0	0	0	0	0	0
	Fam98a	splicing		0		0	0	0	0	0	0	0	0	0	0		0	0	0	0	0.4	0.222222	0	0	0	0.4	0	0	0		0	0	0	0	0	0	0	0
	Sfxn3	splicing		0		0	0	0	0	0	0	0	0	0	0		0	0	0	0	0	0	0	0	0	0.125	0	0	0.222222		0	0	0	0	0	0	0	0
	Ino80d	p.G680A, p.G785A		0		0	0	0	0	0	0	0	0	0	0		0	0	0.0666667	0	0.227273	0	0.156863	0	0	0.155556	0.169231	0.2	0.25		0	0.146341	0	0.131148	0.153846	0	0.25	0
	Sass6	p.P19fs, p.P54fs		0		0	0	0.0638298	0.0851064	0	0	0.0833333	0	0	0		0.117647	0	0	0	0	0	0	0.109375	0	0	0	0	0		0.333333	0	0	0	0	0	0	0.113208
	Stoml2	splicing		0		0	0	0	0	0	0	0	0	0	0		0	0	0	0	0.294118	0	0.230769	0	0	0	0	0	0		0	0	0.157895	0	0	0	0	0
	Mllt3	p.163-165del		0		0	0	0	0	0	0	0	0	0	0		0	0	0	0	0.115789	0	0	0	0	0.161905	0	0	0.128205		0	0.107143	0	0.141304	0.149254	0	0	0.0980392
	Atpaf1	p.D147G		0		0	0	0	0	0	0	0	0	0	0		0	0	0	0	0.246753	0.056338	0.15873	0	0	0.220588	0.211765	0.107143	0.229508		0	0.226415	0	0.129032	0.102041	0	0.19403	0.164179
	Zfp984	p.K196N		0		0	0	0	0	0	0.0967742	0	0	0	0		0.117647	0.216216	0.101449	0.272727	0.0909091	0.107143	0.272727	0	0	0.214286	0.138889	0.264706	0		0.131579	0	0.133333	0.170213	0.205128	0.268293	0.18	0.111111
	Eno1	p.A164S		0		0	0	0	0	0	0	0	0	0	0		0.10068	0.0944528	0.109126	0.0803059	0.152253	0.0906887	0.145055	0.103188	0.115566	0.163011	0.0833803	0.182584	0.20521		0.0905543	0.124224	0.132411	0.148869	0.223347	0	0.253388	0.143008
	Rere	p.P914H		0		0	0	0.0914286	0	0	0	0	0	0	0		0.0866142	0.125874	0	0	0.22335	0.104762	0.172619	0	0.143678	0.172414	0.0972763	0.215909	0.154362		0	0.096	0.121622	0.244681	0.218978	0	0.202381	0.127753
	Akap9	p.G3306A		0		0	0	0	0	0	0	0	0	0	0		0	0.155556	0.345588	0.168831	0	0.122951	0	0	0.12844	0	0	0	0.194805		0	0.347368	0	0	0.247312	0	0.397436	0.252427
	Arap2	p.G230W		0		0	0	0	0	0	0	0	0	0	0		0	0.214286	0.48	0.470588	0	0	0	0	0	0	0	0	0		0	0.166667	0.227273	0	0.222222	0	0.157895	0.12
	Hebp1	p.V86L		0		0	0	0	0	0	0	0	0	0	0		0.257069	0.227612	0.477733	0.277778	0.168514	0.125348	0.160326	0.201681	0.143229	0.238095	0.180769	0.138817	0.2		0.615819	0.276094	0.260062	0.201149	0.251295	0.24924	0.326667	0.175258
	Recql	splicing		0		0	0	0	0	0	0	0	0	0	0		0	0	0	0.142857	0	0	0	0	0.166667	0	0	0	0		0	0	0	0.136364	0	0	0	0
	Cmtr2	p.S532T		0		0	0	0	0	0	0	0	0	0	0		0	0.153846	0	0	0	0	0	0	0	0.166667	0	0.297297	0.238095		0	0	0	0	0.333333	0	0.166667	0
	Npat	p.G1266A		0		0	0	0	0	0	0	0	0	0	0		0.114286	0.194805	0.0873016	0	0.164062	0	0.164948	0.101124	0	0.268817	0	0.177778	0.231884		0	0.219512	0.116883	0.121495	0.245283	0	0.208955	0
	Stx11	p.L229P		0		0	0	0	0	0	0	0	0	0	0		0.239437	0	0	0	0	0	0.0782609	0.165	0	0.111111	0	0.217877	0		0.601852	0	0.240964	0.181818	0	0.209581	0	0
	Ankrd52	splicing		0		0	0	0	0	0	0	0	0	0	0		0	0	0	0	0	0	0	0	0.2	0	0	0.333333	0		0	0	0.25	0	0	0	0	0
	Pnpla8	p.D369N		0		0	0	0	0	0	0	0	0	0	0		0	0	0	0	0	0	0.241379	0	0	0	0	0.19403	0		0	0	0	0	0	0.435897	0	0
	Arhgap5	p.A3fs		0		0	0	0	0	0	0	0	0	0	0		0	0	0	0	0	0.113924	0.109589	0	0	0	0	0	0		0.6	0	0.0983607	0	0.0877193	0	0	0
	Simc1	p.A1310V		0		0	0	0	0	0	0	0	0.0819672	0	0		0	0.0930233	0	0	0.171053	0	0.0816327	0.1875	0.102941	0.178571	0	0.111111	0.177419		0.121212	0.0769231	0.164179	0.132353	0.231884	0	0.307692	0.253968
	Ercc6l2	p.N1037K, p.L1038I		0		0	0	0	0	0	0	0	0	0	0		0	0.347826	0.730769	0.218254	0	0	0	0	0.5	0	0	0	0		0	0.230769	0	0	0.296296	0	0.842365	0.242424
	Taf9	p.A74P		0		0	0	0	0	0	0	0	0	0	0		0	0	0	0	0.208668	0.107075	0.1959	0.0990099	0.0964467	0.204663	0	0.174447	0.220418		0.0873494	0.117089	0.16156	0.203837	0.224806	0	0.285319	0.146172
	Osgep	splicing		0		0	0	0	0	0	0	0	0	0	0		0	0	0	0	0	0.153846	0	0	0	0.181818	0	0.181818	0		0	0	0	0	0.117647	0	0	0
	Lmo7	p.W147fs, p.W380fs		0		0	0	0	0	0	0	0	0	0	0		0.285714	0	0	0.5	0	0	0	0	0	0	0	0	0		0	0	0.4	0	0.4	0	0	0
	Pabpc1	splicing		0		0	0	0	0	0	0	0	0	0	0		0	0.2	0	0	0	0.307692	0.181818	0	0	0	0	0	0		0	0	0	0.272727	0	0	0	0
	Zfat	p.D322E, p.D329E		0		0	0	0	0	0	0	0	0	0	0		0	0	0	0.12	0.166667	0	0	0	0	0.388889	0	0.227273	0		0	0	0	0.227273	0	0.157895	0	0
	Cpsf1	p.V1031fs		0		0	0	0	0	0	0	0	0	0	0		0	0	0	0	0	0	0	0.222222	0	0.333333	0	0	0		0	0	0	0	0.25	0	0	0
	Desi1	splicing		0		0	0	0	0	0	0	0	0	0	0		0	0	0	0	0	0	0.222222	0	0.230769	0.375	0	0.153846	0		0	0	0	0.384615	0	0	0.166667	0
	Sept5	splicing		0		0	0	0	0	0	0	0	0	0	0		0	0	0	0.130435	0	0	0	0.1	0	0	0	0	0.111111		0	0	0	0	0	0	0.25	0
	Itgb5	p.R605Q		0		0	0	0	0	0	0	0	0	0	0		0	0	0	0	0	0	0	0	0	0.223582	0.135654	0	0		0.458385	0	0	0	0	0	0	0
	Got1	splicing		0		0	0	0	0	0	0	0	0	0	0		0	0	0	0	0	0	0	0	0	0	0	0.363636	0.166667		0	0	0	0	0	0	0.222222	0.181818
Supplementary Fig. 1a
	Group	Sequencing ID	Mouse ID	Day after inoculation
	MC38 in vitro	WGC109556R-ALfreq	MC38C	D7	D8（PG0）	D9	D12（PG4）	D13（PG5）	D14	D15（PG7）	D18（PG10）
	Nude	WGC109502R-ALfreq	916	20.3234		51.1465		307.683	342.101	405.099	718.45
		WGC109503R-ALfreq	919			62.0456		245.665	264.477	392.227	1100.64
		WGC109504R-ALfreq	920	38.5356		66.7266		211.064	285.32	384.297	989.126
		WGC109505R-ALfreq	922			11.4073		154.754	177.092	263.04	763.835
		WGC109506R-ALfreq	923	54.224		85.5954
		WGC109530R-ALfreq	924	19.9745		60.25		144.67	190.771	224.146	485.104
		WGC109531R-ALfreq	926	19.4834		74.3526
		WGC109532R-ALfreq	927	51.8303		84.5634
		WGC109533R-ALfreq	929			70.5747
		WGC109534R-ALfreq	930	54.7184		85.8444
	WT	WGC109507R-ALfreq	961	65.2124	167.339		74.756
		WGC109508R-ALfreq	988	44.9914	63.2358		95.375
		WGC109509R-ALfreq	982	31.4432	70.012		72.4354
		WGC109510R-ALfreq	983	17.041	42.2619		65.8944
		WGC109526R-ALfreq	967	85.8117	226.182		147.364	170.969		181.434	228.446
		WGC109527R-ALfreq	969		131.353		103.715	128.046		147.122	296.644
		WGC109528R-ALfreq	971	63.9703	135.861		167.633	178.803		185.332	224.545
		WGC109529R-ALfreq	987	74.4768	128.208		152.433	161.717		187.425	280.391
		WGC109517R-ALfreq	964	42.0332	77.7486		69.2087	70.7695		94.25	114.438
		WGC109518R-ALfreq	979	37.5772	86.2667		87.7289	95.51		117.851	218.251
		WGC109519R-ALfreq	965	39.8079	91.641		95.4713	99.1942		103.012	117.37
		WGC109520R-ALfreq	970	55.078	97.9149		103.46	106		109.677	140.316
		WGC109521R-ALfreq	981	23.3976	110.875		112.36	113.904		121.911	187.011
	aPDL1	WGC109511R-ALfreq	962	68.7853	102.282		31.9938
		WGC109512R-ALfreq	985	29.2346	84.6561		52.6455	48.3671
		WGC109515R-ALfreq	975	53.0449	102.928		61.4328	53.1697		43.5167
		WGC109524R-ALfreq	974	56.144	87.6465		58.8791	58.7465		52.5116	53.9205
	aPD1	WGC109522R-ALfreq	986	50.8285	79.1951		69.0246	69.0874		66.9189	76.7679
		WGC109516R-ALfreq	973	63.297	87.75		89.7721	67.9018		65.276	47.7325
		WGC109513R-ALfreq	977	46.3401	75.7424		73.8786	63.6509		47.9808
		WGC109523R-ALfreq	989	58.7982	98.448		180.852	178.319		209.358	221.556

## Sheet: Supplementary Fig.1b
Supplementary Fig. 1b
	In vitro			Immunodeficient											Immunocompetent														Immunotherapy
				Day 9					Day 18						Day 12				Day 18										αPD-L1				αPD1
	Cd80	-1.75427		-0.0615881	-0.776804	-1.46818	-1.07084	-0.196685	-0.212578	-1.08673	0.391382	-0.649655	-1.34103		1.88539	0.812565	0.796672	1.78208	-0.824486	-0.856273	-0.109269	-0.30794	0.0973489	0.200658	-0.514558	-0.292047	-0.0615881		1.47215	2.2271	1.39269	0.0178804	0.454957	-0.466877	0.892034	-0.371515
	Cd28	-1.00027		-0.893611	-0.864521	-0.971185	-0.922701	-0.913005	-0.883915	-0.893611	-0.932398	-0.864521	-0.942095		1.20088	0.347566	1.22027	1.00694	-0.496047	-0.45726	-0.234236	0.182722	-0.0499986	0.0663618	-0.593014	-0.0209085	-0.496047		3.06264	1.32693	1.76328	0.0372717	1.07482	0.463926	0.919671	-0.243933
	Icosl	-2.93235		0.875399	-0.0063272	-1.57384	-1.18849	-1.16237	0.999494	-1.94612	0.992963	-1.29299	0.261456		-0.130422	0.666397	0.953775	-0.378612	0.594553	-1.1689	-0.502706	0.294113	0.535771	1.07787	0.143893	1.01909	0.274519		1.21503	0.196143	0.346363	0.666397	0.352895	0.718648	0.0655172	0.0328606
	Pdcd1lg2	-0.886761		-0.76493	-0.795388	-0.846151	-0.820769	-0.68371	-0.780159	-0.856303	-0.333447	-0.866456	-0.846151		2.89506	1.23512	0.412764	1.6463	-0.800464	-0.30299	-0.490812	-0.0288713	-0.165931	0.808713	-0.714168	-0.196388	-0.572032		0.986383	0.620891	2.59048	-0.419744	0.194485	0.722417	0.245247	-0.186236
	Cd274	-1.22794		-0.932387	-1.24741	-0.970329	-1.07866	-0.858001	-1.02475	-1.21396	-0.937879	-1.27986	-1.04072		2.18235	0.978691	0.0026834	0.712598	-0.175544	-0.365753	-0.111143	0.656684	0.407065	0.849888	-0.369248	0.114013	-0.647323		1.76349	0.985181	1.70458	0.216357	0.841401	0.0386285	1.08753	0.939751
	Vtcn1	-0.490562		0.102833	-0.490562	-0.490562	-0.274782	0.102833	-0.490562	-0.490562	-0.436617	1.66724	-0.436617		-0.274782	-0.274782	4.47237	-0.166892	-0.490562	-0.220837	-0.382672	-0.436617	-0.166892	0.318612	0.102833	-0.00505734	-0.382672		-0.382672	-0.490562	-0.00505734	-0.382672	-0.490562	-0.274782	2.09879	-0.436617
	Slamf7	-1.06957		-0.915173	-1.00036	-1.02521	-0.924934	-0.99681	-0.873467	-1.00302	-0.906299	-0.997697	-0.969302		1.22869	0.4416	0.389246	0.491292	-0.258527	-0.374771	-0.0899284	0.178054	0.366174	0.11239	-0.188425	0.148771	-0.465281		3.63876	1.16036	0.978453	0.18604	0.926986	0.383034	1.04678	0.382147
	Cd276	-3.48441		-0.613075	0.219612	-0.957636	1.00923	0.815415	-1.15145	-0.885852	-0.433617	0.155007	0.176542		0.470854	-0.297228	-0.54847	-0.41926	-0.713572	-0.0316296	-0.146483	-0.641789	-0.577184	0.0975806	1.71271	0.291396	1.78449		0.614421	1.9137	0.305753	0.0616889	-0.20391	0.635956	0.786701	0.0545105
	Tnfsf4	-2.21288		-0.124026	-0.64624	0.137081	0.293745	0.607074	-0.855125	-1.37734	1.23373	-1.22067	0.293745		-1.06401	0.711516	-0.437354	1.49484	0.763738	0.607074	0.0326384	2.85259	-0.019583	1.28595	0.0326384	-0.124026	-0.28069		0.241524	-0.750682	0.920402	0.398188	-1.01179	0.0326384	-0.541797	-1.2729
	Tnf	-1.30319		-0.820032	-0.848829	-0.800833	-0.759237	-0.538455	-0.592851	-0.973619	-0.525656	-1.06961	-0.554454		1.2438	0.00229981	-0.256879	0.392667	-0.196084	-0.618448	-0.663245	-0.173686	-0.279277	-0.00409966	-0.471261	0.210282	0.0662945		3.46761	1.2374	1.78135	0.0758937	1.66936	0.367069	0.83743	0.0982918
	Tnfsf9	-3.18149		-0.824123	-2.24306	1.50497	-0.123133	1.32973	-1.10678	1.30711	-0.767592	0.295201	0.0181961		0.662655	0.0181961	-1.19723	-0.29838	0.645696	0.673962	0.295201	0.753106	0.176484	0.459142	0.40261	-0.92588	0.102993		-0.31534	-0.213583	1.02446	0.888781	-0.106173	0.142565	-0.224889	0.826597
	Cxcl9	-1.17684		-1.04693	-1.12802	-1.15651	-1.10123	-1.12765	-1.0479	-1.14117	-1.02185	-1.11572	-1.11657		1.07356	0.835404	0.94401	1.28115	-0.335637	-0.522531	-0.371433	0.907239	0.336695	1.26532	-0.462506	0.325372	-0.696032		1.49593	0.668965	1.74832	0.373952	0.869495	0.946323	1.29004	0.206782
	Cxcl10	-1.04843		-0.26879	-1.91196	-1.34251	-0.657277	-0.819062	-0.069392	-1.47064	-0.130693	-1.47869	-1.07136		1.1601	1.58784	0.0446763	1.59883	-0.060586	0.0108859	-0.0787441	1.64395	0.802128	2.46803	-0.0431788	-0.356986	-0.487915		0.655498	-0.38709	0.370088	0.759805	0.205164	0.396916	0.0770332	-0.0976531
	Ccl5	-0.720624		-0.449626	-0.791312	-0.674854	-0.637416	-0.653639	-0.563669	-0.708064	-0.50079	-0.751258	-0.598167		1.02086	0.121113	0.320537	0.388488	-0.482232	-0.484527	-0.377569	-0.338038	0.00513757	-0.132173	-0.499703	-0.147591	-0.452323		4.43816	1.3109	1.11892	-0.235347	0.717574	0.0205553	0.776589	-0.039908
	Vegfa	-1.57642		-0.32957	-1.55345	0.945044	-1.13657	0.177464	-1.43826	2.19737	-0.737872	1.06846	0.619363		-0.0607974	0.812372	-1.01316	-0.456758	0.110271	1.92586	0.479491	-0.132105	0.787003	0.620048	1.11714	0.154838	0.133583		-1.75743	-0.0645685	-0.0957653	-0.222953	-0.713189	-0.655595	-0.660737	1.45688
	Vegfb	2.87342		-0.347232	1.2237	1.02672	1.36979	0.860923	-0.419458	0.701696	-0.0747402	0.425922	1.24996		-1.03667	-0.153533	-0.939819	-0.125627	-0.110854	0.46696	-0.104287	0.0647885	0.893754	-0.590176	0.343846	-0.519591	-1.26156		-1.56195	-1.05308	-0.869233	-0.403043	-1.49301	0.363544	-1.52256	0.721394
	Cx3cl1	-2.12634		-0.739544	-1.52283	0.197827	-0.328641	-1.0734	-0.611137	-1.33022	-0.277279	-0.0204649	0.0180572		0.210668	-0.457048	1.93132	0.0565793	-0.469889	-0.829428	-0.11035	-0.0204649	0.184986	0.685773	-0.0333055	0.172146	-0.816588		0.827021	1.12236	1.43053	-0.0461462	0.480322	0.698614	3.03562	-0.238757
	Tgfb1	-2.67628		-0.712908	-0.841225	-1.48779	-0.78641	-0.846208	-0.821292	-1.34453	-0.44257	-1.21621	-0.391492		0.530398	0.352249	-0.224555	0.207737	0.123023	-0.103713	0.349758	0.0844028	0.380903	1.07107	0.357232	0.500499	0.474337		2.86253	1.42737	0.799491	0.574001	0.600163	0.123023	0.708547	0.368445
	Cd70	-1.00514		-0.313431	-1.00514	-1.00514	-0.198146	-0.659286	-1.00514	-1.00514	1.41584	-1.00514	-0.198146		-0.198146	0.147709	2.22284	3.14512	-0.659286	0.262994	-0.659286	-0.544001	1.06999	0.378279	0.262994	0.262994	-0.0828611		-0.544001	0.378279	-0.544001	-0.198146	-0.313431	1.87698	0.262994	-0.544001
	Cd40lg	-0.713435		-0.713435	-0.713435	-0.713435	-0.713435	-0.713435	-0.713435	-0.713435	-0.713435	-0.713435	-0.713435		0.689521	0.434438	0.434438	-0.0757278	-0.458352	-0.713435	-0.713435	0.179355	-0.458352	-0.0757278	-0.203269	-0.458352	-0.458352		3.24035	1.45477	2.09248	0.434438	0.306897	2.22002	-0.458352	0.434438
	Il10	-0.926162		-0.751208	-0.961153	-0.961153	-0.786199	-0.558759	-0.751208	-0.751208	-0.926162	-0.62874	-0.856181		1.52319	0.228533	0.875863	0.141057	-0.103879	-0.506273	-0.156365	-0.261337	-0.121374	-0.331319	-0.36631	-0.103879	-0.418796		3.85008	1.4882	0.96334	0.333506	1.06831	0.665918	0.211038	-0.121374
	Ifng	-0.818404		-0.809084	-0.792774	-0.797434	-0.802094	-0.809084	-0.776464	-0.818404	-0.776464	-0.813744	-0.813744		1.30886	0.0879566	0.0763067	0.491042	-0.499197	-0.503857	-0.433958	-0.179991	0.129896	0.0716468	-0.613366	0.192805	-0.557447		3.66447	1.58613	1.32983	0.106596	1.41371	0.360564	0.789279	0.00640743
	Il1a	-0.882283		-0.531434	-0.294094	-0.252818	-0.634625	-0.211542	-0.779092	-0.717177	-0.68622	-0.768773	-0.727497		1.61494	0.366328	-0.273456	0.428243	-0.397285	-0.0980315	-0.273456	-0.4592	-0.490157	1.41888	-0.314733	-0.541753	-0.273456		1.811	0.737816	3.98833	-0.593348	0.325052	-0.4592	0.149627	-0.180584
	Il1b	-1.15302		-0.413432	-0.803631	-0.668906	-0.724808	-0.523001	-0.645986	-0.988108	-0.578344	-1.02389	-0.745492		1.99093	1.0445	-0.00422761	0.661569	-0.282621	-0.436352	-0.0953484	-0.373742	-0.503994	0.549205	-0.256347	-0.383245	0.625232		2.76685	0.98133	2.82499	-0.227278	0.326155	-0.517411	0.00248066	-0.424054
	Il12a	-0.909237		-0.909237	0.655041	0.342186	-0.909237	-0.909237	0.342186	0.0293302	-0.127098	0.185758	-0.596381		1.28075	-0.127098	0.811469	0.0293302	-0.909237	-0.909237	-0.909237	-0.909237	-0.283525	0.185758	0.967897	-0.283525	0.185758		4.09645	-0.127098	0.655041	-0.909237	0.967897	-0.909237	-0.127098	0.0293302
	Ifna1	0		0	0	0	0	0	0	0	0	0	0		0	0	0	0	0	0	0	0	0	0	0	0	0		0	0	0	0	0	0	0	0
	Ifna2	-0.316568		-0.316568	-0.316568	-0.316568	-0.316568	-0.316568	-0.316568	-0.316568	-0.316568	-0.316568	-0.316568		-0.316568	-0.316568	-0.316568	3.06016	-0.316568	-0.316568	-0.316568	-0.316568	-0.316568	-0.316568	-0.316568	-0.316568	3.06016		3.06016	-0.316568	-0.316568	-0.316568	-0.316568	-0.316568	-0.316568	-0.316568
	Il2	-1.08528		-1.08528	-0.490607	-0.252737	0.104068	-0.490607	-0.490607	-0.847413	-0.847413	-0.371672	-0.490607		2.00703	1.76916	0.223003	-0.728478	-0.609542	-0.490607	0.104068	-1.08528	0.104068	-0.490607	0.104068	-0.490607	-0.133802		2.48277	0.579809	2.83958	0.104068	0.817679	-0.0148669	-0.847413	0.104068
	Il4	0.347516		-0.27029	-0.501968	1.11977	-1.5059	0.424742	1.04255	-0.0386129	0.424742	0.193065	-1.04255		0.347516	-1.5059	1.96926	-0.347516	-1.5059	-0.965323	-0.965323	0.810871	0.579194	0.0386129	0.424742	0.193065	-0.888097		1.04255	0.65642	2.50984	0.0386129	-1.04255	-1.5059	-0.65642	0.579194
	Il13	-0.56418		-0.20668	-0.56418	-0.56418	-0.56418	-0.56418	-0.20668	-0.56418	-0.20668	-0.56418	-0.56418		4.26207	0.50832	0.32957	0.32957	-0.56418	0.32957	-0.56418	-0.56418	-0.56418	0.32957	-0.20668	-0.56418	-0.56418		1.04457	-0.0279297	2.29582	0.68707	-0.56418	-0.0279297	-0.56418	-0.20668
	Tigit	-0.890553		-0.875659	-0.933106	-0.918212	-0.918212	-0.911829	-0.875659	-0.950127	-0.839489	-0.903319	-0.890553		1.11369	0.103058	0.686033	1.19667	-0.513959	-0.435237	0.0200797	-0.365024	0.243482	-0.16077	-0.454385	0.0668879	-0.354386		3.25623	1.40092	1.30305	0.0243349	1.19028	0.486034	1.38177	-0.282046
	Pdcd1	-0.850247		-0.799278	-0.829541	-0.839098	-0.824763	-0.82317	-0.784943	-0.843876	-0.808835	-0.835912	-0.835912		1.01012	-0.0506704	0.548216	1.39239	-0.396304	-0.596995	-0.181279	-0.257732	0.0210048	-0.104825	-0.415418	-0.106418	-0.593809		3.34673	1.875	1.19966	-0.0873044	1.01172	0.330005	1.3239	-0.192428
	Ctla4	-1.00491		-1.00078	-0.967694	-0.893256	-0.984236	-0.947017	-1.00078	-1.00078	-0.959423	-1.00078	-0.988371		1.45568	0.930475	0.971829	1.3771	-0.376325	-0.285346	-0.148876	-0.339106	0.0454899	0.380461	-0.202637	0.0165418	-0.00827089		3.12226	0.587233	1.73275	0.210908	0.831224	0.409409	0.256398	-0.219179
	Il2ra	-1.78832		-0.222764	-1.35918	0.00769863	-0.739317	-0.699582	-0.739317	-1.54991	0.206373	-1.47838	-0.302233		0.889812	1.57325	0.436835	0.103062	-0.095612	0.540146	-0.413491	-0.143294	-0.262498	1.45405	-0.508854	-0.413491	-0.262498		2.18517	1.15206	2.47921	0.182532	0.166638	0.262002	0.0951153	-0.755211
	Tnfrsf4	-1.03542		-0.846122	-0.892291	-0.982321	-0.961545	-0.952311	-0.926918	-1.01233	-0.90845	-0.945386	-0.899217		1.10453	1.26843	0.982177	0.820585	-0.338261	-0.275933	-0.144351	-0.462918	0.167291	0.317341	-0.0127687	0.289639	0.379669		3.53302	0.58743	1.64009	0.194993	0.529719	0.118813	-0.00815174	-0.329027
	Tnfrsf9	-1.43333		-1.42188	-0.914531	-0.698365	-0.81662	0.293452	-1.47147	-1.29981	-1.03787	-1.28964	-1.11798		1.64131	1.11488	-0.104546	0.863112	-0.431337	0.111619	0.119249	0.26675	0.538864	0.907616	-0.208814	-0.01808	-0.243146		1.80025	1.38318	2.19698	0.248948	0.70671	-0.185926	0.480372	0.0200668
	Tnfrsf14	-2.68778		-1.1062	-0.751551	-1.18999	-1.22097	-1.05226	-0.562175	-1.56759	-0.662028	-1.48725	-0.683835		0.167784	1.00334	0.141387	0.422582	0.4134	-0.105376	0.847243	0.351422	0.376672	1.2742	0.554571	1.13532	0.147125		-0.179979	1.02285	1.33159	0.693447	0.486855	1.1709	0.976937	0.739356
	Tnfrsf18	-1.30395		-0.758994	-0.756983	-1.04857	-1.04857	-0.845464	-0.90378	-0.907802	-0.614208	-0.712743	-0.79318		0.996533	1.0086	0.733104	0.733104	-0.413117	-0.477466	-0.0330544	-0.497575	0.210266	0.576252	-0.135611	0.145917	0.0795568		3.83795	0.660711	1.50127	0.17407	0.566198	0.168037	0.172059	-0.312571
	Lag3	-0.801463		-0.68286	-0.755928	-0.759105	-0.765459	-0.731572	-0.689214	-0.736867	-0.664858	-0.689214	-0.679683		1.07818	-0.111025	0.166421	0.181247	-0.280458	-0.564257	-0.082433	-0.184093	0.0944124	-0.101494	-0.345054	-0.0231315	-0.435065		4.29529	1.16713	1.13431	0.0689975	1.00935	0.134653	1.00935	-0.256102
	Cd27	-0.917315		-0.769148	-0.834684	-0.900219	-0.871725	-0.809039	-0.794793	-0.820437	-0.846081	-0.752052	-0.846081		1.12852	0.458925	0.892027	0.749559	-0.535501	-0.521254	-0.224921	-0.558296	-0.0397129	-0.233469	-0.592488	0.0543159	-0.378786		3.34247	1.15702	1.79812	-0.0910014	1.4733	0.629886	0.823642	-0.170783
	Icos	-0.69329		-0.634991	-0.661711	-0.649566	-0.656853	-0.639849	-0.664141	-0.673857	-0.634991	-0.66657	-0.659282		1.38362	0.392533	0.453261	0.0548833	-0.426085	-0.46981	-0.263333	-0.377503	-0.280337	-0.122444	-0.435802	-0.246329	-0.290054		4.30344	0.9901	1.52451	-0.0714317	0.890505	0.0160171	0.475123	-0.265762
	Btla	-1.96692		1.41703	-0.884058	-1.51573	-0.658461	0.0183298	0.559763	-1.38037	1.59751	-0.0267897	-1.47061		0.875599	0.74024	1.19143	0.965837	-1.15477	-0.929178	0.198807	-0.613342	0.0183298	0.334166	-0.252387	0.0183298	0.78536		0.920718	0.153688	1.73287	-0.703581	-0.523103	1.14632	0.559763	-1.15477
	Ednrb	-1.03623		-0.0363213	-0.108964	-0.536274	-0.00213655	0.634555	-0.655921	0.442266	0.0405944	4.95893	-0.343984		0.271342	0.0705061	0.314073	-0.314073	-0.331165	-0.437993	0.0961447	-0.557639	0.232884	-0.361077	0.211518	0.0106827	0.574732		-0.771294	-0.108964	-0.677286	-0.416627	-0.715744	-0.741383	0.352531	-0.0576868
	Cd40	-1.40714		-0.808775	-0.984134	-1.19697	-0.669559	-0.782003	-0.727119	-1.10729	-0.645464	-1.06847	-0.866336		1.09206	0.519132	0.12424	0.734649	-0.277344	-0.575856	-0.585226	0.236684	-0.206398	0.635592	-0.587903	0.112193	-0.168917		3.36637	0.806934	1.16568	0.615512	1.00103	0.970246	1.23128	0.0532936
	Adora2a	-1.31537		-0.796445	-0.619539	-0.548777	-0.74927	-0.348284	-0.867208	-1.13846	-0.666714	-0.74927	-0.902589		1.68024	0.170641	0.665977	1.69203	-0.631333	-0.595952	-0.218553	-0.419046	-0.324696	0.441896	-0.230346	-0.171378	-0.407252		3.02472	1.69203	0.972614	-0.371871	0.795708	0.312165	1.23208	-0.607746
	Tlr4	0.00582006		-0.0589597	0.783177	-1.55699	-1.66226	-0.496223	-0.706757	-1.45172	-0.423346	-0.455736	-1.00636		1.24473	0.58074	1.69819	0.329719	0.127282	-1.25738	-0.139934	0.985614	0.686007	-0.0427648	-0.63388	0.321621	-1.98616		0.77508	1.3581	1.55244	0.443083	0.0382099	-0.909194	1.61722	0.240647
	Havcr2	-1.77584		-0.559842	-0.642084	-1.13553	-0.835939	-0.773279	-0.340531	-1.22365	-0.540261	-1.14924	-0.602921		1.31801	0.137253	0.299778	0.534754	-0.283746	-0.599005	-0.362071	0.16075	0.111797	0.225369	-0.565717	0.0354299	-0.407108		3.19781	1.71159	1.29255	0.0785089	1.02233	0.258657	1.30822	0.103965
	Itgb2	-1.85123		-0.788459	-0.866458	-1.29326	-0.966951	-0.756325	-0.881064	-0.821178	-0.667517	-0.812414	-1.01194		1.11302	0.293006	0.448128	0.669562	-0.18521	-0.638889	-0.383275	-0.162132	0.0914367	0.473835	-0.636259	0.342669	-0.374803		2.70162	1.55209	1.37243	0.104875	1.27369	0.629833	1.38411	0.647068
	Icam1	-1.40036		-0.674556	-0.834884	-1.10029	-0.882549	-0.75797	-0.55756	-1.06671	-0.575976	-0.725471	-0.743887		1.5917	0.348077	0.745647	0.640567	-0.586809	-0.696222	-0.503395	-0.136157	-0.278069	0.433657	-0.536977	-0.0982415	-0.427564		2.92199	1.68703	1.8062	-0.208738	1.04355	0.639484	0.897309	0.0371706
	Selp	-0.88011		-0.478704	-0.570919	-0.825866	-0.581767	-0.56007	-0.64686	-0.51125	-0.131542	0.237318	-0.815017		3.22074	-0.0284781	1.63681	0.676694	-0.896383	-0.847563	-0.538372	-0.744499	-0.391913	-0.267152	-0.690255	-0.0393269	-0.478704		0.595328	1.52833	1.31135	-0.636011	0.541084	0.00949271	2.20095	-0.397338
	H2-D1	-2.02797		-1.16174	-1.43407	-0.545908	-1.06525	-1.00807	-1.18685	-1.41082	-0.974795	-1.6137	-0.680515		0.780245	0.369992	0.110544	0.254896	0.568238	0.056009	0.519408	0.365996	0.77392	1.19225	0.077058	0.823882	0.238441		2.33106	0.38042	0.662221	0.888674	0.988449	0.0107269	1.00475	0.712504
	H2-DMa	-1.39673		-0.99036	-0.856877	-1.06342	-1.02037	-0.961531	-0.71905	-1.10844	-0.00029619	-1.19572	-1.00774		0.833379	0.193214	0.46255	0.0759233	-0.270421	-0.513297	-0.320971	0.168334	0.302607	0.747682	-0.501449	0.355921	-0.39719		3.54134	0.764268	0.966862	0.33815	0.754	1.01741	1.03992	0.762294
	H2-DMb1	-1.31014		-1.03474	-1.08094	-1.20234	-1.16796	-1.03295	-1.06268	-1.18587	-0.57025	-1.12821	-1.14254		0.764848	0.411734	0.404572	0.357299	0.0579047	-0.432371	-0.194575	0.364462	0.55212	0.923498	-0.571683	0.559999	-0.276944		2.99992	0.645949	1.07248	0.514159	0.809614	1.003	1.13085	0.82179
	H2-DMb2	-1.18396		0.46978	0.021973	-0.362984	0.106428	0.236056	0.632797	-0.439582	5.12658	-0.404229	0.0160808		-0.341379	-0.0880147	-0.323702	-0.19211	-0.327631	-0.351199	-0.121404	-0.506361	-0.0801584	0.355864	-0.457259	-0.264781	0.381397		0.214451	-0.392445	-0.172469	-0.447439	-0.388517	-0.036949	-0.31781	-0.36102
	H2-K1	-1.94461		-1.08925	-1.51208	-0.738154	-1.07781	-1.02185	-1.06482	-1.44696	-1.16586	-1.4118	-0.695577		0.622573	0.403196	0.0663625	0.183422	0.571208	0.0656975	0.503091	0.432266	0.792185	1.30894	0.13353	0.874917	0.162316		2.3604	0.179258	0.694332	1.02157	0.901027	0.195582	0.885082	0.811819
	H2-Ke6	-0.109291		-0.251539	0.469508	-1.74514	-1.00692	-0.832791	0.231612	-0.408501	-0.0185473	0.692689	0.118795		0.547989	-0.025905	1.33771	-0.236823	-0.428121	-1.09276	-0.354545	-0.509055	-0.540938	-0.486982	-0.742047	0.261042	-0.317757		4.31509	0.650996	0.73193	-0.0872184	-0.440384	0.489128	0.0280509	-0.239276
	H2-Q5	-2.50045		-0.963399	-1.10032	-0.919984	-1.09615	-1.12287	-1.22973	-1.07027	-1.20469	-1.77367	-0.333048		0.58451	0.390395	-0.0216292	0.306487	1.04872	0.278936	0.783217	0.232599	0.636691	1.00488	0.613731	1.42442	0.30607		-0.136428	0.551114	1.32256	0.781129	1.09589	0.722269	0.364931	1.02409
	H2-Q7	-1.83767		-1.20201	-1.56479	-0.803051	-1.23427	-0.931185	-1.30441	-1.42904	-1.1297	-1.57204	-0.773389		0.636265	0.518763	0.00628851	0.174113	0.790557	0.259898	0.662906	0.257361	0.951615	1.3568	0.0232643	1.18191	0.380178		0.929203	0.175925	0.966718	1.15206	1.17973	0.290587	0.929323	0.958079
	H2-M3	-2.14782		-1.15015	-1.54041	-0.807919	-1.15115	-0.57076	-0.694843	-1.46336	-0.766892	-1.51139	-1.03807		0.493958	0.290821	-0.281565	0.00262677	0.768143	-0.093438	0.907236	1.01731	1.07335	1.7398	0.193756	1.16441	0.101694		1.66775	0.0776774	0.653065	0.963274	0.528982	0.253796	0.595026	0.725114
	H2-T10	-3.1768		-0.380776	-1.20196	-0.380776	-0.914381	-0.62015	-0.430646	-1.55105	-0.365815	-1.34825	0.302439		-0.365815	0.5468	-0.684981	-0.0798954	1.15687	0.576722	0.977342	0.934122	1.18015	1.5176	1.04882	1.14191	0.912511		0.0597397	-0.754798	0.166128	1.07542	0.132882	-0.0682591	0.402178	0.192726
	H2-T23	-1.92834		-0.889613	-1.44029	-0.923206	-1.01106	-0.777044	-0.762466	-1.4574	-0.835357	-1.18916	-0.848287		0.8675	0.458551	0.179411	-0.00440118	0.0260228	-0.402829	0.329249	0.2163	0.687111	1.42946	-0.0629674	0.669364	-0.217243		2.75645	0.470594	0.872444	0.93811	0.998831	0.209835	1.15539	0.485045
	H2-Aa	-1.20062		-0.991624	-1.11208	-1.16074	-1.09536	-1.0317	-1.01121	-1.14944	-0.59603	-1.10482	-1.11929		0.910661	0.20372	0.86727	0.323548	-0.313334	-0.562106	-0.114257	0.404354	0.670603	0.471802	-0.723894	0.625203	-0.479341		2.77854	0.70739	1.2548	0.450483	0.778277	0.970776	1.41433	0.934089
	H2-Ab1	-1.13449		-1.06691	-1.0402	-1.10041	-1.07381	-1.03408	-1.02434	-1.0899	-0.542304	-1.10323	-1.0777		0.785942	0.128993	0.609619	0.190803	-0.376025	-0.54029	-0.193742	0.24886	0.599354	0.617897	-0.682424	0.608267	-0.486841		2.90648	0.731362	1.14424	0.552362	0.806609	0.998716	1.45691	1.18028
	H2-Eb1	-1.22358		-1.04714	-1.13254	-1.19224	-1.13348	-1.05909	-1.06768	-1.17015	-0.581624	-1.13267	-1.1455		0.836644	0.114781	0.76567	0.289067	-0.318395	-0.542569	-0.133565	0.492733	0.753359	0.623174	-0.752278	0.689649	-0.523571		2.27757	0.723014	1.16673	0.587205	0.814272	1.28965	1.54867	1.18387
	H2-Eb2	-1.19581		-0.60346	-0.958872	-1.19581	-1.07734	-0.60346	-0.958872	-1.07734	-0.840401	-1.19581	-1.19581		2.12136	1.1736	1.29207	1.41054	-0.840401	-0.958872	0.107364	-0.60346	0.344305	0.818188	-0.366518	0.818188	0.344305		0.344305	0.699717	2.12136	0.462776	0.699717	-0.129577	0.699717	0.344305
	Ido1	-0.799712		-0.789566	-0.794249	-0.800492	-0.783322	-0.7802	-0.798151	-0.799712	-0.79581	-0.574937	-0.79581		-0.1808	-0.26275	0.35226	-0.220604	-0.26275	-0.248701	-0.275237	-0.19719	0.292944	0.883759	-0.601473	0.705031	-0.588205		-0.507036	-0.228409	0.927465	1.08434	1.6455	0.633228	3.43745	2.12314
	Arg1	-1.35132		-0.929386	-0.476441	-1.0927	-1.04191	0.825921	-1.16041	-0.704052	-1.04931	-0.685985	-1.11802		2.46742	0.995776	-0.0657449	1.13476	-0.381413	0.0831981	0.0287137	-0.429211	0.030563	0.543541	-0.57915	-0.143133	0.470848		2.75336	1.14173	1.25924	-0.227064	0.382791	-0.411287	-0.12592	-0.145409
	Prf1	-1.2567		-0.986425	-0.473126	-0.546941	-0.596908	-0.465177	-1.008	-1.16358	-0.837659	-1.16585	-0.666181		0.985005	-0.214206	-0.452685	0.475114	-0.282343	0.112852	-0.419752	0.975921	0.186667	0.325212	-0.600315	0.0583423	-0.886491		2.32049	2.6555	1.86738	0.0129176	1.18601	-0.122221	1.07926	-0.0961016
	Entpd1	-1.34592		-0.752102	-0.832347	-1.07727	-0.880494	-0.858165	-0.870027	-0.995629	-0.629292	-0.605567	-0.788387		1.46127	0.146644	0.61067	0.478091	-0.436006	-0.775827	-0.24272	0.009878	0.283409	0.0705852	-0.498806	0.112452	-0.467406		3.14014	1.68875	1.43615	-0.162475	0.884899	0.0880298	1.50593	0.301552
	Hmgb1	1.4822		1.46163	1.22457	-0.0806428	1.55396	0.376571	1.97598	0.959172	1.56737	0.287139	0.637401		-0.158953	-0.108371	0.528925	0.596417	0.304812	-0.491693	-0.325018	-0.0283854	-1.11909	-1.1296	-0.528411	-0.671928	-0.126501		-1.23107	-0.9873	-0.439741	-1.27418	-0.923616	-0.0835375	-1.66329	-1.58483

## Sheet: Fig.2
Study ID	MC38 in vivo screen		Tumor Cell Line		MC38
Implantation Date	2018-03-16		Injected Cell Numbers:		1x 106 / mouse
Dosing Start Date	2018-03-22		Mean tumor Size (mm3):		55	Tumor Size (SD):		22
Body weight loss			Animal death
>10% BWL	>15% BWL	>20% BWL	Died	Euthanized
Fig.2b									Supplementary Fig.2b
Tumor Volume (mm3)									Body Weight (g)									Body Weight (% Change)
TV	Animal No.	0	2	4	6	8	9		BW	Animal No.	0	2	4	6	8	9		BWC	Animal No.	0	2	4	6	8	9
Group 1 Rat lgG2a/b 2.5mpk, IP, QOD ,n=8 C57	38990	48.1121	86.3549	136.85	336.479	450.623	489.056		Group 1 Rat lgG2a/b 2.5mpk, IP, QOD ,n=8 C57	38990	21.29	20.79	21.31	21.71	22.01	21.97		Group 1 Rat lgG2a/b 2.5mpk, IP, QOD ,n=8 C57	38990	0	-2.34852	0.0939408	1.97276	3.38187	3.19399
	39000	55.3483	78.5973	134.244	240.88	438.503	465.693			91521	19.05	19.86	19.63	19.62	20.11	19.91			39000	0	4.25197	3.04462	2.99213	5.5643	4.51444
	91501	66.4597	99.2797	146.216	189.201	302.737	365.057			91523	18.62	17.85	18.26	18.6	18.74	18.64			91501	0	-4.13534	-1.9334	-0.107411	0.644468	0.107411
	91516	64.5605	85.3037	212.964	273.611	376.659	483.193			91525	18.36	17.89	18.49	19.16	19.07	19.17			91516	0	-2.55991	0.708061	4.3573	3.8671	4.41176
	91521	38.9272	93.0896	138.959	228.499	350.114	467.292			91538	20.6	20.54	20.13	20.97	21.22	20.28			91521	0	-0.291262	-2.28155	1.79612	3.00971	-1.5534
	91523	47.4067	62.0729	138.422	319.29	511.181	559.755			91523	19.97	20.06	19.38	20.6	20.27	20.25			91523	0	0.450676	-2.95443	3.15473	1.50225	1.4021
	91525	51.0678	85.6384	164.697	281.742	492.357	540.425			91525	20.18	19.41	20.01	20.93	20.48	20.92			91525	0	-3.81566	-0.842418	3.71655	1.48662	3.667
	91538	60.6466	115.025	223.456	324.458	705.774	511.012			91538	19.53	19.65	19.91	20.28	20.57	19.9			91538	0	0.614439	1.94572	3.84025	5.32514	1.89452
	Mean	54.0661	88.1702	161.976	274.27	453.494	485.185			Mean	19.7	19.5063	19.64	20.2338	20.3087	20.13			Mean	0	-0.979201	-0.277433	2.7153	3.09768	2.20473
	SEM	3.34518	5.44356	12.7617	18.3802	43.9226	20.8861			SEM	0.354935	0.39037	0.341567	0.366966	0.374611	0.360793			SEM	0	0.989255	0.747996	0.510565	0.639272	0.762811
Group 2 Anti-PD-1 5mpk, IP QOD ,n=10 C57	38985	58.1867	92.2481	119.893	145.778	163.75	178.359		Group 2 Anti-PD-1 5mpk, IP QOD ,n=10 C57	38985	19.73	19.39	20.06	19.75	20.12	19.83		Group 2 Anti-PD-1 5mpk, IP QOD ,n=10 C57	38985	0	-1.72326	1.67258	0.101368	1.97669	0.506842
	38988	43.1649	65.9977	235.603	161.663	101.816	68.852			38988	20.01	20.49	20.9	20.39	20.78	20.56			38988	0	2.3988	4.44778	1.89905	3.84808	2.74863
	38997	56.1463	105.379	102.22	126.142	61.5466	46.31			38997	17.36	17.64	17.66	17.75	18.13	17.77			38997	0	1.6129	1.72811	2.24654	4.43548	2.36175
	91503	64.5123	156.31	204.073	170.326	156.66	144.778			91503	19.52	19.59	20.08	19.6	20.2	20.26			91503	0	0.358607	2.86885	0.409836	3.48361	3.79098
	91505	62.875	143.931	151.418	109.26	106.731	43.5592			91505	19.95	18.47	18.76	18.76	18.99	18.97			91505	0	-7.41855	-5.96491	-5.96491	-4.81203	-4.91228
	91506	45.9105	119.094	62.7307	119.912	111.177	101.101			91506	19.72	19.07	19.24	20.28	19.72	19.78			91506	0	-3.29615	-2.43408	2.83976	0	0.30426
	91515	60.0726	147.095	146.304	182.576	179.695	76.9393			91515	19.69	19.45	19.47	19.85	19.54	19.52			91515	0	-1.21889	-1.11732	0.812595	-0.761808	-0.863382
	91526	52.5367	83.4695	69.1702	82.5805	76.4433	54.5511			91526	20.84	20.59	20.35	20.93	20.57	20.36			91526	0	-1.19962	-2.35125	0.431862	-1.29559	-2.30326
	91530	54.8044	166.018	224.033	340.605	308.35	394.327			91526	20.84	20.89	20.96	21.6	21.09	21.14			91526	0	0.239923	0.575816	3.64683	1.19962	1.43954
	91537	43.3903	181.049	168.507	242.526	313.264	236.004			91537	20.96	20.77	20.45	20.46	21.16	20.42			91537	0	-0.906489	-2.43321	-2.3855	0.954198	-2.57634
	Mean	54.16	126.059	148.395	168.137	157.943	134.478			Mean	19.862	19.635	19.793	19.937	20.03	19.861			Mean	0	-1.11527	-0.300763	0.403744	0.902824	0.049674
	SEM	2.46356	12.1738	19.2654	23.7837	28.1168	35.1221			SEM	0.326469	0.337623	0.325061	0.344358	0.304036	0.300649			SEM	0	0.873811	0.985597	0.886207	0.882781	0.861006
Group 3 Anti-PD-L1 5mpk, IP QOD ,n=10 C57	38992	47.4142	84.4111	102.413	109.772	30.7212	16.8661		Group 3 Anti-PD-L1 5mpk, IP QOD ,n=10 C57	38992	19.27	19.2	19.69	19.17	20.03	20.15		Group 3 Anti-PD-L1 5mpk, IP QOD ,n=10 C57	38992	0	-0.363259	2.17955	-0.518941	3.94395	4.56668
	38998	45.6269	132.37	138.357	182.06	133.505	103.813			38998	18.41	18.52	18.55	18.95	19.18	19.1			38998	0	0.597501	0.760456	2.93319	4.18251	3.74796
	91504	44.4958	78.3019	74.8626	166.513	173.078	137.974			91504	19.66	19.14	19.46	19.71	19.91	20.39			91504	0	-2.64496	-1.01729	0.254323	1.27162	3.71312
	91510	39.3831	86.9635	170.909	381.787	364.826	351.362			91510	20	19.31	19.81	19.28	20.38	20.19			91510	0	-3.45	-0.95	-3.6	1.9	0.95
	91511	66.1326	106.235	84.3943	104.43	142.845	111.956			91511	19.42	19.52	19.11	19.93	20.01	19.19			91511	0	0.514933	-1.59629	2.62616	3.03811	-1.18435
	91512	62.8923	172.36	204.049	314.533	310.437	296.056			91512	19.9	19.7	20	20.4	20.17	19.19			91512	0	-1.00503	0.502513	2.51256	1.35678	-3.56784
	91519	43.8635	106.094	140.523	139.919	90.6269	31.2858			91519	19.49	18.97	19.6	19.82	19.47	19.57			91519	0	-2.66803	0.564392	1.69318	-0.102617	0.410467
	91532	66.662	95.9982	104.119	221.261	108.859	37.2398			91532	21.11	20.36	20.5	21.23	21.56	21.14			91532	0	-3.55282	-2.88963	0.568451	2.13169	0.142113
	91534	65.2796	126.059	95.3552	293.376	315.971	306.529			91534	18.89	18.58	19.2	19.35	19.91	19.4			91534	0	-1.64108	1.64108	2.43515	5.39968	2.69984
	91539	64.7432	222.882	389.043	407.811	253.862	117.788			91539	18.73	18.51	18.71	19.2	18.74	19.12			91539	0	-1.17459	-0.106781	2.50934	0.0533903	2.08222
	Mean	54.6493	121.167	150.403	232.146	192.473	151.087			Mean	19.488	19.181	19.463	19.704	19.936	19.744			Mean	0	-1.53873	-0.0911998	1.14134	2.31751	1.35602
	SEM	3.5672	14.3597	29.4447	35.042	35.353	38.8249			SEM	0.241264	0.185169	0.187048	0.218338	0.238608	0.218491			SEM	0	0.480732	0.48713	0.645475	0.571077	0.796864
Group 4 Anti CD4+/CD8 IP ,Every week,n=7 C57	38982	41.6049	85.6182	104.947	310.84	763.43	1273.89		Group 4 Anti CD4+/CD8 IP ,Every week,n=7 C57	38982	20.52	20.21	20.09	20.29	21.73	21.11		Group 4 Anti CD4+/CD8 IP ,Every week,n=7 C57	38982	0	-1.51072	-2.09552	-1.12086	5.89669	2.87524
	38993	44.0367	63.0263	154.99	263.846	1938.09	2198.87			38993	19.61	19.44	19.45	20.23	21.53	21.73			38993	0	-0.866905	-0.81591	3.16165	9.79092	10.8108
	38999	63.5244	196.134	312.68	768.124	1244.45	1297.24			38999	18.44	18.64	19.34	18.99	19.69	20			38999	0	1.0846	4.88069	2.98265	6.77874	8.45987
	91514	61.8378	160.909	285.609	493.972	1357.62	1602.2			91514	20.26	20.51	21.19	21.3	21.83	21.52			91514	0	1.23396	4.59033	5.13327	7.74926	6.21915
	91517	55.6416	249.571	400.011	745.764	1228.74	1386.46			91517	19.87	19.75	19.54	20.32	20.03	20.54			91517	0	-0.603926	-1.6608	2.26472	0.805234	3.37192
	91520	47.4087	130.662	377.547	487.806	952.09	1234.22			91520	18.84	18.86	19.63	20.34	20.03	20.34			91520	0	0.106157	4.19321	7.96178	6.31635	7.96178
	91522	67.626	215.062	512.134	741.287	1476.29	1683.8			91522	20.87	20.21	22.17	21.84	22.48	22.79			91522	0	-3.16243	6.22904	4.64782	7.71442	9.19981
	Mean	54.5257	157.283	306.845	544.52	1280.1	1525.24			Mean	19.7729	19.66	20.2014	20.4729	21.0457	21.1471			Mean	0	-0.531324	2.18872	3.57586	6.43595	6.98551
	SEM	3.88809	25.8691	53.4811	79.9361	142.753	129.464			SEM	0.333878	0.270115	0.406369	0.341061	0.416229	0.362371			SEM	0	0.5801	1.34127	1.05912	1.05495	1.12549
Group 5 Rat lgG2a/b,2.5mpk, IP, QOD ,n=8, Nude	33992	73.647	196.362	268.042	555.166	900.339	1280.12		Group 5 Rat lgG2a/b,2.5mpk, IP, QOD ,n=8, Nude	33992	22.8	21.97	22.78	22.75	22.65	24.05		Group 5 Rat lgG2a/b,2.5mpk, IP, QOD ,n=8, Nude	33992	0	-3.64035	-0.0877193	-0.219298	-0.657895	5.48246
	33993	44.1116	154.355	259.406	471.358	949.784	1015.43			33993	23.26	23.09	23.94	23.96	24.79	24.79			33993	0	-0.730868	2.92347	3.00946	6.57782	6.57782
	33994	44.9455	136.344	188.268	381.87	729.167	1007.46			33994	21.48	21.55	22.54	22.114	23.18	23.23			33994	0	0.325885	4.93482	2.95158	7.91434	8.14711
	33995	19.8747	160.93	251.29	364.192	989.968	1456.6			33995	22.54	21.97	22.16	22.3	23.38	23.16			33995	0	-2.52884	-1.68589	-1.06477	3.72671	2.75067
	32525	78.8895	198.789	275.436	490.268	1395.94	1671.28			32525	17.96	18.43	18.39	18.97	19.43	19.17			32525	0	2.61693	2.39421	5.62361	8.18486	6.73719
	32526	55.9485	200.977	353.78	507.679	863.809	1052.05			32526	18.6	19.09	19.74	18.99	19.64	19.41			32526	0	2.63441	6.12903	2.09677	5.5914	4.35484
	32527	86.2286	188.975	312.889	544.712	959.973	1115.57			32527	18.83	19.14	19.4	18.89	19.73	19.57			32527	0	1.64631	3.02708	0.31864	4.77961	3.9299
	32528	64.389	176.984	369.572	629.065	1106.72	1109.37			32528	18.63	18.96	19.1	19.01	19.73	20.06			32528	0	1.77134	2.52281	2.03972	5.90446	7.67579
	Mean	58.5043	176.714	284.835	493.039	986.963	1213.48			Mean	20.5125	20.525	21.0062	20.873	21.5662	21.68			Mean	0	0.261851	2.51973	1.84446	5.25266	5.70697
	SEM	7.72044	8.44232	20.783	31.2493	69.8026	84.6518			SEM	0.783488	0.635576	0.733127	0.746411	0.761561	0.828202			SEM	0	0.83853	0.884206	0.756136	0.995211	0.673831
Fig.2g
GeneSymbol@sgRNA	WT_3	WT_4	WT_2	WT_5	WT_1	Nude_2	Nude__5	Nude__1	Nude__3	Nude__4
sgANKRD52-1@GCTATCGAGCTTGTGAACGC	1.06189	1.4151	0.678597	0.936806	0.93358	-0.492189	-0.63513	0.349944	-0.657002	0.796154
sgANKRD52-2@TGTAAAGATCGAAAGGGCTA	0.902115	0.92162	1.01662	1.45331	1.36626	0.0772119	-1.19422	-0.319738	0.81188	-0.072046
sgANKRD52-3@ACAGTCGGCCTCATTGACAC	0.870252	1.31171	0.887716	0.605552	1.16913	-0.399127	-0.427236	0.494223	0.110987	0.0135967
sgANKRD52-4@TGGGTTTGACATCAACACAC	0.757683	1.26703	0.513242	1.6407	1.01426	-0.30902	-2.4015	-0.181244	0.376517	0.866629
sgNT-1@ATGTTGCAGTTCGGCTCGAT	0.0729337	0.0936665	0.177333	-0.0258457	0.0851868	0.0403817	-0.125859	-0.071736	0.110726	0.0340647
sgNT-2@AAGCACAAGAACGGTCCGCC	-0.0771138	-0.241176	-0.214094	-0.0387835	-0.124959	-0.0662091	0.112398	0.00168002	-0.0249459	-0.0294269
sgNT-3@CAGCCACCGCACCGGCGTAA	-0.103178	0.130028	-0.0168533	0.00353063	-0.128142	0.0469975	-0.0481406	0.139831	-0.116075	-0.0361783
Fig.2h, i; Supplementary Fig. 5b-i; Supplementary Fig. 9d, e
	NT					Average	AnKO1					Average	AnKO2					Average
CD45+ within tumors	13.2	10.2	17.1	16.8	6.23	12.706	9.68	3.53	4.83	6.08	5.39	5.902	14.2	8.22	10.8	26.1	13.8	14.624
CD4+ of CD45+	9.79	12.8	8.85	12.4	15.8	11.928	6.71	7.35	8.29	7.87	7.36	7.516	6.19	7.8	8.02	4.98	4.91	6.38
CD44+ of CD4+	93.2	97.2	79	95.3	96.2	92.18	97.5	68.4	97.2	96.1	94.7	90.78	88.4	96.5	90.2	97.6	84.4	91.42
T-reg of CD4+	45.7	38	54.2	25.8	27.5	38.24	56.3	25.3	63.4	44.7	36.3	45.2	25.3	26.5	29.1	33.9	27.9	28.54
CD8+ of CD45+	8.72	10.9	9.78	8.9	13.4	10.34	8.96	7.44	2.31	4.59	5.49	5.758	5.28	8.66	8.06	6.37	5.46	6.766
CD44+ of CD8+	80.7	95.4	84.4	90.1	95.8	89.28	92.9	51.7	90.4	87.6	89.1	82.34	85.8	87.1	77.3	86.1	87	84.66
Lag3+, PD1+ of CD8+	22.1	32.9	39.3	25.7	39.1	31.82	8.91	10.7	15.5	17.6	22.5	15.042	36.2	7.34	8.34	6.71	23.8	16.478
Tim3+, PD1+ of CD8+	23.8	31	37.4	27.1	37.7	31.4	7.36	10.7	13.2	16.8	21.7	13.952	36.9	9.64	10.8	7.53	25.5	18.074
GZMB+	50.6	45	58.6	44.5	43.2	48.38	53.1	57.6	47.8	45.7	43.2	49.48	55.5	42.2	50.1	42.2	41.9	46.38
H2Kb of CD45- tumor cells	10179	13512	10064	10626	13023	11480.8	6460	2905	1544	3434	5688	4006.2	5640	4254	4701	4150	6573	5063.6

## Sheet: Supplementary Fig.4
Supplementary Fig. 4a, b
Tumor Volume (mm3)									Body Weight (g)
Group	Animal No.	6	8	10	12	14	16		Group	Animal No.	6	8	10	12	14	16
Group 0 Base line	36	108.314							Group 0 Base line	36	21.6
	37	125.181								37	21.4
	40	149.305								40	23
	27	111.087								27	19.1
	28	117.262								28	19.6
	Mean	122.23								Mean	20.94
	SD	16.464								SD	1.58682
Group 1 Rat lgG2a/b, IP, Every week, n=7 C57	32	45.5565	104.808	138.856	171.495	249.459	328.258		Group 1 Rat lgG2a/b, IP, Every week, n=7 C57	32	22.3	21.1	21.8	22.4	22.3	22.4
	34	41.3012	34.7906	66.5243	108.165	89.3245	86.4026			34	18.8	17.7	17.4	17	17.6	17.4
	35	83.217	164.685	210.875	185.825	330.502	416.048			35	19.5	20.4	20.5	20.9	21.4	21
	16	84.2451	137.7	233.478	166.903	142.821	62.7264			16	17.9	18.2	18.3	17.9	18.3	18.2
	17	61.5168	180.306	298.638	286.818	311.793	396.933			17	22	22.5	22.8	22.3	23.4	22.2
	18	62.9093	158.792	255.379	197.343	211.565	285.716			18	19.9	20	20.9	21.1	21.3	20.6
	38	51.7616	105.337	113.284	187.713	331.596	489.532			38	20.9	19.9	19.6	21.4	20.4	20
	Mean	60.9922	142.786	203.406	205.839	286.983	383.297			Mean	20.1857	19.9714	20.1857	20.4286	20.6714	20.2571
	SD	14.3297	35.3136	77.6447	46.2016	53.8415	79.2083			SD	1.63139	1.64085	1.90213	2.12737	2.08783	1.89284
Group 2 Rat lgG2a/b,2.5mpk, IP,Every week,n=7 Balb/c nude	R1	11.7849	18.8122	8.94645	89.9994	217.294	410.828		Group 3 Rat lgG2a/b,2.5mpk, IP,Every week,n=7 Balb/c nude	R1	19.6	19.1	19.2	18.9	19.2	19.5
	N	23.8084	251.497	560.874	472.385	1444.72	1800.13			N	17.7	17.5	18.2	18.1	18.9	18.7
	L1	58.7397	127.323	146.494	893.531	527.155	951.779			L1	17.4	17.3	17.3	18.6	18.1	17.5
	L2	15.4609	146.405	338.414	607.825	961.052	1275.7			L2	18.2	18.5	18.4	18.6	18.2	18.4
	L2R2	32.6696	206.429	348.594	657.914	977.643	1659.22			L2R2	18.2	18.5	18.3	19.1	19	19.2
	R2	22.9598	31.4297	207.377	214.995	459.009	557.268			R2	18.2	17.1	18.4	18.7	18.1	18.2
	L1R1	14.1831	23.5298	26.0207	251.458	364.793	368.414			L1R1	17.7	19.6	18.2	18	18.1	17.8
	Mean	30.7277	152.617	320.351	569.33	873.917	1248.82			Mean	18.1429	18.2286	18.2857	18.5714	18.5143	18.4714
	SD	16.8058	83.7223	159.659	249.693	398.925	509.796			SD	0.71614	0.95344	0.555063	0.398808	0.494734	0.72045
Supplementary Fig. 4c
Day	sgNT			sgAn#1			sgAn#2
0	1.01364	0.863636	1.12273	0.864865	1.02703	1.10811	1.14115	0.764354	1.0945
2	7.32727	8.77273	9.31667	8.27628	7.51351	7.89489	9.01435	11.0203	10.0173
4	22.1455	16.9909	26.8591	22.979	22.033	22.9279	24.6065	23.4868	26.1854
6	48.0182	59.8227	55.9318	40.9369	39.2793	41.985	47.1567	44.2536	46.3923
Supplementary Fig. 4d; 5a
Mice	Tumor	Animal No	0719	0721	0723	0725	0727	0729	0731	0802	0804	0806	0808	0810	0812	0813	0814	0816
BALB/c nude	NT	N1	71.7172	145.83	260.156	573.756	908.544	1101.88	1409.09	2070.68
		N2	129.846	201.423	378.889	510.107	918.995	1138.39	1551.49	2140.36
		N3	102.753	142.546	376.513	569.44	745.605	999.08	1296.44	1776.35
		N4	86.9617	186.133	365.089	549.21	945.633	1201.59	1660.98	2251.34
		N5	83.8254	160.598	313.525	521.325	772.657	1022.67	1180.93	1972.99
		N6	90.6448	141.312	214.142	446.127	854.438	1130	1433.33	2449.12
		N7	111.019	126.534	299.425	392.358	836.139	851.773	993.965	1584.03
	Mean		96.681	157.768	315.391	508.903	854.573	1063.63	1360.89	2034.98
	SEM		7.33831	10.164	23.804	25.4365	28.5687	43.9747	85.2341	109.631
	A1	A1-1		105.831	133.713	163.985	215.101	366.922	381.333	586.404	745.093	1041.71	1335.3	1188.65	1669.92	1681.43
		A1-2		46.6386	81.2106	120.019	260.416	315.01	338.151	428.347	647.755	901.75	1134.48	1255.86	1882.01	2044.76
		A1-3		115.499	298.116	354.794	421.931	504.806	589.447	967.267	1099.14	1477.05	1810.01	2066.77	2429.83	2819.99
		A1-4		42.1085	114.765	129.498	155.193	204.04	253.694	445.37	584.38	718.869	945.6	852.53	950.13	1109.37
		A1-5		14.4056	62.0305	89.0838	130.458	195.02	272.164	491.419	600.521	686.998	855.947	1020.39	1272.81	1471.02
	Mean			64.8966	137.967	171.476	236.62	317.16	366.958	583.761	735.378	965.276	1216.27	1276.84	1640.94	1825.31
	SEM			19.5426	41.9475	47.3603	51.6091	57.1866	60.1467	99.7287	95.1525	143.169	169.776	209.525	254.366	291.234
	A2	A2-1			72.1541	63.8045	79.2272	218.551	277.601	447.703	511.838	767.737	740.99	1063.39	1453.12	1451.85	1792.63	2441.13
		A2-2			37.1457	44.8215	93.8117	121.809	137.204	200.797	232.312	298.133	333.45	467.18	731.26	796.72	904.94	1509.47
		A2-3			57.1597	74.9792	112.14	95.2774	167.54	274.325	309.946	412.99	458.38	485.09	827.09	857.66	1005.37	1530.57
		A2-4			81.6723	88.7786	150.453	178.038	245.599	229.572	394.565	573.189	785.57	948.63	1283.52	1669.78	1861.11	3083.82
		A2-5			54.1282	70.6821	97.875	159.43	193.306	246.889	396.473	389.75	645	725.54	1093.68	1389.19	1541.34	2173.5
		A2-6			70.91	113.191	109.983	175.215	249.096	292.553	320.833	433.264	618.97	655.27	1027.26	1187.51	1834.77	1983.91
		A2-7			50.0522	66.7944	85.0303	157.212	175.919	229.993	286.362	371.213	445.57	810.44	718.41	795	859.86	1184.95
	Mean				60.4603	74.7216	104.074	157.933	206.609	274.547	350.333	463.754	575.419	736.506	1019.19	1163.96	1400	1986.76
	SEM				5.77098	8.12098	8.96393	15.1271	19.4125	31.0603	34.7411	59.6336	63.1369	84.4847	106.24	134.061	173.778	245.128
C57BL/6J	NT	N1		36.0342	63.4813	59.6781	72.569	117.817	114.123	119.873	171.01	234.323	288.31	361.76	580.66	716.05	735.78
		N2		157.018	304.121	305.794	354.095	338.163	432.76	560.18	388.977	637.858	732.33	816.57	708.73	814.17	843.8
		N3		27.1616	90.1757	148.913	110.359	157.664	203.643	175.292	295.232	443.367	481.74	697.11	957.11	1015.29	1145.8
		N4		99.5072	117.36	99.9329	139.859	155.607	229.156	290.381	313.855	446.951	475.42	657.51	781.78	851.45	989.89
		N5		63.7162	120.773	93.9246	85.2616	89.4635	112.226	156.713	184.142	238.451	309.54	312.35	467.18	578.06	569.47
	Mean			76.6875	139.182	141.649	152.429	171.743	218.382	260.488	270.643	400.19	457.468	569.06	699.092	795.004	856.948
	SEM			23.7145	42.5159	43.4358	51.7137	43.4925	58.4937	80.159	41.1607	75.5672	79.6736	98.5786	84.0574	72.5871	99.6512
	A1	A1-1			53.1916	66.9193	62.5629	146.966	128.525	158.918	214.529	308.513	328.27	411.81	592.68	597.91	749.42
		A1-2			122.84	122.754	150.495	198.056	188.366	247.144	251.23	336.474	336.11	369.83	422.84	422.73	571.14
		A1-3			110.109	111.238	155.249	303.911	313.652	457.197	534.913	937.961	1012.32	1143.82	1022.13	1211.3	1124.15
		A1-4			112.761	158.776	151.876	304.774	363.704	370.704	406.315	554.554	437.15	566.89	844.87	838.74	913.94
		A1-5			25.3568	29.3549	65.5979	99.2352	143.059	111.614	206.438	279.51	323.91	326.37	389.38	510.16	633.13
	Mean				84.8519	97.8084	117.156	210.589	227.461	269.115	322.685	483.402	487.552	563.744	654.38	716.168	798.356
	SEM				19.2381	22.5385	21.6872	41.3427	47.1337	64.4701	64.1684	123.578	132.854	150.587	122.305	141.9	100.206
	A2	A2-1			89.4819	132.493	129.233	228.244	270.382	296.286	354.074	597.596	630.37	867.77	1153.98	1254.79	1776.92
		A2-2			107.183	94.6764	199.822	211.925	268.712	318.24	295.732	413.019	429.89	687.16	709.95	858.16	1064.59
		A2-3			124.176	112.345	103.34	179.116	174.773	211.073	302.307	367.346	539.2	495.47	761.92	959.45	1260.71
		A2-4			65.6054	66.9534	75.2257	180.682	181.675	251.281	276.115	395.346	445.95	568.31	870.1	1234.57	1458.32
		A2-5			35.3733	46.653	72.897	84.9012	124.054	250.534	368.847	623.984	582.68	741.89	1052.66	992.89	1164.72
	Mean				84.364	90.6242	116.104	176.974	203.919	265.483	319.415	479.458	525.618	672.12	909.72	1059.97	1210.22
	SEM				15.6267	15.3867	23.3258	24.8454	28.5816	18.865	17.8511	54.2689	38.681	65.3279	84.68	78.67	72.66

## Sheet: Fig.3
Fig.3b					Fig.3f						Supplementary Fig. 7a								Supplementary Fig. 7b
MC38-OVA					Day2	sgNT#1	sgNT#2	sgAn#1	sgAn#2
	No T cells	OT-1 T cells			E:T= 5:1	59.1074	63.2619	29.5724	20.7498
Day-1	0.310078					63.6902	59.103	35.2281	33.6076
Day0	1					64.2437	62.0985	40.8702	38.0949
Day1	3.28062	1.68372			E:T= 3:1	48.3271	44.8639	4.82818	7.8867
	3.29457	1.39535				44.7981	50.306	20.1432	2.022
	3.27597	1.44186				46.5626	47.5849	20.0846	12.1567
Day2	4.13178	0.658915			E:T= 0:1	23.7491	14.3834	6.52534	7.31453
	4.11938	0.603101				-4.88477	-3.00965	-10.3154	-4.61617
	3.93953	0.63876				-18.8643	-11.3738	3.79002	-2.69836
Day2.5	4.63256	0.27814
	4.2093	0.185116
	4.52558	0.256744
Supplementary Fig. 7c
OVA peptide (uM)	sgNT			sgAn#1-1			sgAn#1-2			sgAn#1-3			sgAn#2-1			sgAn#2-2			sgAn#2-3
0	12.0301	1.02256	-13.0526	2.80246	0	-2.80246	0	8.52858	-8.52858	-13.834	-5.13834	18.9723	-6.54639	9.92268	-3.37629	-3.45812	-10.5013	13.9594	2.172	-23.4517	21.2797
2	62.4662	54.1654	57.2331	23.5817	25.9057	21.2577	38.5192	40.0187	41.5183	34.3873	37.747	31.0277	43.4794	51.5979	47.5387	27.8553	44.2259	36.0406	27.2674	37.6578	32.4626
4	76.1804	63.0075	65.8045	59.6719	57.8947	56.9378	59.4189	56.8885	61.9494	59.4862	60.4743	58.498	52.6031	49.5103	51.0567	68.7817	52.316	68.401	46.6393	55.0044	50.8218
Supplementary Fig. 7d
NO IL-2	NT+OVA	AnKO1+OVA	AnKO2+OVA		NT	AnKO1	AnKO2
CFSE-	91.2	83.4	87.2		0	0	0
	92.9	85.4	85.2

## Sheet: Fig.4a-c
Fig.4a
Gene Set Name	# Genes in Gene Set (K)	Description	# Genes in Overlap (k)	k/K	p-value	FDR q-value
HALLMARK_INTERFERON_GAMMA_RESPONSE	200	Genes up-regulated in response to IFNG [GeneID=3458].	49	0.245	2.47e-42	1.23e-40
HALLMARK_INTERFERON_ALPHA_RESPONSE	97	Genes up-regulated in response to alpha interferon proteins.	31	0.3196	3.52e-31	8.8e-30
HALLMARK_INFLAMMATORY_RESPONSE	200	Genes defining inflammatory response.	24	0.12	6.72e-14	1.12e-12
HALLMARK_TNFA_SIGNALING_VIA_NFKB	200	Genes regulated by NF-kB in response to TNF [GeneID=7124].	21	0.105	3.25e-11	4.06e-10
HALLMARK_EPITHELIAL_MESENCHYMAL_TRANSITION	200	Genes defining epithelial-mesenchymal transition, as in wound healing, fibrosis and metastasis.	19	0.095	1.54e-09	1.54e-08
HALLMARK_IL6_JAK_STAT3_SIGNALING	87	Genes up-regulated by IL6 [GeneID=3569] via STAT3 [GeneID=6774], e.g., during acute phase response.	13	0.1494	2.45e-09	2.05e-08
HALLMARK_UV_RESPONSE_DN	144	Genes down-regulated in response to ultraviolet (UV) radiation.	15	0.1042	2.35e-08	1.68e-07
HALLMARK_ALLOGRAFT_REJECTION	200	Genes up-regulated during transplant rejection.	15	0.075	1.7e-06	9.45e-06
HALLMARK_KRAS_SIGNALING_UP	200	Genes up-regulated by KRAS activation.	15	0.075	1.7e-06	9.45e-06
HALLMARK_APOPTOSIS	161	Genes mediating programmed cell death (apoptosis) by activation of caspases.	13	0.0807	3.69e-06	1.84e-05
HALLMARK_XENOBIOTIC_METABOLISM	200	Genes encoding proteins involved in processing of drugs and other xenobiotics.	14	0.07	8.31e-06	3.78e-05
HALLMARK_COMPLEMENT	200	Genes encoding components of the complement system, which is part of the innate immune system.	13	0.065	3.78e-05	0.000145
HALLMARK_MYOGENESIS	200	Genes involved in development of skeletal muscle (myogenesis).	13	0.065	3.78e-05	0.000145
HALLMARK_FATTY_ACID_METABOLISM	158	Genes encoding proteins involved in metabolism of fatty acids.	11	0.0696	7.98e-05	0.000285
HALLMARK_P53_PATHWAY	200	Genes involved in p53 pathways and networks.	12	0.06	0.000159	0.000529
HALLMARK_COAGULATION	138	Genes encoding components of blood coagulation system; also up-regulated in platelets.	9	0.0652	0.000565	0.00176
HALLMARK_HYPOXIA	200	Genes up-regulated in response to low oxygen levels (hypoxia).	10	0.05	0.00217	0.00639
HALLMARK_ANGIOGENESIS	36	Genes up-regulated during formation of blood vessels (angiogenesis).	4	0.1111	0.00303	0.00841
HALLMARK_ESTROGEN_RESPONSE_EARLY	200	Genes defining early response to estrogen.	9	0.045	0.00699	0.0167
HALLMARK_GLYCOLYSIS	200	Genes encoding proteins involved in glycolysis and gluconeogenesis.	9	0.045	0.00699	0.0167
HALLMARK_IL2_STAT5_SIGNALING	200	Genes up-regulated by STAT5 in response to IL2 stimulation.	9	0.045	0.00699	0.0167
HALLMARK_PEROXISOME	104	Genes encoding components of peroxisome.	6	0.0577	0.00831	0.0189
HALLMARK_TGF_BETA_SIGNALING	54	Genes up-regulated in response to TGFB1 [GeneID=7040].	4	0.0741	0.0128	0.0279
HALLMARK_ADIPOGENESIS	200	Genes up-regulated during adipocyte differentiation (adipogenesis).	8	0.04	0.0203	0.0424
HALLMARK_HEDGEHOG_SIGNALING	36	Genes up-regulated by activation of hedgehog signaling.	3	0.0833	0.0223	0.0446
Fig.4b, c
GSEA-IFNg response
An KO1 +IFNg vs NT +IFNg				An KO2 +IFNg vs NT +IFNg
GeneSymbol	log2FC	pvalue	padj	GeneSymbol	log2FC	pvalue	padj
Zbp1	-3.25988	0	0	Rsad2	2.05722	0	0
Apol6	-4.5002	0	0	Zbp1	-3.3117	0	0
Stat2	-2.67519	0	0	Apol6	-5.11516	0	0
Gbp4	-3.06686	0	0	Cxcl10	-1.51244	0	0
Gbp6	-2.91024	0	0	Gbp4	-2.12447	0	0
Ifi27	-2.25445	1.07257e-299	1.63454e-297	Gbp6	-2.09011	0	0
Ifit3	-1.95188	9.22386e-270	1.22429e-267	Pnpt1	-1.58392	4.7455e-302	6.89046e-300
Ifit1	-2.31275	6.37311e-254	7.63783e-252	Stat2	-1.37093	6.19141e-277	8.12919e-275
Rtp4	-2.2597	6.10788e-232	6.98108e-230	Ifit3	-1.7994	6.12525e-235	6.35276e-233
Pnpt1	-1.41132	8.90723e-217	9.16257e-215	Wars	-1.23002	7.53476e-196	5.70516e-194
Oas2	-3.69397	5.08516e-208	4.75539e-206	Oas2	-4.06208	1.0301e-186	7.26489e-185
Ddx60	-3.09101	1.29023e-203	1.17975e-201	Ifi44	-5.73173	1.90488e-168	1.15245e-166
Sp110	-4.19815	1.4157e-192	1.16503e-190	Trafd1	-1.37392	8.33471e-167	4.99354e-165
Nlrc5	-1.39599	1.54534e-188	1.23069e-186	Ifit1	-1.63872	1.11171e-149	5.69323e-148
B2m	-0.857882	1.40892e-180	1.04769e-178	Cdkn1a	1.96724	1.93275e-140	9.00151e-139
Isg15	-2.09402	2.10948e-174	1.45471e-172	Rtp4	-1.6303	8.37372e-140	3.87073e-138
Ube2l6	-1.60365	4.40523e-164	2.86201e-162	Samhd1	-0.948403	5.8068e-138	2.66422e-136
Wars	-1.07805	1.83561e-156	1.10531e-154	Casp1	2.52629	5.03643e-129	2.19645e-127
Cxcl10	-0.956565	1.05254e-139	5.64894e-138	Cxcl9	-4.74874	1.3256e-125	5.58379e-124
Cdkn1a	1.89624	5.33686e-138	2.83958e-136	Ube2l6	-1.35264	5.71805e-121	2.29131e-119
Oas3	-1.64507	1.80901e-137	9.54292e-136	Oas3	-1.58583	3.0822e-117	1.18877e-115
Ifi44	-3.4599	5.40435e-136	2.82675e-134	Ifi27	-1.2176	4.23368e-117	1.62779e-115
Tap1	-0.957581	2.915e-135	1.4747e-133	Bst2	-0.766795	4.3204e-111	1.55459e-109
Psmb9	-1.08137	5.25843e-127	2.41301e-125	Psma2	-0.744774	4.83278e-105	1.60771e-103
Trafd1	-1.0934	1.74542e-121	7.3786e-120	Tap1	-0.713976	2.87546e-104	9.46371e-103
Tnfsf10	-3.10293	1.98945e-121	8.38147e-120	Ddx58	-0.750193	3.88444e-102	1.25174e-100
Itgb7	2.26456	1.33222e-116	5.32197e-115	Isg15	-1.54998	3.80865e-100	1.20221e-98
Xaf1	-1.19041	1.21097e-114	4.73044e-113	Tnfsf10	-2.72048	4.27251e-98	1.32159e-96
Cd274	-0.888052	3.51969e-111	1.32866e-109	Lats2	0.875395	1.57757e-89	4.34605e-88
Cxcl9	-3.34822	3.76095e-105	1.30775e-103	Cd274	-0.691219	4.19946e-87	1.13413e-85
Batf2	-3.40069	1.65652e-99	5.42388e-98	Xaf1	-0.999451	4.1356e-86	1.10003e-84
Eif2ak2	-0.85548	2.13189e-98	6.88902e-97	Parp14	-0.659529	1.77878e-82	4.42614e-81
Ddx58	-0.812376	1.91266e-97	6.10073e-96	Ptpn1	-0.834915	4.68341e-82	1.15837e-80
Bst2	-0.828353	2.01974e-97	6.42569e-96	Ccl5	-3.15351	1.08019e-77	2.52017e-76
Parp14	-0.800448	2.50379e-92	7.35876e-91	Eif2ak2	-0.669564	6.2381e-76	1.42049e-74
Ly6e	-0.805385	3.12452e-86	8.42119e-85	Batf2	-2.49915	4.27933e-67	8.4776e-66
Ccl5	-2.94601	4.45407e-80	1.09962e-78	Psmb9	-0.761189	3.45194e-65	6.64646e-64
Irf9	-0.797861	1.54883e-76	3.60052e-75	Plscr1	1.08273	3.38881e-63	6.19625e-62
Samhd1	-0.811127	3.82124e-76	8.84979e-75	Ifit2	0.650259	6.48238e-63	1.17828e-61
Ptpn1	-0.801468	2.18386e-74	4.96455e-73	Il15ra	-0.855063	3.17422e-62	5.66949e-61
Usp18	-1.92829	5.42963e-73	1.20545e-71	Cmpk2	0.833426	6.0899e-62	1.07527e-60
Irf7	-2.27007	2.67223e-72	5.82792e-71	Lysmd2	-2.71749	1.21791e-57	1.98304e-56
Bpgm	1.24978	7.60809e-68	1.55487e-66	Usp18	-1.70659	1.03626e-55	1.60672e-54
Psma2	-0.653351	1.06288e-65	2.09923e-64	Vamp8	0.876731	1.05215e-52	1.51524e-51
Parp12	-0.632432	2.04513e-61	3.75112e-60	Sp110	-1.7396	2.53579e-50	3.39812e-49
Znfx1	-0.666153	3.34622e-58	5.77702e-57	Sri	0.604627	6.36507e-47	7.91115e-46
Ifitm3	-0.681221	1.74383e-56	2.87012e-55	Bpgm	1.1884	9.4053e-45	1.10658e-43
Stat3	-0.599469	5.06025e-48	6.90971e-47	Irf7	-1.68964	1.83422e-44	2.13767e-43
Il18bp	-1.27401	6.5141e-45	8.30682e-44	Tdrd7	-0.590473	3.6152e-39	3.64235e-38
Ripk2	-0.942468	1.26605e-43	1.56437e-42	Socs3	-0.850424	1.86845e-35	1.66142e-34
Rsad2	0.826093	4.40579e-40	4.96214e-39	Ripk2	-0.846493	4.11789e-34	3.54167e-33
Mx2	-2.66774	5.64687e-38	5.95769e-37	Mx2	-2.27682	2.98983e-30	2.29338e-29
Pfkp	0.769056	1.0515e-36	1.06565e-35	Ifi30	0.985193	1.10574e-29	8.39303e-29
Rnf31	-0.657684	3.29111e-36	3.2789e-35	Ifnar2	-0.812116	7.75991e-28	5.57791e-27
Il15ra	-0.615783	6.26774e-33	5.71832e-32	Il18bp	-0.906224	5.0746e-25	3.30156e-24
Ifnar2	-0.826122	7.64837e-31	6.51563e-30	Nod1	-2.11223	5.34076e-25	3.47107e-24
Mx1	-2.21489	1.1563e-29	9.45255e-29	Ddx60	-0.801948	8.15402e-24	5.03689e-23
Plscr1	0.648293	9.02942e-23	5.77509e-22	Fas	-1.90857	1.7175e-22	1.00509e-21
Ccl7	-0.813172	3.50368e-20	2.01066e-19	Ccl7	0.605111	3.03141e-16	1.37298e-15
Pde4b	-1.61645	4.85092e-17	2.40965e-16	Irf5	-1.01384	1.48167e-11	5.17306e-11
Casp4	-0.898585	3.86781e-16	1.82998e-15	Cd38	3.34121	2.1944e-10	7.12156e-10
Cd38	3.6705	1.42169e-14	6.18808e-14	Mx1	-1.04344	6.97219e-10	2.19685e-09
Lysmd2	-0.955624	1.6379e-14	7.1166e-14	Casp4	-0.656593	3.46653e-09	1.04148e-08
Nod1	-0.949728	2.81665e-09	8.89908e-09	Tnfaip6	-2.03349	2.34341e-07	6.20651e-07
Gch1	2.3683	2.84525e-08	8.36233e-08	Itgb7	-0.868942	3.00246e-07	7.89272e-07
Casp1	0.73759	6.32528e-07	1.66303e-06	Gch1	1.88621	0.000158612	0.000323461
Pim1	0.671662	1.46791e-05	3.39833e-05	Cmklr1	1.67726	0.00235622	0.00415138
Fas	-0.638394	2.95661e-05	6.6587e-05
Cmklr1	1.98639	8.58622e-05	0.0001851
Ido1	2.05518	0.000127681	0.00027048
Trim14	1.08566	0.00519857	0.00892009
Tnfaip6	-0.828292	0.00684462	0.0115313

## Sheet: Fig.4e-i
Fig.4e,f; Supplementary Fig. 9a
Sample Name	Detector	Ct	Average	Stdev_1	Detector	Ct	Average	Stdev_2	∆Ct	∆∆Ct	Fold	Stdev_3	Stdev_4	Stdev_final
NT+IFN	GAPDH	30.9222			mcxcl1-F1/R1	26.9714
NT+IFN	GAPDH	30.7875			mcxcl1-F1/R1	26.9125
NT+IFN	GAPDH	30.7458			mcxcl1-F1/R1	26.8842
			30.8185	0.0921628			26.9227	0.0444597	-3.89578	0	1	0.102326	1.0735	0.0735029
AnKO1+IFN	GAPDH	30.6835			mcxcl1-F1/R1	28.2503
AnKO1+IFN	GAPDH	30.5709			mcxcl1-F1/R1	28.2074
AnKO1+IFN	GAPDH	30.2731			mcxcl1-F1/R1	28.3376
			30.5092	0.212035			28.2651	0.0663212	-2.24409	1.65169	0.318267	0.222165	0.371254	0.052986
AnKO2+IFN	GAPDH	31.3188			mcxcl1-F1/R1	28.1798
AnKO2+IFN	GAPDH	31.16			mcxcl1-F1/R1	27.9683
AnKO2+IFN	GAPDH	31.1468			mcxcl1-F1/R1	28.2123
			31.2085	0.0956901			28.1202	0.132469	-3.08837	0.807412	0.571406	0.163416	0.639938	0.0685318
NT+IFN	GAPDH	30.9222			mcxcl10-F1/R1	20.7323
NT+IFN	GAPDH	30.7875			mcxcl10-F1/R1	20.6733
NT+IFN	GAPDH	30.7458			mcxcl10-F1/R1	20.7546
			30.8185	0.0921628			20.7201	0.0420068	-10.0984	0	1	0.101284	1.07273	0.0727281
AnKO1+IFN	GAPDH	30.6835			mcxcl10-F1/R1	20.9787
AnKO1+IFN	GAPDH	30.5709			mcxcl10-F1/R1	20.9124
AnKO1+IFN	GAPDH	30.2731			mcxcl10-F1/R1	20.9787
			30.5092	0.212035			20.9566	0.0383132	-9.55259	0.545806	0.685008	0.215468	0.79535	0.110342
AnKO2+IFN	GAPDH	31.3188			mcxcl10-F1/R1	21.4862
AnKO2+IFN	GAPDH	31.16			mcxcl10-F1/R1	21.5055
AnKO2+IFN	GAPDH	31.1468			mcxcl10-F1/R1	21.5694
			31.2085	0.0956901			21.5204	0.0435274	-9.68815	0.41025	0.752493	0.105125	0.809372	0.056879
NT+IFN	GAPDH	30.9222			mcxcl9-F1/R1	26.1827
NT+IFN	GAPDH	30.7875			mcxcl9-F1/R1	26.1469
NT+IFN	GAPDH	30.7458			mcxcl9-F1/R1	26.2166
			30.8185	0.0921628			26.182	0.034839	-4.63644	0	1	0.0985278	1.07068	0.0706804
AnKO1+IFN	GAPDH	30.6835			mcxcl9-F1/R1	29.3481
AnKO1+IFN	GAPDH	30.5709			mcxcl9-F1/R1	29.323
AnKO1+IFN	GAPDH	30.2731			mcxcl9-F1/R1	29.2399
			30.5092	0.212035			29.3037	0.0566207	-1.20551	3.43093	0.0927228	0.219464	0.107957	0.0152345
AnKO2+IFN	GAPDH	31.3188			mcxcl9-F1/R1	30.1461
AnKO2+IFN	GAPDH	31.16			mcxcl9-F1/R1	30.4373
AnKO2+IFN	GAPDH	31.1468			mcxcl9-F1/R1	30.1726
			31.2085	0.0956901			30.252	0.161024	-0.956506	3.67994	0.078024	0.18731	0.0888411	0.0108172
Fig.4g
Fig.4h, i; Supplementary Fig. 9b, c, f-h
IFNγ（ng/ml）	0	0.5	0	0.5	0	0.5	0	0.5	Isotype
MC38	NT	NT	AnKO1	AnKO1	AnKO2	AnKO2	AnKO3	AnKO3
PE-H2Kb	28478	58038	25824	30817	28274	40540	29447	43064
	28546	56919	25763	29541	30450	40638	31945	44012
	30817	56643	25097	29607	28072	41531	29097	44012
PecrCP5.5-PD-L1	181	1917	341	760	305	644	278	954
	178	1884	339	753	305	646	275	941
	187	1895	351	740	301	657	277	923
APC-anti-H2Kb:SIINFEKL	170	175	121	131	123	130	122	135
	156	175	121	129	122	130	122	131
	166	174	126	129	122	131	123	130		IFNγ	0	0.5	0	0.5	0	0.5	0	0.5
	OVA treatment									MC38	NT	NT	AnKO1	AnKO1	AnKO2	AnKO2	AnKO3	AnKO3
	8063	16691	6173	7852	12156	13544	10626	14550	241	Normalized by No IFN	93.6667	8721.67	-573.667	1105.33	388.667	1776.67	-82.6667	3841.33
	7800	16420	7003	7869	11586	12874	10530	14652	249		-169.333	8450.67	256.333	1122.33	-181.333	1106.67	-178.667	3943.33
	8045	16497	7064	7886	11560	13053	10970	14618	263		75.6667	8527.67	317.333	1139.33	-207.333	1285.67	261.333	3909.33
PE-H2Kb	32253	61381	27410	29659	32409	41631	28005	44872	194		-2	29126	-288	1961	5783	15005	-790.667	16076.3
	31869	61231	28274	32643	23819	40933	28005	47673	181		-386	28976	576	4945	-2807	14307	-790.667	18877.3
	32643	61680	27410	32643	23650	40933	30377	47558	221		388	29425	-288	4945	-2976	14307	1581.33	18762.3
PecrCP5.5-PD-L1	216	2202	370	821	367	728	329	1069	204
	217	2236	436	842	362	712	328	1076	179
	216	2253	434	823	362	720	355	1076	234

## Sheet: Fig.5a
Fig.5a
ONCOWUXI Database
Model Name	Type	Transcript	Exon	N.Mut	A.Mut	CNV	Array	RSQ	Abnormality
LI-03-0271	Liver Cancer	NM_173595	exon18	c.T1957A	p.W653R	1.6979	6.72	10.7299	1
ES-06-0335	Esophageal Cancer	NM_173595	exon28	c.3019G>T	p.V1007L	null	null	53.76	1
CO-04-0108	Colorectal Cancer	NM_173595	exon24	c.C2690T	p.T897M	1.3897	6.89	9.82242	1
LI-03-0117	Liver Cancer	NM_173595	exon24	c.C2690T	p.T897M	2.8133	6.67	20.7064	1
LU-01-0465	Lung Cancer	NM_173595	exon24	c.C2690T	p.T897M	2.1452	6.87	12.1689	1
ST-02-0360	Gastric Cancer	NM_173595	exon24	c.C2690T	p.T897M	1.7637	6.93	null	1
LI-03-0242	Liver Cancer	NM_173595	exon21	c.C2267T	p.T756M	2.0028	6.53	11.46	1
LI-03-0252	Liver Cancer	NM_173595	exon18	c.C1808T	p.T603M	1.7654	6.67	11.8513	1
CO-04-0333	Colorectal Cancer	NM_173595	exon10	c.C1094T	p.T365I	1.8771	null	9.02375	1
LI-03-0861	Liver Cancer	NM_173595	exon28	c.C3134T	p.T1045M	2.1902	null	5.02306	1
CO-04-0324	Colorectal Cancer	NM_173595	exon15	c.T1531C	p.S511P	1.8311	null	11.45	1
LI-03-0219	Liver Cancer	NM_173595	exon15	c.T1531C	p.S511P	2.1492	6.55	null	1
LP-19-0026	Liposarcoma	NM_173595	exon15	c.T1531C	p.S511P	1.9085	6.44	null	1
LU-01-0462	Lung Cancer	NM_173595	exon15	c.T1531C	p.S511P	2.4255	7.24	14.4787	1
OV-10-0050	Ovarian Cancer	NM_173595	exon11	c.C1154T	p.S385F	2.28	null	11.0244	1
LU-01-0300	Lung Cancer	NM_173595	exon27	c.C2908T	p.R970W	2.2114	6.92	null	1
ST-02-0328	Gastric Cancer	NM_173595	exon14	c.C1376T	p.P459L	1.8794	7.34	10.89	1
CO-04-0001	Colorectal Cancer	NM_173595	exon25	c.C2728A	p.L910M	1.9979	6.74	13.2113	1
ES-06-0334	Esophageal Cancer	NM_173595	exon7	c.676C>T	p.L226F	null	null	3.82	1
CO-04-0042	Colorectal Cancer	NM_173595	exon27	c.T2900C	p.I967T	2.584	6.55	17.351	1
CO-04-0042_PDC	Colorectal Cancer	NM_173595	exon27	c.T2900C	p.I967T	2.55	null	19.7914	1
CO-04-0330	Colorectal Cancer	NM_173595	exon23	c.T2549G	p.I850S	2.0867	null	13.5403	1
CO-04-0103	Colorectal Cancer	NM_173595	exon18	c.G1885A	p.G629S	1.683	6.84	4.15735	1
CO-04-0103_PDC	Colorectal Cancer	NM_173595	exon18	c.G1885A	p.G629S	1.98	null	7.38381	1
CO-04-0355	Colorectal Cancer	NM_173595	exon5	c.418G>A	p.G140R	null	null	13.53	1
CO-04-0128	Colorectal Cancer	NM_173595	exon15	c.A1518C	p.E506D	2.2797	6.9	6.05	1
HN-13-0038	Head And Neck Cancer	NM_173595	exon15	c.A1518C	p.E506D	2.2949	null	11.3945	1
LU-01-0427	Lung Cancer	NM_173595	exon15	c.A1518C	p.E506D	1.4624	6.61	8.7461	1
LU-01-0439	Lung Cancer	NM_173595	exon15	c.A1518C	p.E506D	1.926	7.26	16.3204	1
LU-01-0555	Lung Cancer	NM_173595	exon15	c.A1518C	p.E506D	1.8691	6.53	1.60359	1
PC-07-0017	Pancreatic Cancer	NM_173595	exon15	c.A1518C	p.E506D	2.3343	7.02	null	1
PC-07-0032	Pancreatic Cancer	NM_173595	exon15	c.A1518C	p.E506D	2.3061	7.03	14.7625	1
PC-07-0033	Pancreatic Cancer	NM_173595	exon15	c.A1518C	p.E506D	2.1552	6.94	9.56	1
ST-02-0326	Gastric Cancer	NM_173595	exon15	c.A1518C	p.E506D	1.9189	7.02	20.36	1
CO-04-0004	Colorectal Cancer	NM_173595	exon12	c.G1234A	p.A412T	1.9743	7.51	13.1729	1
CO-04-0004_PDC	Colorectal Cancer	NM_173595	exon12	c.G1234A	p.A412T	2.07	null	11.8873	1
LY-24-0101	Lymphoma	NM_173595	exon8	c.856G>A	p.A286T	null	null	null	1
COSMIC
Gene	CDS Mutation	AA Mutation	Legacy Mutation ID	Count	Type
ANKRD52	c.1531T>C	p.S511P	COSM3792827	24	Substitution - Missense
ANKRD52	c.1518A>C	p.E506D	COSM4590132	22	Substitution - Missense
ANKRD52	c.2233G>A	p.A745T	COSM1363079	6	Substitution - Missense
ANKRD52	c.1554C>G	p.D518E	COSM3998889	5	Substitution - Missense
ANKRD52	c.979C>T	p.Q327*	COSM5715778	4	Substitution - Nonsense
ANKRD52	c.1746C>G	p.S582R	COSM6496968	4	Substitution - Missense
ANKRD52	c.2450C>T	p.S817L	COSM941598	4	Substitution - Missense
ANKRD52	c.2184+128C>T	p.?	COSN28716899	4	Unknown
ANKRD52	c.*347C>G	p.?	COSN7374771	4	Unknown
ANKRD52	c.124C>T	p.R42*	COSM1936011	3	Substitution - Nonsense
ANKRD52	c.991G>A	p.E331K	COSM1245071	3	Substitution - Missense
ANKRD52	c.1274C>T	p.T425I	COSM1579324	3	Substitution - Missense
ANKRD52	c.1636C>T	p.R546W	COSM4043574	3	Substitution - Missense
ANKRD52	c.2267C>T	p.T756M	COSM941599	3	Substitution - Missense
ANKRD52	c.193G>T	p.A65S	COSM1606386	2	Substitution - Missense
ANKRD52	c.200T>C	p.V67A	COSM4661936	2	Substitution - Missense
ANKRD52	c.238C>T	p.R80C	COSM4043579	2	Substitution - Missense
ANKRD52	c.245C>T	p.A82V	COSM6397767	2	Substitution - Missense
ANKRD52	c.329C>T	p.P110L	COSM6367503	2	Substitution - Missense
ANKRD52	c.347C>T	p.A116V	COSM6381513	2	Substitution - Missense
ANKRD52	c.352C>T	p.R118W	COSM6417064	2	Substitution - Missense
ANKRD52	c.630C>T	p.L210=	COSM3463427	2	Substitution - coding silent
ANKRD52	c.753G>T	p.Q251H	COSM6435498	2	Substitution - Missense
ANKRD52	c.1400G>A	p.G467D	COSM3359843	2	Substitution - Missense
ANKRD52	c.1456G>A	p.D486N	COSM5552275	2	Substitution - Missense
ANKRD52	c.1485C>T	p.Y495=	COSM4639902	2	Substitution - coding silent
ANKRD52	c.1491C>T	p.A497=	COSM1935985	2	Substitution - coding silent
ANKRD52	c.1686C>T	p.N562=	COSM4150250	2	Substitution - coding silent
ANKRD52	c.1855C>T	p.R619W	COSM3416999	2	Substitution - Missense
ANKRD52	c.2016C>T	p.I672=	COSM941600	2	Substitution - coding silent
ANKRD52	c.2220G>T	p.L740=	COSM3954985	2	Substitution - coding silent
ANKRD52	c.2269C>T	p.P757S	COSM4661933	2	Substitution - Missense
ANKRD52	c.2413G>T	p.D805Y	COSM6406203	2	Substitution - Missense
ANKRD52	c.2419C>T	p.L807=	COSM1606384	2	Substitution - coding silent
ANKRD52	c.2526A>G	p.L842=	COSM1606383	2	Substitution - coding silent
ANKRD52	c.2593G>A	p.A865T	COSM1470650	2	Substitution - Missense
ANKRD52	c.2597C>T	p.A866V	COSM3376440	2	Substitution - Missense
ANKRD52	c.2604G>A	p.A868=	COSM3954984	2	Substitution - coding silent
ANKRD52	c.2655C>T	p.N885=	COSM5510610	2	Substitution - coding silent
ANKRD52	c.2812G>A	p.E938K	COSM3710796	2	Substitution - Missense
ANKRD52	c.3134C>T	p.T1045M	COSM941595	2	Substitution - Missense
ANKRD52	c.190+89C>G	p.?	COSN5717457	2	Unknown
ANKRD52	c.907-31dup	p.?	COSN18747046	2	Unknown
ANKRD52	c.1370+7T>C	p.?	COSM5965537	2	Unknown
ANKRD52	c.1371-61T>A	p.?	COSN9564523	2	Unknown
ANKRD52	c.1593-13C>A	p.?	COSN16869867	2	Unknown
ANKRD52	c.1593-351G>A	p.?	COSN22727265	2	Unknown
ANKRD52	c.1704+18G>A	p.?	COSN5717456	2	Unknown
ANKRD52	c.2184+41C>T	p.?	COSN23988707	2	Unknown
ANKRD52	c.*2540A>C	p.?	COSN1577356	2	Unknown
ANKRD52	c.*2884C>T	p.?	COSN24175010	2	Unknown
ANKRD52	c.*3054A>G	p.?	COSN14636449	2	Unknown
ANKRD52	c.33C>A	p.P11=	COSM6260648	1	Substitution - coding silent
ANKRD52	c.39C>A	p.V13=	COSM6600836	1	Substitution - coding silent
ANKRD52	c.56G>A	p.R19Q	COSM1299662	1	Substitution - Missense
ANKRD52	c.58G>C	p.D20H	COSM5800632	1	Substitution - Missense
ANKRD52	c.77C>T	p.S26F	COSM4595800	1	Substitution - Missense
ANKRD52	c.85_86del	p.S29Afs*37	COSM6600830	1	Deletion - Frameshift
ANKRD52	c.102C>T	p.I34=	COSM1363083	1	Substitution - coding silent
ANKRD52	c.131C>A	p.P44Q	COSM5562479	1	Substitution - Missense
ANKRD52	c.135G>A	p.L45=	COSM941613	1	Substitution - coding silent
ANKRD52	c.140C>T	p.A47V	COSM6600834	1	Substitution - Missense
ANKRD52	c.156C>T	p.G52=	COSM5361859	1	Substitution - coding silent
ANKRD52	c.195T>C	p.A65=	COSM941612	1	Substitution - coding silent
ANKRD52	c.216A>G	p.T72=	COSM6600828	1	Substitution - coding silent
ANKRD52	c.222G>A	p.W74*	COSM6600831	1	Substitution - Nonsense
ANKRD52	c.251C>T	p.S84F	COSM3872084	1	Substitution - Missense
ANKRD52	c.253C>A	p.R85=	COSM3671136	1	Substitution - coding silent
ANKRD52	c.295G>C	p.D99H	COSM5664028	1	Substitution - Missense
ANKRD52	c.297T>C	p.D99=	COSM7299088	1	Substitution - coding silent
ANKRD52	c.308G>A	p.R103Q	COSM1182946	1	Substitution - Missense
ANKRD52	c.341C>A	p.A114D	COSM941611	1	Substitution - Missense
ANKRD52	c.420G>A	p.G140=	COSM4643742	1	Substitution - coding silent
ANKRD52	c.445C>T	p.H149Y	COSM6208878	1	Substitution - Missense
ANKRD52	c.464C>T	p.T155M	COSM1936006	1	Substitution - Missense
ANKRD52	c.483C>A	p.N161K	COSM694480	1	Substitution - Missense
ANKRD52	c.508G>A	p.D170N	COSM5841533	1	Substitution - Missense
ANKRD52	c.539C>A	p.A180E	COSM6600833	1	Substitution - Missense
ANKRD52	c.576G>T	p.L192=	COSM7319154	1	Substitution - coding silent
ANKRD52	c.610C>T	p.R204C	COSM6282444	1	Substitution - Missense
ANKRD52	c.615G>T	p.K205N	COSM941610	1	Substitution - Missense
ANKRD52	c.617G>A	p.G206D	COSM278859	1	Substitution - Missense
ANKRD52	c.625C>G	p.L209V	COSM6137452	1	Substitution - Missense
ANKRD52	c.643G>A	p.A215T	COSM6600839	1	Substitution - Missense
ANKRD52	c.648T>C	p.S216=	COSM272339	1	Substitution - coding silent
ANKRD52	c.680G>T	p.R227L	COSM3417000	1	Substitution - Missense
ANKRD52	c.692A>G	p.E231G	COSM6462741	1	Substitution - Missense
ANKRD52	c.700G>A	p.E234K	COSM3812575	1	Substitution - Missense
ANKRD52	c.705C>A	p.P235=	COSM4043578	1	Substitution - coding silent
ANKRD52	c.716G>A	p.G239E	COSM1245073	1	Substitution - Missense
ANKRD52	c.721A>C	p.T241P	COSM5661454	1	Substitution - Missense
ANKRD52	c.725C>T	p.A242V	COSM4043577	1	Substitution - Missense
ANKRD52	c.745C>G	p.L249V	COSM4592511	1	Substitution - Missense
ANKRD52	c.758C>T	p.A253V	COSM5519156	1	Substitution - Missense
ANKRD52	c.769G>C	p.E257Q	COSM69658	1	Substitution - Missense
ANKRD52	c.782C>A	p.A261D	COSM6296895	1	Substitution - Missense
ANKRD52	c.784G>A	p.G262R	COSM1245072	1	Substitution - Missense
ANKRD52	c.791A>G	p.N264S	COSM4136205	1	Substitution - Missense
ANKRD52	c.804G>A	p.P268=	COSM6278148	1	Substitution - coding silent
ANKRD52	c.823C>G	p.P275A	COSM6600824	1	Substitution - Missense
ANKRD52	c.826C>T	p.L276=	COSM6332208	1	Substitution - coding silent
ANKRD52	c.845C>T	p.S282F	COSM3463426	1	Substitution - Missense
ANKRD52	c.851A>G	p.N284S	COSM7355711	1	Substitution - Missense
ANKRD52	c.851A>T	p.N284I	COSM6073066	1	Substitution - Missense
ANKRD52	c.855C>T	p.G285=	COSM6300940	1	Substitution - coding silent
ANKRD52	c.861C>T	p.L287=	COSM3812574	1	Substitution - coding silent
ANKRD52	c.890C>T	p.A297V	COSM1182947	1	Substitution - Missense
ANKRD52	c.892G>C	p.D298H	COSM1935996	1	Substitution - Missense
ANKRD52	c.919A>G	p.K307E	COSM694481	1	Substitution - Missense
ANKRD52	c.951C>T	p.G317=	COSM4513805	1	Substitution - coding silent
ANKRD52	c.952C>T	p.R318C	COSM278857	1	Substitution - Missense
ANKRD52	c.958A>G	p.T320A	COSM6873210	1	Substitution - Missense
ANKRD52	c.961C>T	p.R321C	COSM86484	1	Substitution - Missense
ANKRD52	c.970A>C	p.I324L	COSM7204052	1	Substitution - Missense
ANKRD52	c.970A>G	p.I324V	COSM5418305	1	Substitution - Missense
ANKRD52	c.972C>G	p.I324M	COSM7243578	1	Substitution - Missense
ANKRD52	c.973C>T	p.L325F	COSM1935994	1	Substitution - Missense
ANKRD52	c.977T>A	p.I326N	COSM468661	1	Substitution - Missense
ANKRD52	c.979C>A	p.Q327K	COSM1316764	1	Substitution - Missense
ANKRD52	c.980A>C	p.Q327P	COSM1316763	1	Substitution - Missense
ANKRD52	c.985G>C	p.G329R	COSM1316762	1	Substitution - Missense
ANKRD52	c.990C>G	p.S330R	COSM5789775	1	Substitution - Missense
ANKRD52	c.1006G>A	p.D336N	COSM468660	1	Substitution - Missense
ANKRD52	c.1010A>G	p.K337R	COSM3936059	1	Substitution - Missense
ANKRD52	c.1015G>T	p.G339W	COSM5841532	1	Substitution - Missense
ANKRD52	c.1022C>T	p.T341M	COSM3688342	1	Substitution - Missense
ANKRD52	c.1037C>T	p.A346V	COSM1470649	1	Substitution - Missense
ANKRD52	c.1053C>T	p.H351=	COSM1238193	1	Substitution - coding silent
ANKRD52	c.1086C>T	p.G362=	COSM6600822	1	Substitution - coding silent
ANKRD52	c.1087G>A	p.A363T	COSM4043575	1	Substitution - Missense
ANKRD52	c.1124_1125delinsTT	p.P375L	COSM4564316	1	Substitution - Missense
ANKRD52	c.1141C>A	p.L381I	COSM941609	1	Substitution - Missense
ANKRD52	c.1165C>T	p.R389C	COSM1182949	1	Substitution - Missense
ANKRD52	c.1181C>G	p.S394*	COSM7355708	1	Substitution - Nonsense
ANKRD52	c.1188G>C	p.Q396H	COSM1935989	1	Substitution - Missense
ANKRD52	c.1196G>A	p.S399N	COSM1238194	1	Substitution - Missense
ANKRD52	c.1208C>T	p.S403L	COSM3872083	1	Substitution - Missense
ANKRD52	c.1243G>A	p.D415N	COSM7121853	1	Substitution - Missense
ANKRD52	c.1249A>C	p.N417H	COSM1171924	1	Substitution - Missense
ANKRD52	c.1250A>G	p.N417S	COSM3936058	1	Substitution - Missense
ANKRD52	c.1253C>T	p.T418I	COSM941608	1	Substitution - Missense
ANKRD52	c.1269C>T	p.G423=	COSM7269298	1	Substitution - coding silent
ANKRD52	c.1271G>A	p.R424H	COSM7285677	1	Substitution - Missense
ANKRD52	c.1331G>A	p.S444N	COSM5042858	1	Substitution - Missense
ANKRD52	c.1339G>T	p.A447S	COSM6600837	1	Substitution - Missense
ANKRD52	c.1347G>A	p.L449=	COSM6571293	1	Substitution - coding silent
ANKRD52	c.1355G>T	p.R452M	COSM1363081	1	Substitution - Missense
ANKRD52	c.1413T>G	p.C471W	COSM4777560	1	Substitution - Missense
ANKRD52	c.1440_1442dup	p.G481dup	COSM300733	1	Insertion - In frame
ANKRD52	c.1465G>A	p.G489S	COSM5555607	1	Substitution - Missense
ANKRD52	c.1500C>T	p.D500=	COSM941607	1	Substitution - coding silent
ANKRD52	c.1511G>T	p.R504I	COSM1935984	1	Substitution - Missense
ANKRD52	c.1515G>A	p.A505=	COSM6600827	1	Substitution - coding silent
ANKRD52	c.1527A>C	p.T509=	COSM6844243	1	Substitution - coding silent
ANKRD52	c.1537C>T	p.H513Y	COSM4468293	1	Substitution - Missense
ANKRD52	c.1546G>A	p.E516K	COSM6885104	1	Substitution - Missense
ANKRD52	c.1587C>T	p.A529=	COSM694482	1	Substitution - coding silent
ANKRD52	c.1595G>A	p.C532Y	COSM5820299	1	Substitution - Missense
ANKRD52	c.1618G>A	p.G540S	COSM7355710	1	Substitution - Missense
ANKRD52	c.1622C>T	p.A541V	COSM941605	1	Substitution - Missense
ANKRD52	c.1659T>A	p.A553=	COSM6137453	1	Substitution - coding silent
ANKRD52	c.1781A>G	p.Y594C	COSM4043573	1	Substitution - Missense
ANKRD52	c.1831C>G	p.L611V	COSM7091754	1	Substitution - Missense
ANKRD52	c.1836C>T	p.D612=	COSM941604	1	Substitution - coding silent
ANKRD52	c.1844A>T	p.D615V	COSM5794789	1	Substitution - Missense
ANKRD52	c.1861G>A	p.A621T	COSM6600841	1	Substitution - Missense
ANKRD52	c.1878G>A	p.T626=	COSM941603	1	Substitution - coding silent
ANKRD52	c.1883G>A	p.R628H	COSM4661934	1	Substitution - Missense
ANKRD52	c.1938C>G	p.I646M	COSM1299661	1	Substitution - Missense
ANKRD52	c.1938C>T	p.I646=	COSM4856844	1	Substitution - coding silent
ANKRD52	c.1941G>A	p.K647=	COSM941601	1	Substitution - coding silent
ANKRD52	c.1971C>T	p.H657=	COSM5051770	1	Substitution - coding silent
ANKRD52	c.2058C>T	p.A686=	COSM4476293	1	Substitution - coding silent
ANKRD52	c.2091G>A	p.M697I	COSM4954147	1	Substitution - Missense
ANKRD52	c.2101G>A	p.V701M	COSM1363080	1	Substitution - Missense
ANKRD52	c.2143G>A	p.D715N	COSM7355709	1	Substitution - Missense
ANKRD52	c.2165G>T	p.R722L	COSM5769119	1	Substitution - Missense
ANKRD52	c.2182G>A	p.G728R	COSM6032677	1	Substitution - Missense
ANKRD52	c.2193T>G	p.T731=	COSM3398896	1	Substitution - coding silent
ANKRD52	c.2209C>T	p.L737=	COSM6600829	1	Substitution - coding silent
ANKRD52	c.2213C>T	p.A738V	COSM6600835	1	Substitution - Missense
ANKRD52	c.2229C>T	p.H743=	COSM1935967	1	Substitution - coding silent
ANKRD52	c.2248C>T	p.R750*	COSM1935965	1	Substitution - Nonsense
ANKRD52	c.2249G>A	p.R750Q	COSM1363078	1	Substitution - Missense
ANKRD52	c.2263C>T	p.R755C	COSM4043572	1	Substitution - Missense
ANKRD52	c.2268G>A	p.T756=	COSM4043571	1	Substitution - coding silent
ANKRD52	c.2269C>G	p.P757A	COSM6531561	1	Substitution - Missense
ANKRD52	c.2271C>T	p.P757=	COSM3872082	1	Substitution - coding silent
ANKRD52	c.2327C>T	p.A776V	COSM379012	1	Substitution - Missense
ANKRD52	c.2341G>A	p.D781N	COSM5953525	1	Substitution - Missense
ANKRD52	c.2345C>T	p.P782L	COSM4479630	1	Substitution - Missense
ANKRD52	c.2346C>T	p.P782=	COSM3463425	1	Substitution - coding silent
ANKRD52	c.2349G>T	p.L783=	COSM6520355	1	Substitution - coding silent
ANKRD52	c.2354C>T	p.A785V	COSM4043570	1	Substitution - Missense
ANKRD52	c.2375A>C	p.Y792S	COSM4645860	1	Substitution - Missense
ANKRD52	c.2381C>T	p.P794L	COSM6236508	1	Substitution - Missense
ANKRD52	c.2386C>T	p.H796Y	COSM7308613	1	Substitution - Missense
ANKRD52	c.2398T>C	p.Y800H	COSM1606385	1	Substitution - Missense
ANKRD52	c.2409T>G	p.H803Q	COSM273988	1	Substitution - Missense
ANKRD52	c.2441G>C	p.S814T	COSM1492956	1	Substitution - Missense
ANKRD52	c.2449T>C	p.S817P	COSM3398895	1	Substitution - Missense
ANKRD52	c.2468C>T	p.P823L	COSM5942457	1	Substitution - Missense
ANKRD52	c.2474C>T	p.T825I	COSM5726841	1	Substitution - Missense
ANKRD52	c.2492T>C	p.V831A	COSM4820655	1	Substitution - Missense
ANKRD52	c.2506G>A	p.D836N	COSM1363077	1	Substitution - Missense
ANKRD52	c.2540G>C	p.G847A	COSM6328742	1	Substitution - Missense
ANKRD52	c.2590G>C	p.A864P	COSM7155959	1	Substitution - Missense
ANKRD52	c.2602G>A	p.A868T	COSM1182948	1	Substitution - Missense
ANKRD52	c.2624G>A	p.R875Q	COSM5791208	1	Substitution - Missense
ANKRD52	c.2631G>A	p.L877=	COSM6137454	1	Substitution - coding silent
ANKRD52	c.2674C>T	p.R892C	COSM6600826	1	Substitution - Missense
ANKRD52	c.2682G>T	p.A894=	COSM6137455	1	Substitution - coding silent
ANKRD52	c.2686A>G	p.M896V	COSM1935951	1	Substitution - Missense
ANKRD52	c.2690C>T	p.T897M	COSM7281502	1	Substitution - Missense
ANKRD52	c.2700G>C	p.E900D	COSM7176043	1	Substitution - Missense
ANKRD52	c.2721G>T	p.V907=	COSM1579383	1	Substitution - coding silent
ANKRD52	c.2722G>T	p.E908*	COSM941597	1	Substitution - Nonsense
ANKRD52	c.2724A>T	p.E908D	COSM1476749	1	Substitution - Missense
ANKRD52	c.2730G>T	p.L910=	COSM6292597	1	Substitution - coding silent
ANKRD52	c.2737C>T	p.R913*	COSM4043569	1	Substitution - Nonsense
ANKRD52	c.2743A>T	p.K915*	COSM4995156	1	Substitution - Nonsense
ANKRD52	c.2766T>G	p.D922E	COSM229792	1	Substitution - Missense
ANKRD52	c.2767G>A	p.E923K	COSM7136147	1	Substitution - Missense
ANKRD52	c.2830A>C	p.I944L	COSM941596	1	Substitution - Missense
ANKRD52	c.2848G>T	p.D950Y	COSM6600823	1	Substitution - Missense
ANKRD52	c.2861T>C	p.I954T	COSM5961468	1	Substitution - Missense
ANKRD52	c.2862C>G	p.I954M	COSM6448750	1	Substitution - Missense
ANKRD52	c.2879C>T	p.A960V	COSM1363076	1	Substitution - Missense
ANKRD52	c.2908C>T	p.R970W	COSM6037581	1	Substitution - Missense
ANKRD52	c.2948A>G	p.H983R	COSM6000450	1	Substitution - Missense
ANKRD52	c.3063C>A	p.F1021L	COSM5797538	1	Substitution - Missense
ANKRD52	c.3064C>T	p.P1022S	COSM7105083	1	Substitution - Missense
ANKRD52	c.3075C>T	p.D1025=	COSM3463424	1	Substitution - coding silent
ANKRD52	c.3079G>A	p.V1027I	COSM694484	1	Substitution - Missense
ANKRD52	c.3117C>T	p.S1039=	COSM5051769	1	Substitution - coding silent
ANKRD52	c.3135G>A	p.T1045=	COSM6600832	1	Substitution - coding silent
ANKRD52	c.3147C>T	p.C1049=	COSM941594	1	Substitution - coding silent
ANKRD52	c.3191G>T	p.R1064L	COSM4935631	1	Substitution - Missense
ANKRD52	c.3211G>C	p.D1071H	COSM4969264	1	Substitution - Missense
ANKRD52	c.28-55A>C	p.?	COSN19700206	1	Unknown
ANKRD52	c.28-60C>T	p.?	COSN22051187	1	Unknown
ANKRD52	c.111+101T>G	p.?	COSN19735060	1	Unknown
ANKRD52	c.111+114C>A	p.?	COSN19735059	1	Unknown
ANKRD52	c.111+125G>A	p.?	COSN20051627	1	Unknown
ANKRD52	c.111+145A>G	p.?	COSN1149867	1	Unknown
ANKRD52	c.111+1del	p.?	COSM431509	1	Unknown
ANKRD52	c.111+2T>C	p.?	COSM6600840	1	Unknown
ANKRD52	c.111+69G>T	p.?	COSN16581573	1	Unknown
ANKRD52	c.112-229G>T	p.?	COSN1149866	1	Unknown
ANKRD52	c.112-58del	p.?	COSN20071172	1	Unknown
ANKRD52	c.191-22A>G	p.?	COSN5324369	1	Unknown
ANKRD52	c.261+337_261+345del	p.?	COSN22888055	1	Unknown
ANKRD52	c.262-330G>T	p.?	COSN28125968	1	Unknown
ANKRD52	c.262-405C>T	p.?	COSN16692849	1	Unknown
ANKRD52	c.462+172C>T	p.?	COSN9564525	1	Unknown
ANKRD52	c.463-371A>G	p.?	COSN16480562	1	Unknown
ANKRD52	c.550+23del	p.?	COSN26966177	1	Unknown
ANKRD52	c.550+66G>T	p.?	COSN20160375	1	Unknown
ANKRD52	c.693+2T>C	p.?	COSM4925559	1	Unknown
ANKRD52	c.693+84A>G	p.?	COSN6616510	1	Unknown
ANKRD52	c.694-116C>T	p.?	COSN20061427	1	Unknown
ANKRD52	c.694-77G>T	p.?	COSN24312883	1	Unknown
ANKRD52	c.986-51G>A	p.?	COSN20335749	1	Unknown
ANKRD52	c.986-8C>T	p.?	COSM5899634	1	Unknown
ANKRD52	c.1301+50G>T	p.?	COSN19647000	1	Unknown
ANKRD52	c.1302-78C>G	p.?	COSN7374775	1	Unknown
ANKRD52	c.1512-7T>C	p.?	COSM5037833	1	Unknown
ANKRD52	c.1512-9_1512-8dup	p.?	COSM6600838	1	Unknown
ANKRD52	c.1592+1069T>C	p.?	COSN17891079	1	Unknown
ANKRD52	c.1592+157G>T	p.?	COSN18931740	1	Unknown
ANKRD52	c.1592+37C>A	p.?	COSN17212441	1	Unknown
ANKRD52	c.1592+920G>A	p.?	COSN5947078	1	Unknown
ANKRD52	c.1593-1335T>A	p.?	COSN20363598	1	Unknown
ANKRD52	c.1593-1347A>T	p.?	COSN14488783	1	Unknown
ANKRD52	c.1593-250C>G	p.?	COSN9564521	1	Unknown
ANKRD52	c.1593-2A>G	p.?	COSM941606	1	Unknown
ANKRD52	c.1593-666A>T	p.?	COSN16441321	1	Unknown
ANKRD52	c.1593-68C>T	p.?	COSN28858066	1	Unknown
ANKRD52	c.1593-826C>T	p.?	COSN22270966	1	Unknown
ANKRD52	c.1705-1G>T	p.?	COSM4661935	1	Unknown
ANKRD52	c.1705-46C>T	p.?	COSN28759507	1	Unknown
ANKRD52	c.1776+133T>C	p.?	COSN24397042	1	Unknown
ANKRD52	c.1776+98C>T	p.?	COSN1577360	1	Unknown
ANKRD52	c.1777-80G>T	p.?	COSN20060010	1	Unknown
ANKRD52	c.1978+104C>G	p.?	COSN23988483	1	Unknown
ANKRD52	c.1978+72A>T	p.?	COSN17309496	1	Unknown
ANKRD52	c.2067-9del	p.?	COSM5361268	1	Unknown
ANKRD52	c.2184+210G>A	p.?	COSN1577359	1	Unknown
ANKRD52	c.2184+565_2184+573del	p.?	COSN23038104	1	Unknown
ANKRD52	c.2185-518G>C	p.?	COSN9564520	1	Unknown
ANKRD52	c.2185-729G>T	p.?	COSN1577358	1	Unknown
ANKRD52	c.2185-863T>A	p.?	COSN23981225	1	Unknown
ANKRD52	c.2185-900C>T	p.?	COSN29392980	1	Unknown
ANKRD52	c.2404+80dup	p.?	COSN28868325	1	Unknown
ANKRD52	c.2723-37G>A	p.?	COSN7374773	1	Unknown
ANKRD52	c.2723-78C>T	p.?	COSN19768517	1	Unknown
ANKRD52	c.2805+55A>T	p.?	COSN17737387	1	Unknown
ANKRD52	c.2806-28G>A	p.?	COSN19372862	1	Unknown
ANKRD52	c.2806-7C>T	p.?	COSM5940230	1	Unknown
ANKRD52	c.2889-5C>T	p.?	COSM6049269	1	Unknown
ANKRD52	c.2980+17del	p.?	COSN1149864	1	Unknown
ANKRD52	c.2981-144C>G	p.?	COSN26209159	1	Unknown
ANKRD52	c.*1131C>A	p.?	COSN19403118	1	Unknown
ANKRD52	c.*1810C>G	p.?	COSN24163167	1	Unknown
ANKRD52	c.*2029C>A	p.?	COSN28294263	1	Unknown
ANKRD52	c.*2135A>T	p.?	COSN26897321	1	Unknown
ANKRD52	c.*26G>A	p.?	COSN18714733	1	Unknown
ANKRD52	c.*276C>T	p.?	COSN21210721	1	Unknown
ANKRD52	c.*3469G>A	p.?	COSN15662332	1	Unknown
ANKRD52	c.*3646T>C	p.?	COSN9752032	1	Unknown
ANKRD52	c.*3887C>T	p.?	COSN17263089	1	Unknown
ANKRD52	c.*4354C>T	p.?	COSN1149858	1	Unknown
ANKRD52	c.*4398T>G	p.?	COSN14486769	1	Unknown
ANKRD52	c.*513G>A	p.?	COSN9564519	1	Unknown
ANKRD52	c.*5298T>A	p.?	COSN29941810	1	Unknown
ANKRD52	c.*634A>G	p.?	COSN25383082	1	Unknown
ANKRD52	c.*775T>C	p.?	COSN1149863	1	Unknown
ANKRD52	c.*778T>C	p.?	COSN1149860	1	Unknown
ANKRD52	c.*79A>G	p.?	COSN29239572	1	Unknown
ANKRD52	c.*839C>T	p.?	COSN4730275	1	Unknown

## Sheet: Fig.5b-g
Fig.5b
Fig.5c
	MHC1							MHC1
Mutations	pLVX	WT	G413W	E506D	S511P	A745T		pLVX	WT	G413W	E506D	S511P	A745T
+IFN	24334	26259	23819	22987	23932	22878	Normalization by No IFN treatment	3094	8067.2	4859.6	2505.6	2550.4	3972
	24392	26259	23932	22987	23989	22987		3152	8067.2	4972.6	2505.6	2607.4	4081
	24334	26259	23932	23096	24046	22932		3094	8067.2	4972.6	2614.6	2664.4	4026
	24392	26321	23763	23041	23876	22932		3152	8129.2	4803.6	2559.6	2494.4	4026
	24392	26510	23989	23151	23819	23041		3152	8318.2	5029.6	2669.6	2437.4	4135
-	21160	18115	19031	20472	21360	18941		-80	-76.8	71.6	-9.4	-21.6	35
	21260	18115	18941	20520	21666	18986		20	-76.8	-18.4	38.6	284.4	80
	21360	18200	18986	20375	21260	18853		120	8.2	26.6	-106.4	-121.6	-53
	21260	18286	18986	20520	21160	18897		20	94.2	26.6	38.6	-221.6	-9
	21160	18243	18853	20520	21462	18853		-80	51.2	-106.4	38.6	80.4	-53
Fig.5d
Plvx	WT	G413W	E506D	S511P-1	A745T	NO OVA	-8.15141	1.31864	2.47332	-4.48646	1.36225	1.9734	Cell death %
Plvx	WT	G413W	E506D	S511P-1	A745T		7.146	-0.0918044	0.688142	-0.299301	9.44856	3.24529
Plvx	WT	G413W	E506D	S511P-1	A745T		1.00541	-1.22684	-3.16146	4.78576	-10.8108	-5.21869
Plvx	WT	G413W	E506D	S511P-1	A745T	Add OVA 1uM for 2hr	48.8741	76.681	46.8612	33.3638	37.0225	58.4239
Plvx	WT	G413W	E506D	S511P-1	A745T		45.4134	76.2201	60.6215	35.9309	37.4231	54.3385
Plvx	WT	G413W	E506D	S511P-1	A745T		48.3269	75.7846	52.2335	34.7498	33.4459	53.9396
Fig.5e
	Riza et al, Cell 2017		Van et al, Science 2015
	Total	ANKRD52 mutated	Total	ANKRD52 mutated	Mutation rate
CR	3	0	3	0	0
PR	12	0	14	1	0.0384615
SD	23	1	12	2	0.0857143
PD	27	3	76	2	0.0485437
Fig.5f
ANKRD52_muta	no_muta	all_sample	muta_ratio	type
153	10029	10182	0.0150265	GDC-PANCAN
38	492	530	0.0716981	UCEC
7	130	137	0.0510949	READ
19	380	399	0.047619	COAD
16	421	437	0.0366133	STAD
11	401	412	0.026699	BLCA
9	483	492	0.0182927	LUSC
1	56	57	0.0175439	UCS
7	429	436	0.016055	OV
1	65	66	0.0151515	KICH
7	460	467	0.0149893	SKCM
7	501	508	0.0137795	HNSC
4	360	364	0.010989	LIHC
6	561	567	0.010582	LUAD
3	286	289	0.0103806	CESC
4	389	393	0.0101781	GBM
4	491	495	0.00808081	PRAD
2	334	336	0.00595238	KIRC
1	177	178	0.00561798	PAAD
1	236	237	0.00421941	SARC
1	280	281	0.00355872	KIRP
3	983	986	0.0030426	BRCA
1	507	508	0.0019685	LGG

## Sheet: Fig.6
Fig. 6a							Fig. 6g						Supplementary Fig. 10a
Fig. 6c
Sample Name	Detector	Ct	Average	Stdev_1	Detector	Ct	Average	Stdev_2	∆Ct	∆∆Ct	Fold	Stdev_3	Stdev_4	Stdev_final
293T WT	Gapdh	26.2731			SOCS1	33.1923
293T WT	Gapdh	26.2994			SOCS1	33.6739
293T WT	Gapdh	26.1717			SOCS1	33.0912
			26.2481	0.0674466			33.3191	0.311373	7.07105	0	1	0.318594	1.24711	0.247115
293T AN-KO1	Gapdh	23.9432			SOCS1	30.4447
293T AN-KO1	Gapdh	23.8376			SOCS1	30.1532
293T AN-KO1	Gapdh	23.8337			SOCS1	30.0913
			23.8715	0.062132			30.2298	0.188712	6.35825	-0.712805	1.63899	0.198677	1.88098	0.241989
293T WT +miR155	Gapdh	24.031			SOCS1	32.2281
293T WT +miR155	Gapdh	24.002			SOCS1	31.7433
293T WT +miR155	Gapdh	23.9707			SOCS1	31.7594
			24.0012	0.0301354			31.9103	0.275335	7.90904	0.837994	0.559421	0.27698	0.677825	0.118404
293T AN-KO1 +miR155	Gapdh	24.0981			SOCS1	30.3048
293T AN-KO1 +miR155	Gapdh	24.0148			SOCS1	30.4895
293T AN-KO1 +miR155	Gapdh	23.9448			SOCS1	30.4281
			24.0192	0.0767479			30.4075	0.0940451	6.38824	-0.682807	1.60526	0.121387	1.74617	0.14091
Fig. 6d
	Control			ANIKRD52-Null				Rluc	Control			ANIKRD52-Null
SOCS+Vector	SOCS1+PMDH	SOCS1+PMDH	SOCS1+PMDH	SOCS1+PMDH	SOCS1+PMDH	SOCS1+PMDH		SOCS+Vector	26956	28212	19900	13331	17949	21471
SOCS1+miR155	SOCS1+miR155	SOCS1+miR155	SOCS1+miR155	SOCS1+miR155	SOCS1+miR155	SOCS1+miR155		SOCS1+miR155	10554	9562	13161	18857	16642	20299
mutSOCS1+Vector	mutSOCS1+PMDH	mutSOCS1+PMDH	mutSOCS1+PMDH	mutSOCS1+PMDH	mutSOCS1+PMDH	mutSOCS1+PMDH		mutSOCS1+Vector	44130	28182	40500	23191	23580	20702
mutSOCS1+miR155	mutSOCS1+155	mutSOCS1+155	mutSOCS1+155	mutSOCS1+155	mutSOCS1+155	mutSOCS1+155		mutSOCS1+miR155	39606	29451	43002	24261	37310	37199
Rluc/Fluc	Control			ANIKRD52-Null				Fluc	Control			ANIKRD52-Null
SOCS+Vector	0.044856	0.0347169	0.038453	0.043187	0.049633	0.043334		SOCS+Vector	600940	812630	517509	308678	361638	495480
SOCS1+miR155	0.019309	0.021794	0.022543	0.04021	0.0441	0.042595		SOCS1+miR155	546575	438744	583821	468968	377373	476563
mutSOCS1+Vector	0.06262	0.054811	0.056773	0.051496	0.057235	0.052801		mutSOCS1+Vector	704728	514167	713369	450345	411985	392075
mutSOCS1+miR155	0.062839	0.056089	0.064613	0.067236	0.07281	0.067223		mutSOCS1+miR155	630280	525074	665528	360836	512430	553367
Fig. 6f
Sample Name	Detector	Ct	Average	Stdev_1	Detector	Ct	Average	Stdev_2	∆Ct	∆∆Ct	Fold	Stdev_3	Stdev_4	Stdev_final
NT+NT	GAPDH	15.1683			mSocs1(Mutant region)	25.5572
NT+NT	GAPDH	15.1397			mSocs1(Mutant region)	26.201
NT+NT	GAPDH	15.5867			mSocs1(Mutant region)	26.8738
NT+NT	GAPDH	15.6211			mSocs1(Mutant region)	26.9034
NT+NT	GAPDH	15.3729			mSocs1(Mutant region)	26.7731
			15.3777	0.225509			26.4617	0.580495	11.084	0	1	0.622759	1.53982	0.539817
NT+Socs1	GAPDH	14.5872			mSocs1(Mutant region)	28.6776
NT+Socs2	GAPDH	15.1633			mSocs1(Mutant region)	28.7512
NT+Socs3	GAPDH	15.6201			mSocs1(Mutant region)	28.8795
NT+Socs4	GAPDH	15.4534			mSocs1(Mutant region)	28.9382
NT+Socs5	GAPDH	15.5305			mSocs1(Mutant region)	28.7438
			15.2709	0.418803			28.7981	0.107119	13.5272	2.44323	0.183872	0.432285	0.248111	0.0642393
An+NT	GAPDH	14.6574			mSocs1(Mutant region)	24.8714
An+NT	GAPDH	14.7047			mSocs1(Mutant region)	24.9767
An+NT	GAPDH	14.7354			mSocs1(Mutant region)	24.9783
An+NT	GAPDH	14.7622			mSocs1(Mutant region)	24.9089
An+NT	GAPDH	14.8425			mSocs1(Mutant region)	24.8431
			14.7404	0.0690825			24.9157	0.061054	10.1753	-0.908693	1.87734	0.0921953	2.00123	0.123888
An+Socs1	GAPDH	14.8941			mSocs1(Mutant region)	29.164
An+Socs2	GAPDH	15.0053			mSocs1(Mutant region)	28.9232
An+Socs3	GAPDH	14.8479			mSocs1(Mutant region)	29.1011
An+Socs4	GAPDH	14.9297			mSocs1(Mutant region)	29.5841
An+Socs5	GAPDH	14.7932			mSocs1(Mutant region)	29.2893
			14.8941	0.0805245			29.2123	0.246163	14.3183	3.23435	0.106259	0.258999	0.127154	0.0208956
Fig.6h
MHC1					PDL1
Nt +sgNt	Nt +sgSocs1	An +sgNt	An +sgSocs1		Nt +sgNt	Nt +sgSocs1	An +sgNt	An +sgSocs1
26892	34663	22342	23427		650	687	1384	1407
26828	34914	22448	23594		663	647	1373	1407
26764	34414	22237	23538		647	655	1373	1415
26892	34830	22502	23594		652	671	1358	1402
26892	34580	22395	23538		666	665	1373	1413
with IFNγ					with IFNγ
46532	56919	29167	38444		10578	23427	5676	34746
46195	57756	29167	38630		10578	23538	5640	35082
46420	56919	29167	38259		10506	23427	5616	34914
46532	56919	29167	38259		10530	23151	5604	34914
46532	56781	29097	38537		10626	23371	5628	34998
Normalization of H2Kb					Normalization of PDL1
19678.4	22238.8	6782.2	14905.8		9922.4	22762	4303.8	33337.2
19341.4	23075.8	6782.2	15091.8		9922.4	22873	4267.8	33673.2
19566.4	22238.8	6782.2	14720.8		9850.4	22762	4243.8	33505.2
19678.4	22238.8	6782.2	14720.8		9874.4	22486	4231.8	33505.2
19678.4	22100.8	6712.2	14998.8		9970.4	22706	4255.8	33589.2
Fig.6i					Cell death %
N+N	A+N	N+S	A+S	NO OVA	4.55599	4.61629	3.47441	-1.44983
N+N	A+N	N+S	A+S		-2.83711	4.95647	-2.96705	-0.458716
N+N	A+N	N+S	A+S		-1.71888	-9.57276	-0.507353	1.90854
N+N	A+N	N+S	A+S	Add OVA 1uM for 2hr	64.5376	34.8364	70.2968	69.2221
N+N	A+N	N+S	A+S		65.3901	34.5928	68.7319	64.2556
N+N	A+N	N+S	A+S		71.8285	29.0631	68.7319	70.5066
Supplementary Fig. 10c
RNA-seq results from ANKRD52 WT and KO cells
Genes up- or downregulated in ANKRD52 KO cells compared to parental HCT116 cells with FDR ≤ 0.05
Gene Symbol	log2 Fold Change KO/WT	FDR
SOCS1	1.07311	0.0166909
Supplementary Fig. 10d
Sample Name	Detector	Ct	Average	Stdev_1	Detector	Ct	Average	Stdev_2	∆Ct	∆∆Ct	Fold	Stdev_3	Stdev_4	Stdev_final
NT	GAPDH	18.0328			mSocs1-F2/R2	30.1474
NT	GAPDH	17.6473			mSocs1-F2/R2	30.0039
NT	GAPDH	17.6608			mSocs1-F2/R2	29.9057
			17.7803	0.218742			30.019	0.121553	12.2387	0	1	0.250247	1.18941	0.18941
AnKO1	GAPDH	18.1305			mSocs1-F2/R2	29.6482
AnKO1	GAPDH	18.0444			mSocs1-F2/R2	29.4224
AnKO1	GAPDH	18.0246			mSocs1-F2/R2	29.4687
			18.0665	0.0563017			29.5131	0.119291	11.4466	-0.79214	1.73164	0.13191	1.89743	0.165793
AnKO2	GAPDH	16.8027			mSocs1-F2/R2	28.6229
AnKO2	GAPDH	16.8357			mSocs1-F2/R2	28.6343
AnKO2	GAPDH	16.7088			mSocs1-F2/R2	28.4948
			16.7824	0.0658364			28.584	0.0774238	11.8016	-0.437107	1.35389	0.101631	1.4527	0.0988146
NT	GAPDH	31.0115			msocs1-F1/R1	29.8883
NT	GAPDH	30.6665			msocs1-F1/R1	29.8039
NT	GAPDH	30.6303			msocs1-F1/R1	29.9573
			30.7694	0.210448			29.8831	0.0768314	-0.886277	0	1	0.224035	1.168	0.167996
AnKO1	GAPDH	31.9707			msocs1-F1/R1	29.1748
AnKO1	GAPDH	31.6627			msocs1-F1/R1	29.194
AnKO1	GAPDH	31.8222			msocs1-F1/R1	29.2407
			31.8186	0.154063			29.2032	0.0339013	-2.61537	-1.72909	3.31518	0.157748	3.69824	0.383052
AnKO2	GAPDH	30.5694			msocs1-F1/R1	28.8594
AnKO2	GAPDH	30.5002			msocs1-F1/R1	28.6444
AnKO2	GAPDH	30.592			msocs1-F1/R1	28.8355
			30.5539	0.0478376			28.7798	0.117838	-1.77413	-0.887853	1.85042	0.127178	2.02095	0.170526
Supplementary Fig. 10e
Sample Name	Detector	Ct	Average	Stdev_1	Detector	Ct	Average	Stdev_2	∆Ct	∆∆Ct	Fold	Stdev_3	Stdev_4	Stdev_final
NT	GAPDH	16.0838			msocs1-F1/R1	28.8823
NT	GAPDH	15.7661			msocs1-F1/R1	28.9247
NT	GAPDH	15.6641			msocs1-F1/R1	28.8334
			15.838	0.218873			28.8801	0.0457075	13.0421	0	1	0.223594	1.16764	0.167639
Nt+Londaysin	GAPDH	18.0297			msocs1-F1/R1	31.8023
Nt+Londaysin	GAPDH	17.9276			msocs1-F1/R1	31.897
Nt+Londaysin	GAPDH	17.6979			msocs1-F1/R1	31.8367
			17.8851	0.169968			31.8453	0.0479286	13.9602	0.918091	0.529209	0.176596	0.598119	0.0689106
AnKO1	GAPDH	16.3576			msocs1-F1/R1	27.8407
AnKO1	GAPDH	16.0812			msocs1-F1/R1	27.8366
AnKO1	GAPDH	16.0885			msocs1-F1/R1	27.6642
			16.1758	0.1575			27.7805	0.10075	11.6047	-1.43739	2.7083	0.186968	3.08305	0.374744
AnKO1+Londaysin	GAPDH	19.1034			msocs1-F1/R1	32.3479
AnKO1+Londaysin	GAPDH	19.1069			msocs1-F1/R1	32.236
AnKO1+Londaysin	GAPDH	18.9796			msocs1-F1/R1	32.012
			19.0633	0.0724811			32.1986	0.171325	13.1353	0.0931667	0.937463	0.186026	1.06648	0.129019
Supplementary Fig. 10f

[truncated: 5 more sheets: Supplementary Fig.11, Fig.7bc, Supplementary Fig.13-14, Fig.7d-g, Fig.7h]
